# Supplementary material for: The Expression Profiles of lncRNAs Are Associated with Neoadjuvant Chemotherapy Resistance in Locally Advanced, Luminal B-Type Breast Cancer
Source: Int J Mol Sci. 2024 Jul 24;25(15):8077. doi: 10.3390/ijms25158077 (PMC11311431; doi:10.3390/ijms25158077)
Supplement: Supplementary file 1 [file ijms-25-08077-s001.zip]

Archive with 2 entries (2 files):
- ijms-3047584-supplementary.pdf
- ijms-3047584-supplementary.xlsx
