# Supplementary material for: The Expression Profiles of lncRNAs Are Associated with Neoadjuvant Chemotherapy Resistance in Locally Advanced, Luminal B-Type Breast Cancer
Source: Int J Mol Sci. 2024 Jul 24;25(15):8077. doi: 10.3390/ijms25158077 (PMC11311431; doi:10.3390/ijms25158077)
Supplement: Supplementary file 1 [file ijms-25-08077-s001.zip › ijms-3047584-supplementary.xlsx]

## Sheet: Table_S3
	Table S3: Gene sets differentially enriched in breast tumors
	pathway	pval	padj	ES	NES	nMoreExtreme	size	leadingEdge
1	GOMF_STRUCTURAL_CONSTITUENT_OF_RIBOSOME	0.00114679	0.0499034	0.705415	3.08785	0	158	c("MRPL28", "MRPL54", "MRPL23", "MRPS34", "MRPL41", "MRPL55", "RPS15", "RPLP1", "MRPL24", "RPS28", "MRPL52", "RPLP2", "RPL14", "RPS9", "RPL28", "FAU", "MRPL14", "RPL36", "RPL13", "RPL18", "RPS21", "MRPL43", "RPL37A", "MRPL57", "RPS26", "RPL35", "RPL36A", "RPL29", "IMP3", "MRPL12", "RPL38", "UBA52", "MRPL17", "RPL36AL", "RPL34", "MRPL20", "RPL26L1", "RPL24", "RPS14", "RPL32", "RPL9", "RPS29", "RPL…
2	GOCC_RIBOSOMAL_SUBUNIT	0.00113636	0.0499034	0.694946	3.07753	0	177	c("MRPL28", "MRPL54", "MRPL23", "GADD45GIP1", "MRPS34", "MRPL41", "AURKAIP1", "MRPL55", "RPS15", "RPLP1", "MRPL24", "RPS28", "MRPS26", "MRPL52", "RPLP2", "RPL14", "RPS9", "RPL28", "FAU", "MRPL14", "RPL36", "RPL13", "RPL18", "RPS21", "MRPL43", "RPL37A", "MRPL57", "RPS26", "MRPL40", "RPL35", "RPL36A", "RPL29", "IMP3", "MRPL12", "CHCHD1", "RPL38", "UBA52", "MRPL17", "RPL36AL", "RPL34", "MRPL20", "RP…
3	REACTOME_EUKARYOTIC_TRANSLATION_ELONGATION	0.00125786	0.0499034	0.760687	3.05869	0	90	c("RPS15", "RPLP1", "RPS28", "RPLP2", "RPL14", "RPS9", "RPL28", "FAU", "RPL36", "RPL13", "RPL18", "RPS21", "RPL37A", "RPS26", "RPL35", "RPL36A", "RPL29", "RPL38", "UBA52", "RPL36AL", "RPL34", "RPL26L1", "RPL24", "RPS14", "RPL32", "RPL9", "RPS29", "RPL41", "EEF1A2", "RPL26", "RPL8", "RPL27A", "RPL27", "RPL37", "RPL18A", "RPL31", "RPS15A", "RPL21", "RPL12", "RPSA", "RPL11", "RPL13A", "RPL35A", "RPS…
4	KEGG_RIBOSOME	0.00125786	0.0499034	0.765077	3.04282	0	85	c("RPS15", "RPLP1", "RPS28", "RPLP2", "RPL14", "RPS9", "RPL28", "FAU", "RPL36", "RPL13", "RPL18", "RPS21", "RPL37A", "RPS26", "RPL35", "RPL36A", "RPL29", "RPL38", "UBA52", "RPL36AL", "RPL34", "RPL26L1", "RPL24", "RPL32", "RPL9", "RPS29", "RPL41", "RPL26", "RPL8", "RPL27A", "RPL27", "RPL37", "RPL18A", "RPL31", "RPS15A", "RPL21", "RPL12", "RPSA", "RPL11", "RPL13A", "RPL35A", "RPS11", "RPL7A", "RPS1…
5	GOCC_CYTOSOLIC_RIBOSOME	0.00123916	0.0499034	0.7382	2.99332	0	93	c("RPS15", "RPLP1", "RPS28", "RPLP2", "RPL14", "RPS9", "RPL28", "FAU", "RPL36", "RPL13", "RPL18", "RPS21", "RPL37A", "RPS26", "RPL35", "RPL36A", "RPL29", "RPL38", "UBA52", "RPL36AL", "RPL34", "RPL26L1", "RPL24", "RPS14", "RPL32", "RPL9", "RPS29", "RPL41", "RPL26", "RPL8", "RPL27A", "RPL27", "RPL37", "RPL18A", "RPL31", "RPS15A", "RPL21", "RPL12", "RPSA", "RPL11", "B3GALT4", "RPL13A", "RPL35A", "RP…
6	REACTOME_SELENOAMINO_ACID_METABOLISM	0.00123457	0.0499034	0.714638	2.93362	0	102	c("RPS15", "RPLP1", "RPS28", "RPLP2", "RPL14", "RPS9", "RPL28", "FAU", "RPL36", "RPL13", "RPL18", "RPS21", "RPL37A", "RPS26", "RPL35", "RPL36A", "RPL29", "RPL38", "UBA52", "RPL36AL", "RPL34", "RPL26L1", "RPL24", "RPS14", "RPL32", "RPL9", "RPS29", "RPL41", "RPL26", "RPL8", "RPL27A", "RPL27", "RPL37", "EEFSEC", "RPL18A", "RPL31", "RPS15A", "RPL21", "RPL12", "RPSA", "RPL11", "RPL13A", "RPL35A", "RPS…
7	GOCC_LARGE_RIBOSOMAL_SUBUNIT	0.00122699	0.0499034	0.706227	2.92876	0	109	c("MRPL28", "MRPL54", "MRPL23", "GADD45GIP1", "MRPL41", "MRPL55", "RPLP1", "MRPL24", "MRPL52", "RPLP2", "RPL14", "RPL28", "MRPL14", "RPL36", "RPL13", "RPL18", "MRPL43", "RPL37A", "MRPL57", "MRPL40", "RPL35", "RPL36A", "RPL29", "MRPL12", "RPL38", "UBA52", "MRPL17", "RPL36AL", "RPL34", "MRPL20", "RPL26L1", "RPL24", "RPL32", "RPL9", "RPL41", "RPL26", "RPL8", "MRPL22", "RPL27A", "RPL27", "RPL37", "RP…
8	REACTOME_RESPONSE_OF_EIF2AK4_GCN2_TO_AMINO_ACID_DEFICIENCY	0.00123457	0.0499034	0.715564	2.92257	0	98	c("RPS15", "RPLP1", "RPS28", "RPLP2", "RPL14", "RPS9", "RPL28", "FAU", "RPL36", "RPL13", "RPL18", "RPS21", "RPL37A", "RPS26", "RPL35", "RPL36A", "RPL29", "RPL38", "UBA52", "RPL36AL", "RPL34", "RPL26L1", "RPL24", "RPS14", "RPL32", "RPL9", "RPS29", "RPL41", "RPL26", "RPL8", "RPL27A", "RPL27", "RPL37", "RPL18A", "RPL31", "RPS15A", "RPL21", "RPL12", "RPSA", "RPL11", "RPL13A", "RPL35A", "RPS11", "RPL7…
9	REACTOME_SRP_DEPENDENT_COTRANSLATIONAL_PROTEIN_TARGETING_TO_MEMBRANE	0.00122699	0.0499034	0.704025	2.91962	0	109	c("RPS15", "RPLP1", "RPS28", "RPLP2", "RPL14", "RPS9", "RPL28", "FAU", "RPL36", "RPL13", "RPL18", "RPS21", "RPL37A", "RPS26", "RPL35", "RPL36A", "RPL29", "RPL38", "UBA52", "RPL36AL", "RPL34", "RPL26L1", "RPL24", "SSR4", "RPS14", "RPL32", "RPL9", "RPS29", "RPL41", "RPL26", "RPL8", "RPL27A", "RPL27", "RPL37", "RPL18A", "RPL31", "RPS15A", "RPL21", "RPL12", "RPSA", "RPL11", "RPL13A", "RPL35A", "RPS11…
10	MORF_NME2	0.00118203	0.0499034	0.678052	2.91784	0	143	c("MRPL23", "NDUFA2", "TSR3", "SSNA1", "OAZ1", "SPAG7", "NDUFA1", "RPLP2", "RPS9", "COX6B1", "FAU", "COX6A1", "NEDD8", "COX4I1", "RPL13", "RPL18", "MYL6", "RPL35", "COX5B", "RPL36A", "BANF1", "COX8A", "POLR2H", "RPL38", "RPL36AL", "RPL34", "COX7C", "COPS6", "ARF5", "RPL24", "URM1", "ATP6V1F", "RPS14", "RPL32", "RPL9", "COX7A2", "RPS29", "EEF1A2", "RPL8", "SNRPB", "RPL27A", "RPL27", "RALY", "TBCB"…
11	WP_CYTOPLASMIC_RIBOSOMAL_PROTEINS	0.00125156	0.0499034	0.728809	2.91701	0	87	c("RPS15", "RPLP1", "RPS28", "RPLP2", "RPL14", "RPS9", "RPL28", "FAU", "RPL36", "RPL13", "RPL18", "RPS21", "RPL37A", "RPS26", "RPL35", "RPL36A", "RPL29", "RPL38", "UBA52", "RPL34", "RPL24", "RPS14", "RPL32", "RPL9", "RPS29", "RPL41", "RPL26", "RPL8", "RPL27A", "RPL27", "RPL37", "RPL18A", "RPL31", "RPS15A", "RPL21", "RPL12", "RPSA", "RPL11", "RPL13A", "RPL35A", "RPS11", "RPL7A", "RPS13", "RPS19", …
12	REACTOME_RESPIRATORY_ELECTRON_TRANSPORT	0.00123762	0.0499034	0.718687	2.90801	0	92	c("NDUFB10", "NDUFA13", "NDUFB7", "NDUFA2", "UQCR11", "COX14", "NDUFA11", "NDUFV2", "SURF1", "NDUFA3", "NDUFS8", "NDUFB1", "NDUFB11", "NDUFB8", "NDUFAF3", "NDUFS6", "NDUFB2", "NDUFA1", "COX6B1", "NDUFS3", "COX6A1", "COX4I1", "UQCRQ", "ETFB", "NDUFS7", "COX5B", "UQCRC1", "NDUFA8", "COX8A", "NDUFC1", "NDUFAB1", "UQCR10", "COX7C", "TMEM186", "NDUFA4", "NDUFV1", "ECSIT", "NDUFV3", "NDUFB6", "COX6C", …
13	NIKOLSKY_BREAST_CANCER_16P13_AMPLICON	0.00125156	0.0499034	0.726105	2.90619	0	87	c("NME3", "NDUFB10", "MRPL28", "HCFC1R1", "TSR3", "FLYWCH2", "MRPS34", "GFER", "HAGHL", "METRN", "NTHL1", "PIGQ", "DECR2", "ZNF205", "SNRNP25", "NUBP2", "HAGH", "MPG", "THOC6", "TBL3", "LMF1", "GNPTG", "RHOT2", "RPUSD1", "JMJD8", "STUB1", "SLC9A3R2", "WDR24", "NHLRC4", "RAB26", "CCDC78", "NME4", "NPRL3", "RGS11", "C16orf91", "TELO2", "POLR3K", "LUC7L", "RAB40C", "TPSG1", "BAIAP3", "RPS2", "CHTF18…
14	REACTOME_RESPIRATORY_ELECTRON_TRANSPORT_ATP_SYNTHESIS_BY_CHEMIOSMOTIC_COUPLING_AND_HEAT_PRODUCTION_BY_UNCOUPLING_PROTEINS	0.00123457	0.0499034	0.711818	2.89379	0	96	c("NDUFB10", "NDUFA13", "NDUFB7", "NDUFA2", "UQCR11", "COX14", "NDUFA11", "NDUFV2", "SURF1", "NDUFA3", "NDUFS8", "NDUFB1", "NDUFB11", "NDUFB8", "NDUFAF3", "NDUFS6", "NDUFB2", "NDUFA1", "COX6B1", "NDUFS3", "COX6A1", "COX4I1", "UQCRQ", "ETFB", "NDUFS7", "COX5B", "UQCRC1", "NDUFA8", "COX8A", "NDUFC1", "NDUFAB1", "UQCR10", "COX7C", "TMEM186", "NDUFA4", "NDUFV1", "ECSIT", "NDUFV3", "NDUFB6", "COX6C", …
15	GOCC_RESPIRASOME	0.00125313	0.0499034	0.731773	2.88679	0	77	c("NDUFB10", "NDUFA13", "NDUFB7", "NDUFA2", "UQCR11", "NDUFA11", "NDUFV2", "SURF1", "NDUFA3", "NDUFS8", "NDUFB1", "NDUFB11", "NDUFB8", "NDUFS6", "COX7A1", "NDUFB2", "NDUFA1", "COX6B1", "NDUFS3", "COX6A1", "COX4I1", "UQCRQ", "NDUFS7", "COX4I2", "COX5B", "UQCRC1", "NDUFA8", "COX8A", "NDUFC1", "HIGD2A", "NDUFAB1", "UQCR10", "COX7C", "NDUFA4", "COX7A2", "NDUFV1", "NDUFV3", "NDUFB6", "COX6C", "NDUFS4"…
16	KEGG_OXIDATIVE_PHOSPHORYLATION	0.00124688	0.0499034	0.714082	2.87235	0	89	c("NDUFB10", "NDUFB7", "NDUFA2", "UQCR11", "NDUFA11", "NDUFV2", "NDUFA3", "NDUFS8", "NDUFB1", "NDUFB8", "COX17", "NDUFS6", "COX7A1", "NDUFB2", "NDUFA1", "COX6B1", "NDUFS3", "COX6A1", "COX4I1", "UQCRQ", "NDUFS7", "COX4I2", "COX5B", "UQCRC1", "NDUFA8", "COX8A", "ATP6V0E1", "NDUFC1", "NDUFAB1", "UQCR10", "COX7C", "NDUFA4", "ATP6V1F", "ATP6V0B", "COX7A2", "NDUFV1", "NDUFV3", "ATP6AP1", "NDUFB6", "COX…
17	WP_ELECTRON_TRANSPORT_CHAIN_OXPHOS_SYSTEM_IN_MITOCHONDRIA	0.00129032	0.0499034	0.73953	2.85753	0	70	c("NDUFB10", "NDUFB7", "NDUFA2", "UQCR11", "NDUFV2", "SURF1", "NDUFA3", "NDUFS8", "NDUFB1", "NDUFB8", "COX17", "NDUFS6", "COX7A1", "NDUFB2", "NDUFA1", "COX6B1", "NDUFS3", "COX6A1", "COX4I1", "UQCRQ", "NDUFS7", "COX5B", "UQCRC1", "NDUFA8", "COX8A", "NDUFC1", "NDUFAB1", "UQCR10", "COX7C", "NDUFA4", "COX7A2", "NDUFV1", "NDUFV3", "NDUFB6", "COX6C", "NDUFS4", "COX7B", "SLC25A14", "UQCRB", "NDUFA10", "…
18	GSE45837_WT_VS_GFI1_KO_PDC_DN	0.00113766	0.0499034	0.643663	2.85683	0	181	c("MZT2B", "NENF", "RANGRF", "EDF1", "MRPL23", "UBL5", "DRAP1", "NDUFA2", "UQCR11", "LAMTOR2", "OCEL1", "ECI1", "RFXANK", "MRPS34", "DPM3", "POLR2I", "MZT2A", "ZNF428", "NTHL1", "HSPB1", "NDUFB11", "NDUFB8", "TRAPPC2L", "PIN1", "PIN4", "NDUFS6", "DECR2", "SNRNP35", "SNRNP25", "R3HCC1", "RPS9", "MPG", "COX6B1", "UQCRQ", "DYNLRB1", "ETFB", "CD2BP2", "NDUFS7", "PSMB6", "FASTK", "MRPL40", "TRADD", "B…
19	MODULE_114	0.00108108	0.0499034	0.613232	2.84582	0	309	c("BLOC1S1", "NDUFA13", "NDUFB7", "SCAND1", "PFDN5", "WDR83OS", "FKBP2", "UBL5", "UQCR11", "ECI1", "NDUFV2", "ZNHIT1", "DPP7", "CHMP2A", "RNASEH2C", "GPX4", "HSPB1", "NDUFB1", "GPX1", "RPLP1", "RPS28", "CNPY2", "EIF3G", "NDUFA1", "RPLP2", "RPL14", "RPS9", "EXOSC4", "RPL28", "COX6B1", "FAU", "C19orf53", "UQCRQ", "RPL13", "CSNK2B", "RPL18", "RPS21", "ETFB", "CD63", "MYL6", "RPL35", "APRT", "COX5B",…
20	KIM_ALL_DISORDERS_DURATION_CORR_DN	0.00118203	0.0499034	0.664069	2.84114	0	132	c("MRPL23", "VPS28", "HCFC1R1", "ECI1", "DCXR", "CHMP2A", "PAFAH1B3", "NTHL1", "NDUFS8", "NDUFB1", "GPX1", "PIN1", "NDUFAF3", "HRAS", "NUDC", "ACD", "COX7A1", "EIF3G", "SPAG7", "NDUFA1", "ATOX1", "DNAJB2", "DHPS", "COX4I1", "UQCRQ", "RPL13", "ENDOG", "ETFB", "NDUFS7", "CDIPT", "RABAC1", "COX8A", "BCAP31", "NDUFC1", "SLC25A11", "COX7C", "SAC3D1", "RUVBL2", "ATP6V0B", "TUFM", "RNH1", "RPS29", "NELF…
21	GOCC_RIBOSOME	0.00113122	0.0499034	0.63347	2.83548	0	202	c("MRPL28", "MRPL54", "MRPL23", "GADD45GIP1", "MRPS34", "MRPL41", "AURKAIP1", "MRPL55", "RPS15", "RPLP1", "MRPL24", "RPS28", "MRPS26", "MRPL52", "RPLP2", "RPL14", "RPS9", "RPL28", "FAU", "MRPL14", "RPL36", "RPL13", "RPL18", "RPS21", "MRPL43", "RPL37A", "MRPL57", "RPS26", "MRPL40", "RPL35", "RPL36A", "RPL29", "IMP3", "MRPL12", "CHCHD1", "RPL38", "UBA52", "MRPL17", "RPL36AL", "RPL34", "MRPL20", "RP…
22	GOBP_ATP_SYNTHESIS_COUPLED_ELECTRON_TRANSPORT	0.00125313	0.0499034	0.716161	2.83099	0	78	c("NDUFB10", "NDUFB7", "SDHAF2", "NDUFA2", "UQCC3", "UQCR11", "NDUFV2", "NDUFA3", "NDUFS8", "NDUFB1", "NDUFB8", "NDUFS6", "PARK7", "COX7A1", "NDUFB2", "NDUFA1", "COX6B1", "NDUFS3", "COX6A1", "COX4I1", "UQCRQ", "NDUFS7", "COX4I2", "COX5B", "UQCRC1", "NDUFA8", "COX8A", "NDUFC1", "NDUFAB1", "UQCR10", "COX7C", "NDUFA4", "COX7A2", "NDUFV1", "NDUFV3", "DGUOK", "NDUFB6", "COX6C", "NDUFS4", "COX7B", "UQC…
23	GOMF_OXIDOREDUCTION_DRIVEN_ACTIVE_TRANSMEMBRANE_TRANSPORTER_ACTIVITY	0.00135685	0.0499034	0.75743	2.79976	0	56	c("NDUFB10", "NDUFB7", "NDUFA2", "NDUFV2", "SURF1", "NDUFA3", "NDUFS8", "NDUFB1", "NDUFB8", "NDUFS6", "COX7A1", "NDUFB2", "NDUFA1", "COX6B1", "NDUFS3", "COX4I1", "NDUFS7", "COX4I2", "COX5B", "UQCRC1", "NDUFA8", "CYB561D2", "COX8A", "NDUFC1", "UQCR10", "COX7C", "NDUFA4", "NDUFV1", "NDUFV3", "NDUFB6", "NDUFS4", "COX7B", "UQCRB", "NDUFA10", "NDUFB9", "NDUFA6", "CYC1", "NDUFS5")
24	GOCC_CYTOSOLIC_LARGE_RIBOSOMAL_SUBUNIT	0.00136612	0.0499034	0.763208	2.79504	0	54	c("RPLP1", "RPLP2", "RPL14", "RPL28", "RPL36", "RPL13", "RPL18", "RPL37A", "RPL35", "RPL36A", "RPL29", "RPL38", "UBA52", "RPL36AL", "RPL34", "RPL26L1", "RPL24", "RPL32", "RPL9", "RPL41", "RPL26", "RPL8", "RPL27A", "RPL27", "RPL37", "RPL18A", "RPL31", "RPL21", "RPL12", "RPL11", "RPL13A", "RPL35A", "RPL7A", "RPL23A", "RPL10", "RPL10A", "RPL3", "RPL39", "RPL39L", "RPL15", "RPL6", "RPL30", "ZCCHC17")
25	MODULE_62	0.00126263	0.0499034	0.711392	2.79481	0	75	c("NDUFB10", "NDUFB7", "NDUFA2", "UQCR11", "NDUFV2", "SURF1", "NDUFA3", "NDUFS8", "NDUFB1", "NDUFB8", "COX17", "NDUFS6", "COX7A1", "TIMM17B", "NDUFA1", "COX6B1", "NDUFS3", "COX6A1", "COX4I1", "UQCRQ", "COX5B", "UQCRC1", "COX8A", "ATP6V0E1", "NDUFC1", "NDUFAB1", "COX7C", "NDUFA4", "ATP6V1F", "ATP6V0B", "COX7A2", "NDUFV1", "ATP6AP1", "NDUFB6", "COX6C", "NDUFS4", "COX7B", "ATP6V1E1", "UQCRB", "NDUFA…
26	REACTOME_CELLULAR_RESPONSE_TO_STARVATION	0.0011655	0.0499034	0.646383	2.79414	0	146	c("LAMTOR4", "LAMTOR2", "NPRL2", "RPS15", "RPLP1", "RPS28", "RPLP2", "RPL14", "RPS9", "RPL28", "FAU", "RPL36", "RPL13", "RPL18", "RPS21", "RPL37A", "RPS26", "RPL35", "RPL36A", "RPL29", "MLST8", "ATP6V0E1", "LAMTOR5", "WDR24", "RPL38", "UBA52", "LAMTOR1", "RPL36AL", "RPL34", "RPL26L1", "RPL24", "ATP6V1F", "RPS14", "RPL32", "ATP6V0B", "RPL9", "RPS29", "RPL41", "RPL26", "RPL8", "NPRL3", "RPL27A", "R…
27	MODULE_151	0.0010917	0.0499034	0.603886	2.78963	0	294	c("BLOC1S1", "NDUFA13", "NDUFB7", "WDR83OS", "FKBP2", "UBL5", "ECI1", "NDUFV2", "ZNHIT1", "DPP7", "CHMP2A", "RNASEH2C", "GPX4", "NDUFB1", "GPX1", "RPLP1", "RPS28", "CNPY2", "EIF3G", "NDUFA1", "RPL14", "RPS9", "EXOSC4", "RPL28", "COX6B1", "C19orf53", "UQCRQ", "RPL13", "CSNK2B", "RPL18", "RPS21", "ETFB", "CD63", "MYL6", "RPL35", "APRT", "COX5B", "AP2S1", "RPL36A", "RPL29", "BST2", "IMP3", "PIH1D1",…
28	MOOTHA_VOXPHOS	0.001287	0.0499034	0.720206	2.78821	0	69	c("NDUFA13", "NDUFB7", "NDUFA2", "UQCR11", "SURF1", "NDUFA3", "SURF2", "NDUFS8", "NDUFB1", "NDUFB8", "NDUFS6", "COX7A1", "NDUFB2", "NDUFA1", "COX6B1", "NDUFS3", "COX6A1", "COX4I1", "UQCRQ", "NDUFS7", "COX5B", "UQCRC1", "NDUFA8", "COX8A", "MBD3", "NDUFC1", "NDUFAB1", "UQCR10", "COX7C", "NDUFA4", "COX7A2", "TBCB", "NDUFB6", "COX6C", "NDUFS4", "COX7B", "UQCRB", "NDUFA10", "NDUFA6", "CYC1")
29	GOBP_OXIDATIVE_PHOSPHORYLATION	0.00123305	0.0499034	0.676066	2.77927	0	103	c("NDUFB10", "NDUFA13", "NDUFB7", "SDHAF2", "NDUFA2", "UQCC3", "UQCR11", "NDUFA11", "NDUFV2", "NDUFA3", "NDUFS8", "NDUFB1", "NDUFB11", "NDUFB8", "NUPR1", "NDUFS6", "PARK7", "COX7A1", "NDUFB2", "NDUFA1", "UQCC2", "COX6B1", "DNAJC30", "NDUFS3", "COX6A1", "COX4I1", "UQCRQ", "NDUFS7", "COX4I2", "COX5B", "UQCRC1", "NDUFA8", "COX8A", "NDUFC1", "NDUFAB1", "UQCR10", "COX7C", "NDUFA4", "COX7A2", "CHCHD10"…
30	RUBENSTEIN_SKELETAL_MUSCLE_T_CELLS	0.00115075	0.0499034	0.625058	2.76096	0	173	c("TMA7", "PFDN5", "CUTA", "NOSIP", "RPS15", "RPLP1", "RPS28", "RPLP2", "RPL14", "RPS9", "RPL28", "FAU", "CRIP1", "RPL36", "RPL13", "RPL18", "RPS21", "RPL37A", "RPS26", "RPL35", "APRT", "RPL36A", "RPL29", "SNHG8", "RPL38", "UBA52", "ERP29", "RPL36AL", "RPL34", "COX7C", "UXT", "COMMD6", "RPL24", "RPS14", "RPL32", "RPL9", "RPS29", "TOMM7", "RPL41", "RPL26", "C1orf56", "RPL8", "RPL27A", "RPL27", "RP…
31	MODULE_83	0.00108932	0.0499034	0.595458	2.752	0	297	c("BLOC1S1", "NDUFA13", "NDUFB7", "SCAND1", "PFDN5", "FKBP2", "UBL5", "WDR83", "UQCR11", "ECI1", "NDUFV2", "ZNHIT1", "CHMP2A", "RNASEH2C", "HSPB1", "NDUFB1", "RPS15", "RPLP1", "RPS28", "PRDX5", "CNPY2", "EIF3G", "NDUFA1", "RPLP2", "RPL14", "RPS9", "RPL28", "COX6B1", "FAU", "COX6A1", "UQCRQ", "RPL13", "RPL18", "RPS21", "CD63", "CDIPT", "RPL35", "APRT", "COX5B", "RPL36A", "RPL29", "IMP3", "PIH1D1",…
32	GCM_TPT1	0.00133333	0.0499034	0.727939	2.75095	0	63	c("RPLP1", "RPS28", "RPLP2", "RPL14", "RPS9", "RPL28", "RPL18", "RPS21", "RPL35", "RPL36A", "RPL29", "RPL38", "UBA52", "RPL34", "RPS14", "RPL32", "RPL9", "RPS29", "RPL27A", "RPL27", "RPL31", "RPL21", "RPSA", "RPL11", "RPL13A", "RPL35A", "RPS11", "RPL7A", "RPS19", "RPL23A", "NACA", "RPS2", "RPL10A", "RPS17", "RPS8", "RPS16", "RPS10", "RPL3", "RPS23", "RPS24", "PPIA", "RPL6", "RPS27A", "RPS6", "NDU…
33	chr16p13	0.00114416	0.0499034	0.620522	2.7445	0	178	c("NME3", "NDUFB10", "MRPL28", "SMIM22", "SNHG9", "HCFC1R1", "TSR3", "FLYWCH2", "ECI1", "MRPS34", "GFER", "HAGHL", "METRN", "NTHL1", "CORO7", "NAA60", "NMRAL1", "PGP", "AMDHD2", "PIGQ", "DECR2", "ZNF205", "SNRNP25", "NUDT16L1", "NUBP2", "HAGH", "MPG", "THOC6", "TBL3", "LMF1", "GNPTG", "RHOT2", "TPSP2", "MLST8", "RPUSD1", "ANKS3", "JMJD8", "STUB1", "SLC9A3R2", "LINC01569", "ROGDI", "WDR24", "HMOX2…
34	REACTOME_EUKARYOTIC_TRANSLATION_INITIATION	0.00122699	0.0499034	0.656634	2.7382	0	116	c("RPS15", "RPLP1", "RPS28", "EIF3G", "RPLP2", "RPL14", "RPS9", "RPL28", "FAU", "RPL36", "RPL13", "RPL18", "RPS21", "RPL37A", "RPS26", "RPL35", "RPL36A", "RPL29", "RPL38", "UBA52", "RPL36AL", "RPL34", "RPL26L1", "RPL24", "RPS14", "RPL32", "RPL9", "RPS29", "RPL41", "RPL26", "RPL8", "RPL27A", "RPL27", "RPL37", "RPL18A", "RPL31", "RPS15A", "RPL21", "RPL12", "RPSA", "RPL11", "RPL13A", "RPL35A", "EIF2…
35	GOBP_MITOCHONDRIAL_RESPIRATORY_CHAIN_COMPLEX_ASSEMBLY	0.00125945	0.0499034	0.686956	2.73645	0	86	c("NDUFB10", "NDUFA13", "NDUFB7", "SDHAF2", "NDUFA2", "UQCC3", "SMIM4", "COX14", "NDUFA11", "PET100", "SURF1", "NDUFA3", "COA3", "NDUFS8", "NDUFB1", "NDUFB11", "NDUFB8", "COX17", "NDUFAF3", "SDHAF1", "NDUFB2", "NDUFA1", "UQCC2", "NDUFS3", "NDUFS7", "NDUFA8", "NDUFC1", "NDUFAB1", "TMEM186", "ECSIT", "NDUFB6", "SCO2", "TMEM223", "NDUFS4", "TACO1", "C12orf73", "NDUFA10", "NDUFAF2", "NDUFB9", "NDUFA6…
36	MODULE_152	0.00123762	0.0499034	0.662408	2.73622	0	107	c("NDUFB10", "NDUFB7", "NDUFA2", "UQCR11", "NDUFV2", "SURF1", "NDUFA3", "NDUFS8", "GPX4", "NDUFB1", "NDUFB8", "COX17", "PRDX5", "NDUFS6", "COX7A1", "TIMM17B", "NDUFA1", "COX6B1", "NDUFS3", "COX6A1", "CLPP", "COX4I1", "UQCRQ", "COX5B", "UQCRC1", "MRPL12", "COX8A", "ECHS1", "ATP6V0E1", "NDUFAB1", "COX7C", "NDUFA4", "CLN3", "ATP6V1F", "ATP6V0B", "COX7A2", "NME4", "NDUFV1", "ATP6AP1", "ACADVL", "ECH1…
37	GOCC_INNER_MITOCHONDRIAL_MEMBRANE_PROTEIN_COMPLEX	0.001221	0.0499034	0.655625	2.72595	0	111	c("NDUFB10", "NDUFA13", "NDUFB7", "NDUFA2", "UQCR11", "NDUFA11", "NDUFV2", "ROMO1", "NDUFA3", "NDUFS8", "NDUFB1", "NDUFB11", "NDUFB8", "SMDT1", "NDUFS6", "COX7A1", "TIMM17B", "NDUFB2", "NDUFA1", "COX6B1", "NDUFS3", "COX6A1", "COX4I1", "UQCRQ", "TIMM10", "NDUFS7", "COX4I2", "COX5B", "UQCRC1", "NDUFA8", "COX8A", "NDUFC1", "NDUFAB1", "UQCR10", "COX7C", "NDUFA4", "COX7A2", "CHCHD10", "NDUFV1", "NDUFV…
38	YAO_TEMPORAL_RESPONSE_TO_PROGESTERONE_CLUSTER_13	0.00114679	0.0499034	0.61659	2.70522	0	160	c("NDUFA13", "MRPL28", "MRPL23", "NAA38", "UBL5", "NDUFA2", "UQCR11", "DPM3", "ROMO1", "CHMP2A", "PAFAH1B3", "NDUFA3", "CUTA", "COA3", "GPX4", "TMEM205", "NDUFB11", "NDUFB8", "SSNA1", "ELOF1", "CUEDC2", "PARK7", "NUDT16L1", "MRPL52", "CD320", "COX6A1", "NEDD8", "DYNLRB1", "ETFB", "COMMD1", "PQBP1", "OGFR", "PRDX2", "COX5B", "NDUFC1", "LAMTOR5", "TXNDC17", "UQCR10", "PPP1R7", "LAGE3", "SNRPD2", "G…
39	REACTOME_NONSENSE_MEDIATED_DECAY_NMD	0.0012285	0.0499034	0.650293	2.70358	0	113	c("RPS15", "RPLP1", "RPS28", "RPLP2", "RPL14", "RPS9", "RPL28", "FAU", "RPL36", "RPL13", "RPL18", "RPS21", "RPL37A", "RPS26", "RPL35", "RPL36A", "RPL29", "RPL38", "UBA52", "RPL36AL", "RPL34", "RPL26L1", "RPL24", "RPS14", "RPL32", "RPL9", "RPS29", "RPL41", "RPL26", "RPL8", "RPL27A", "RPL27", "RPL37", "RPL18A", "RPL31", "RPS15A", "RPL21", "RPL12", "RPSA", "RPL11", "RPL13A", "RPL35A", "PPP2R1A", "RP…
40	REACTOME_COMPLEX_I_BIOGENESIS	0.00137363	0.0499034	0.745253	2.70242	0	50	c("NDUFB10", "NDUFA13", "NDUFB7", "NDUFA2", "NDUFA11", "NDUFV2", "NDUFA3", "NDUFS8", "NDUFB1", "NDUFB11", "NDUFB8", "NDUFAF3", "NDUFS6", "NDUFB2", "NDUFA1", "NDUFS3", "NDUFS7", "NDUFA8", "NDUFC1", "NDUFAB1", "TMEM186", "NDUFV1", "ECSIT", "NDUFV3", "NDUFB6", "NDUFS4", "NDUFA10", "NDUFAF2", "NDUFB9", "NDUFA6", "NDUFAF1", "NDUFS5", "NDUFB4")
41	WONG_MITOCHONDRIA_GENE_MODULE	0.0011325	0.0499034	0.603495	2.69758	0	198	c("HINT2", "NDUFB10", "UQCR11", "ECI1", "NDUFV2", "SURF1", "NDUFA3", "NDUFS8", "GPX4", "NDUFB1", "TIMM13", "NDUFB8", "COX17", "PRDX5", "NDUFS6", "COX7A1", "TIMM17B", "NDUFB2", "NDUFA1", "ATOX1", "COX6B1", "NDUFS3", "GSTZ1", "COX6A1", "CLPP", "COX4I1", "UQCRQ", "TIMM10", "MRPL40", "COX5B", "GSTO1", "NDUFA8", "MRPL12", "COX8A", "ECHS1", "NDUFC1", "FDXR", "NDUFAB1", "NT5M", "UQCR10", "COX7C", "NDUFA…
42	GNF2_GLTSCR2	0.00153139	0.0499034	0.820873	2.69756	0	29	c("RPS15", "RPLP1", "RPLP2", "RPS9", "RPL28", "FAU", "RPL13", "RPL18", "RPS21", "RPL35", "RPL38", "RPL34", "RPS14", "RPS29", "RPL18A", "RPL12", "RPL13A", "RPL35A", "RPS19", "RPS27", "RPL23A", "EEF1D", "RPS16", "RPS10", "RPL3")
43	LU_EZH2_TARGETS_UP	0.00110865	0.0499034	0.590074	2.68737	0	238	c("LAMTOR4", "NME3", "NENF", "MGMT", "SCAND1", "NAA38", "SIGIRR", "HCFC1R1", "WDR83", "COX14", "OCEL1", "ZNHIT1", "DPM3", "SURF2", "SERF2", "HAGHL", "PMVK", "CUTA", "PEX16", "PARD6A", "MFSD3", "TMEM141", "OXLD1", "IFT43", "KLHDC9", "AMDHD2", "ADAP1", "JOSD2", "MYL6B", "ATOX1", "MPG", "C8orf82", "COMTD1", "THOC6", "RPL36", "ENDOG", "ETFB", "S100A13", "OGFR", "C6orf226", "SHARPIN", "RPUSD1", "NDUFA…
44	KEGG_PARKINSONS_DISEASE	0.00125786	0.0499034	0.67526	2.68561	0	85	c("NDUFB10", "NDUFB7", "NDUFA2", "UQCR11", "NDUFV2", "NDUFA3", "NDUFS8", "NDUFB1", "NDUFB8", "NDUFS6", "PARK7", "COX7A1", "NDUFB2", "NDUFA1", "COX6B1", "NDUFS3", "COX6A1", "COX4I1", "UQCRQ", "NDUFS7", "COX4I2", "COX5B", "UQCRC1", "NDUFA8", "COX8A", "NDUFC1", "NDUFAB1", "UQCR10", "COX7C", "NDUFA4", "COX7A2", "NDUFV1", "NDUFV3", "NDUFB6", "COX6C", "NDUFS4", "COX7B", "UBB", "UQCRB", "NDUFA10", "UBE2…
45	GSE14000_TRANSLATED_RNA_VS_MRNA_DC_DN	0.00118203	0.0499034	0.623008	2.68097	0	143	c("TMEM219", "C4orf48", "NDUFB10", "NAA38", "BCL7C", "ZNF688", "UQCC3", "SURF1", "C7orf50", "GPX4", "YPEL3", "TMEM141", "TP53TG1", "SSNA1", "RPLP1", "NDUFAF3", "ADAP1", "TMEM222", "RPLP2", "DUSP23", "RPL36", "RPL18", "RPL35", "RPUSD1", "SDF2L1", "LAMTOR1", "TMEM42", "DEAF1", "RPS14", "RPL32", "RNF7", "RPL26", "GUK1", "RPL8", "ZNF32", "IMPDH2", "TMEM134", "B4GALT7", "STX10", "JTB", "RPS15A", "RPL2…
46	REACTOME_TRANSLATION	0.00109409	0.0499034	0.580514	2.66953	0	268	c("MRPL28", "MRPL54", "MRPL23", "GADD45GIP1", "MRPS34", "MRPL41", "AURKAIP1", "MRPL55", "RPS15", "RPLP1", "MRPL24", "RPS28", "MRPS26", "TRMT112", "MRPL52", "EIF3G", "RPLP2", "RPL14", "RPS9", "RPL28", "FAU", "MRPL14", "RPL36", "RPL13", "RPL18", "RPS21", "MRPL43", "RPL37A", "MRPL57", "RPS26", "MRPL40", "RPL35", "RPL36A", "RPL29", "MRPL12", "CHCHD1", "RPL38", "UBA52", "MRPL17", "RPL36AL", "RPL34", "…
47	GOCC_MITOCHONDRIAL_PROTEIN_CONTAINING_COMPLEX	0.00110254	0.0499034	0.583594	2.66574	0	246	c("NDUFB10", "NDUFA13", "MRPL28", "NDUFB7", "MRPL54", "MRPL23", "NDUFA2", "UQCR11", "GADD45GIP1", "NDUFA11", "NDUFV2", "MRPS34", "ROMO1", "MRPL41", "NDUFA3", "AURKAIP1", "NDUFS8", "MRPL55", "NDUFB1", "TIMM13", "NDUFB11", "NDUFB8", "MRPL24", "SMDT1", "NDUFS6", "MRPS26", "COX7A1", "TIMM17B", "NDUFB2", "MRPL52", "NDUFA1", "COX6B1", "NDUFS3", "COX6A1", "MRPL14", "COX4I1", "UQCRQ", "TIMM10", "MRPL43",…
48	GOCC_SMALL_RIBOSOMAL_SUBUNIT	0.00128041	0.0499034	0.685734	2.661	0	71	c("MRPS34", "AURKAIP1", "RPS15", "RPS28", "MRPS26", "RPS9", "FAU", "RPS21", "RPS26", "IMP3", "CHCHD1", "UBA52", "RPS14", "RPS29", "RPS15A", "MRPS2", "RPSA", "B3GALT4", "RPS11", "RPS13", "RPS19", "RPS27", "RPS4Y1", "RPS20", "MRPS21", "RPS5", "RPS4X", "RPS2", "MRPS15", "MRPS18B", "RPS27L", "RPS17", "RPS8", "MRPS33", "MRPS12", "RPS16", "RPS10", "RPS23", "MRPS11", "RPS24", "MRPS14", "MRPS28", "RPS27A…
49	GOCC_NADH_DEHYDROGENASE_COMPLEX	0.00143678	0.0499034	0.767031	2.66039	0	39	c("NDUFB10", "NDUFA13", "NDUFB7", "NDUFA2", "NDUFA11", "NDUFV2", "NDUFA3", "NDUFS8", "NDUFB1", "NDUFB11", "NDUFB8", "NDUFS6", "NDUFB2", "NDUFA1", "NDUFS3", "NDUFS7", "NDUFA8", "NDUFC1", "NDUFAB1", "NDUFA4", "NDUFV1", "NDUFV3", "NDUFB6", "NDUFS4", "NDUFA10", "NDUFB9", "NDUFA6", "NDUFAF1", "NDUFS5", "NDUFB4")
50	REACTOME_REGULATION_OF_EXPRESSION_OF_SLITS_AND_ROBOS	0.00115741	0.0499034	0.608051	2.65195	0	155	c("RPS15", "RPLP1", "RPS28", "RPLP2", "RPL14", "RPS9", "RPL28", "FAU", "RPL36", "RPL13", "RPL18", "RPS21", "RPL37A", "RPS26", "PSMB6", "RPL35", "RPL36A", "RPL29", "RPL38", "UBA52", "RPL36AL", "RPL34", "PSMD13", "RPL26L1", "RPL24", "RBX1", "RPS14", "RPL32", "PSMA2", "RPL9", "RPS29", "RPL41", "RPL26", "PSMC3", "RPL8", "PSMD4", "RPL27A", "RPL27", "PSMD9", "RPL37", "RPL18A", "RPL31", "RPS15A", "RPL21…
51	GNF2_EIF3S6	0.00122249	0.0499034	0.636279	2.65173	0	112	c("RPS15", "RPS28", "RPLP2", "RPL14", "RPS9", "RPL28", "FAU", "RPL36", "RPL13", "RPL18", "RPS21", "RPL35", "RPL36A", "RPL29", "LSM7", "RPL38", "UBA52", "RPL36AL", "RPL34", "COX7C", "UXT", "RPL24", "RPS14", "RPL32", "RPL9", "RPS29", "RPL41", "RPL8", "RPL27A", "RPL27", "RPL37", "RPL18A", "RPL31", "RPL21", "RPL12", "RPSA", "RPL11", "RPL13A", "RPL35A", "RPL7A", "RPS13", "RPS19", "BTF3", "GTF3A", "RPS…
52	WP_MITOCHONDRIAL_COMPLEX_I_ASSEMBLY_MODEL_OXPHOS_SYSTEM	0.00141243	0.0499034	0.739085	2.64159	0	47	c("NDUFB10", "NDUFA13", "NDUFB7", "NDUFA2", "NDUFV2", "NDUFA3", "NDUFB1", "NDUFB11", "NDUFB8", "NDUFAF3", "NDUFS6", "NDUFB2", "NDUFA1", "NDUFS3", "NDUFA8", "NDUFC1", "NDUFAB1", "TMEM186", "NDUFV1", "ECSIT", "NDUFV3", "NDUFB6", "NDUFS4", "NDUFA10", "NDUFAF2", "NDUFB9", "NDUFA6", "NDUFAF1", "NDUFS5", "NDUFB4")
53	CHNG_MULTIPLE_MYELOMA_HYPERPLOID_UP	0.00137363	0.0499034	0.725896	2.63222	0	50	c("RPS15", "RPLP1", "EIF3G", "RPLP2", "RPL14", "RPS9", "RPL28", "DHPS", "RPL36", "RPL18", "RPL35", "RPL29", "IMP3", "UBA52", "RPL24", "RPS14", "RPL32", "CLTA", "SNRNP70", "RPL27A", "RPL37", "RPL21", "RPSA", "RPL13A", "RPL35A", "MRPL34", "RPL7A", "RPS13", "RPS19", "RPS17", "RPS16", "RPS23", "EIF3K", "RPL15", "UBA7", "RPS6", "SCAMP5")
54	WP_OXIDATIVE_PHOSPHORYLATION	0.0014881	0.0499034	0.771788	2.63211	0	36	c("NDUFB10", "NDUFB7", "NDUFA2", "NDUFA11", "NDUFV2", "NDUFA3", "NDUFS8", "NDUFB1", "NDUFB8", "NDUFS6", "NDUFB2", "NDUFS3", "NDUFS7", "NDUFA8", "NDUFC1", "NDUFAB1", "NDUFA4", "NDUFV1", "NDUFV3", "ATP6AP1", "NDUFB6", "NDUFS4", "NDUFA10", "NDUFB9", "NDUFA6", "NDUFS5", "NDUFB4")
55	GNF2_TPT1	0.00148368	0.0499034	0.761944	2.62134	0	37	c("RPLP1", "RPL37A", "RPL38", "UBA52", "RPS14", "RPL32", "RPL9", "RPL41", "RPL27A", "RPL27", "RPL37", "RPL31", "RPL21", "RPL12", "RPL13A", "RPS11", "RPS13", "RPS27", "RPS20", "RPL23A", "RPL10", "RPS4X", "RPS2", "RPS17", "RPS10", "RPL39", "RPS23", "RPS24", "RPS6", "RPL30", "RPS12", "RPS3A", "RPS18")
56	GOBP_RESPIRATORY_ELECTRON_TRANSPORT_CHAIN	0.00123457	0.0499034	0.644688	2.62088	0	96	c("NDUFB10", "NDUFB7", "SDHAF2", "NDUFA2", "UQCC3", "UQCR11", "NDUFV2", "NDUFA3", "NDUFS8", "NDUFB1", "NDUFB8", "NDUFS6", "PARK7", "COX7A1", "NDUFB2", "NDUFA1", "COX6B1", "NDUFS3", "COX6A1", "COX4I1", "UQCRQ", "ETFB", "NDUFS7", "COX4I2", "COX5B", "UQCRC1", "NDUFA8", "COX8A", "NDUFC1", "NDUFAB1", "UQCR10", "COX7C", "NDUFA4", "COX7A2", "NDUFV1", "NDUFV3", "DGUOK", "NDUFB6", "COX6C", "SCO2", "NDUFS4…
57	DURANTE_ADULT_OLFACTORY_NEUROEPITHELIUM_RESPIRATORY_CILIATED_CELLS	0.00123609	0.0499034	0.639935	2.61995	0	100	c("SMIM22", "POLR2I", "DYNLRB2", "NUDC", "PRDX5", "DPCD", "TSTD1", "CRIP1", "ODF3B", "KIF9", "PSENEN", "ARL3", "LRRC23", "CCDC78", "CRNDE", "WDR54", "CETN2", "DNPH1", "IGFBP2", "CIB1", "ZMYND10", "AGR3", "LRRC46", "HSBP1", "B9D1", "HSPB11", "FANK1", "CFAP53", "DNALI1", "SPAG6", "C5orf49", "TFF3", "TSPAN1", "TPPP3", "FAM174A", "TUBB4B", "FAM183A", "FXYD3", "PIFO", "DYNLL1", "MORN2", "NUCB2", "CYST…
58	SMID_BREAST_CANCER_LUMINAL_B_UP	0.00118203	0.0499034	0.605958	2.6076	0	143	c("METRN", "CCDC106", "G6PC3", "WFDC2", "CRIP1", "GSTZ1", "KRT18", "HDAC11", "FBP1", "RAB26", "TNNT1", "HPN", "EEF1A2", "GATA3", "TMEM101", "B9D1", "DNAJC1", "BAIAP3", "SCCPDH", "RHBDL1", "DNALI1", "IFT122", "SEMA3B", "TFF3", "TPPP3", "CRABP2", "MLPH", "PVALB", "ISYNA1", "GSTM3", "DNAJC12", "PTGES", "NKAIN1", "CYP2A6", "TJP3", "RASSF1", "GNG13", "CYP2B7P", "QDPR", "ABCA3", "SERPINI1", "GRIA2", "K…
59	GOBP_PROTON_MOTIVE_FORCE_DRIVEN_ATP_SYNTHESIS	0.00140056	0.0499034	0.730453	2.60691	0	45	c("NDUFB10", "NDUFA13", "NDUFB7", "NDUFA2", "NDUFA11", "NDUFV2", "NDUFA3", "NDUFS8", "NDUFB1", "NDUFB11", "NDUFB8", "NDUFS6", "NDUFB2", "NDUFA1", "DNAJC30", "NDUFS3", "NDUFS7", "NDUFA8", "NDUFC1", "NDUFAB1", "NDUFV1", "NDUFV3", "NDUFB6", "VPS9D1", "NDUFS4", "NDUFA10", "NDUFB9", "NDUFA6")
60	MODULE_307	0.00155039	0.0499034	0.819423	2.59648	0	25	c("UQCR11", "SURF1", "COX7A1", "COX6B1", "COX6A1", "COX4I1", "COX5B", "UQCRC1", "COX8A", "COX7C", "ATP6V1F", "ATP6V0B", "COX7A2", "ATP6AP1", "COX6C", "COX7B", "ATP6V1E1", "UQCRB")
61	REACTOME_THE_CITRIC_ACID_TCA_CYCLE_AND_RESPIRATORY_ELECTRON_TRANSPORT	0.00118064	0.0499034	0.603153	2.59545	0	142	c("NDUFB10", "NDUFA13", "NDUFB7", "NDUFA2", "UQCR11", "COX14", "NDUFA11", "NDUFV2", "SURF1", "NDUFA3", "NDUFS8", "NDUFB1", "NDUFB11", "NDUFB8", "NDUFAF3", "NDUFS6", "NDUFB2", "NDUFA1", "HAGH", "COX6B1", "NDUFS3", "GSTZ1", "COX6A1", "COX4I1", "UQCRQ", "ETFB", "NDUFS7", "COX5B", "UQCRC1", "NDUFA8", "COX8A", "NDUFC1", "NDUFAB1", "UQCR10", "COX7C", "TMEM186", "NDUFA4", "BSG", "NDUFV1", "ECSIT", "NDUF…
62	MORF_NPM1	0.00115875	0.0499034	0.595116	2.59383	0	154	c("MRPL23", "RPLP1", "RPS28", "OAZ1", "PARK7", "RPLP2", "RPL14", "RPS9", "RPL28", "FAU", "COX6A1", "COX4I1", "RPL13", "RPL18", "RPL35", "RPL36A", "RPL29", "RPL38", "RPL34", "COX7C", "COPS6", "RPL24", "RPS14", "RPL32", "RPL9", "RPS29", "RPL8", "SNRPB", "RPL27A", "RPL27", "JTB", "RPL37", "RPL18A", "RPL31", "ARPC3", "RPS15A", "RPL21", "RPL12", "RPL11", "RPL13A", "PSMB1", "RPS11", "RPS13", "RPS19", "…
63	DESCARTES_FETAL_STOMACH_CILIATED_EPITHELIAL_CELLS	0.00123609	0.0499034	0.63683	2.58624	0	94	c("ENKD1", "HAGHL", "DYNLRB2", "LRRC73", "ODF3B", "KIF9", "CTXN1", "PSENEN", "CCDC96", "LRRC23", "ZDHHC1", "C17orf97", "CCDC78", "IQCD", "FUZ", "SPEF1", "LRRC27", "WDR54", "FBXW9", "AK8", "ZMYND10", "LRRC46", "B9D1", "OSCP1", "MB", "FANK1", "CFAP53", "DNALI1", "SPAG6", "C5orf49", "TPPP3", "FAM174A", "ANKMY1", "CLUAP1", "FAM183A", "PIFO", "DNAAF3", "MORN2", "NME5", "RSPH1", "TCTN1", "ULK4", "FAM22…
64	GOBP_MITOCHONDRIAL_ELECTRON_TRANSPORT_NADH_TO_UBIQUINONE	0.00142248	0.0499034	0.735242	2.5721	0	40	c("NDUFB10", "NDUFB7", "NDUFA2", "NDUFV2", "NDUFA3", "NDUFS8", "NDUFB1", "NDUFB8", "NDUFS6", "PARK7", "NDUFB2", "NDUFA1", "NDUFS3", "NDUFS7", "NDUFA8", "NDUFC1", "NDUFAB1", "NDUFA4", "NDUFV1", "NDUFV3", "NDUFB6", "NDUFS4", "NDUFA10", "NDUFB9", "NDUFA6", "NDUFAF1", "NDUFS5", "NDUFB4")
65	RUBENSTEIN_SKELETAL_MUSCLE_B_CELLS	0.00116822	0.0499034	0.594288	2.56916	0	148	c("PFDN5", "RPS15", "RPLP1", "RPS28", "SMDT1", "OAZ1", "RPLP2", "RPL14", "RPS9", "RPL28", "FAU", "RPL36", "RPL13", "RPL18", "RPS21", "RPL37A", "RPS26", "RPL36A", "RPL29", "SNHG8", "RPL38", "UBA52", "ERP29", "RPL34", "COX7C", "RPS14", "RPL32", "RPL9", "RPS29", "RPL41", "RPL26", "C1orf56", "RPL8", "POLD4", "RPL27A", "RPL27", "RPL37", "RPL18A", "ARPC3", "RPS15A", "RPL21", "RPL12", "RPSA", "RPL11", "…
66	MODULE_77	0.00155039	0.0499034	0.792135	2.56888	0	27	c("NDUFB10", "NDUFB7", "NDUFA2", "NDUFV2", "NDUFA3", "NDUFS8", "NDUFB1", "NDUFB8", "NDUFS6", "NDUFA1", "NDUFS3", "UQCRC1", "NDUFC1", "NDUFAB1", "NDUFA4", "NDUFV1", "NDUFS4", "UQCRB")
67	LI_DCP2_BOUND_MRNA	0.00125945	0.0499034	0.648292	2.56848	0	82	c("POLR2L", "EDF1", "NDUFA13", "NDUFB7", "MRPL23", "DCXR", "CHMP2A", "NDUFS8", "FAM50A", "TRAPPC2L", "CUEDC2", "ZNF593", "EIF3G", "EXOSC4", "TST", "ETFB", "NDUFS7", "APRT", "UQCRC1", "AP2S1", "MRPL12", "NAA10", "WDR45", "HMOX2", "PPP1R7", "UBXN6", "DEAF1", "MAP2K2", "RUVBL2", "PSMC3", "APEH", "HSD17B10", "IDH3G", "SCO2", "RPSA", "LSM3", "TACO1", "RPS5", "PSMC5", "EEF1D", "DUS1L", "CYC1", "WDR74",…
68	GOCC_CYTOSOLIC_SMALL_RIBOSOMAL_SUBUNIT	0.00144928	0.0499034	0.740315	2.55838	0	38	c("RPS15", "RPS28", "RPS9", "FAU", "RPS21", "RPS26", "UBA52", "RPS14", "RPS29", "RPS15A", "RPSA", "B3GALT4", "RPS11", "RPS13", "RPS19", "RPS27", "RPS4Y1", "RPS20", "RPS5", "RPS4X", "RPS2", "RPS27L", "RPS17", "RPS8", "RPS16", "RPS10", "RPS23", "RPS24", "RPS27A", "RPS6", "RPS12", "RPS3A", "RPS18")
69	REACTOME_SARS_COV_2_MODULATES_HOST_TRANSLATION_MACHINERY	0.00137363	0.0499034	0.705395	2.55788	0	50	c("RPS15", "RPS28", "RPS9", "FAU", "RPS21", "RPS26", "SNRPD2", "RPS14", "RPS29", "SNRPB", "RPS15A", "RPSA", "GEMIN7", "RPS11", "RPS13", "RPS19", "RPS27", "RPS4Y1", "RPS20", "GEMIN6", "RPS5", "RPS4X", "RPS2", "RPS27L", "SNRPE", "RPS17", "RPS8", "RPS16", "RPS10", "RPS23", "RPS24", "GEMIN8", "SNRPD3", "RPS27A", "SNRPF", "RPS6", "RPS12", "SNRPD1", "RPS3A", "RPS18", "SMN1", "RPS25")
70	REACTOME_SARS_COV_1_MODULATES_HOST_TRANSLATION_MACHINERY	0.0014881	0.0499034	0.749404	2.55578	0	36	c("RPS15", "RPS28", "RPS9", "FAU", "RPS21", "RPS26", "RPS14", "RPS29", "RPS15A", "RPSA", "RPS11", "RPS13", "RPS19", "RPS27", "RPS4Y1", "RPS20", "RPS5", "RPS4X", "RPS2", "RPS27L", "RPS17", "RPS8", "RPS16", "RPS10", "RPS23", "RPS24", "RPS27A", "RPS6", "RPS12", "RPS3A", "RPS18")
71	MODULE_22	0.00149477	0.0499034	0.757519	2.55452	0	33	c("NDUFB10", "NDUFB7", "NDUFA2", "NDUFV2", "NDUFA3", "NDUFS8", "NDUFB1", "NDUFB8", "CCS", "NDUFS6", "NDUFA1", "NDUFS3", "ATP6V0E1", "NDUFC1", "NDUFAB1", "NDUFA4", "ATP6V0B", "NDUFV1", "ATP6AP1", "NDUFS4", "NDUFA6", "ATP6V0D1", "NDUFS5")
72	GOBP_NADH_DEHYDROGENASE_COMPLEX_ASSEMBLY	0.00137363	0.0499034	0.70432	2.55399	0	50	c("NDUFB10", "NDUFA13", "NDUFB7", "NDUFA2", "NDUFA11", "NDUFA3", "NDUFS8", "NDUFB1", "NDUFB11", "NDUFB8", "NDUFAF3", "NDUFB2", "NDUFA1", "NDUFS3", "NDUFS7", "NDUFA8", "NDUFC1", "NDUFAB1", "TMEM186", "ECSIT", "NDUFB6", "NDUFS4", "NDUFA10", "NDUFAF2", "NDUFB9", "NDUFA6", "NDUFAF1", "NDUFS5", "NDUFB4", "TMEM126A")
73	GOMF_OXIDOREDUCTASE_ACTIVITY_ACTING_ON_NAD_P_H_QUINONE_OR_SIMILAR_COMPOUND_AS_ACCEPTOR	0.00141243	0.0499034	0.711346	2.54245	0	47	c("NDUFB10", "NDUFB7", "NDUFA2", "NDUFV2", "DCXR", "NDUFA3", "NDUFS8", "NDUFB1", "NDUFB8", "NDUFS6", "NDUFB2", "NDUFA1", "NDUFS3", "NDUFS7", "NDUFA8", "NDUFC1", "NDUFA4", "DHRS4", "NDUFV1", "NDUFV3", "NDUFB6", "NDUFS4", "NDUFA10", "NDUFB9", "NDUFA6", "NDUFS5", "NDUFB4")
74	GOBP_AEROBIC_RESPIRATION	0.00117096	0.0499034	0.588274	2.5417	0	147	c("BLOC1S1", "NDUFB10", "NDUFA13", "NDUFB7", "SDHAF2", "NDUFA2", "UQCC3", "UQCR11", "NDUFA11", "NDUFV2", "SURF1", "NDUFA3", "NDUFS8", "NDUFB1", "NDUFB11", "UCN", "NDUFB8", "NUPR1", "NDUFS6", "PARK7", "COX7A1", "NDUFB2", "NDUFA1", "UQCC2", "COX6B1", "DNAJC30", "NDUFS3", "COX6A1", "COX4I1", "UQCRQ", "NDUFS7", "COX4I2", "COX5B", "UQCRC1", "NDUFA8", "COX8A", "ARL2", "NDUFC1", "NDUFAB1", "UQCR10", "CO…
75	GOMF_NAD_P_H_DEHYDROGENASE_QUINONE_ACTIVITY	0.00148368	0.0499034	0.736933	2.5353	0	37	c("NDUFB10", "NDUFB7", "NDUFA2", "NDUFV2", "NDUFA3", "NDUFS8", "NDUFB1", "NDUFB8", "NDUFS6", "NDUFB2", "NDUFA1", "NDUFS3", "NDUFS7", "NDUFA8", "NDUFC1", "NDUFA4", "NDUFV1", "NDUFV3", "NDUFB6", "NDUFS4", "NDUFA10", "NDUFB9", "NDUFA6", "NDUFS5", "NDUFB4")
76	WP_MITOCHONDRIAL_COMPLEX_IV_ASSEMBLY	0.00150602	0.0499034	0.749207	2.51048	0	31	c("COX14", "PET100", "SURF1", "COA3", "COX17", "COX6B1", "COX6A1", "COX4I1", "COX5B", "COX8A", "COX7C", "NDUFA4", "COX7A2", "COX6C", "CMC1", "COX7B", "TACO1", "COX16", "PET117", "SMIM20", "COA6")
77	GOCC_CYTOCHROME_COMPLEX	0.00153139	0.0499034	0.763279	2.5083	0	29	c("UQCR11", "COX7A1", "COX6B1", "COX6A1", "COX4I1", "UQCRQ", "COX4I2", "COX5B", "UQCRC1", "COX8A", "UQCR10", "COX7C", "NDUFA4", "COX7A2", "COX6C", "COX7B", "UQCRB", "CYC1")
78	REACTOME_RRNA_PROCESSING	0.0011274	0.0499034	0.560602	2.50214	0	189	c("TSR3", "RPS15", "RPLP1", "RPS28", "TRMT112", "RPLP2", "RPL14", "RPS9", "EXOSC4", "RPL28", "FAU", "RPL36", "RPL13", "TBL3", "RPL18", "RPS21", "RPL37A", "RPS26", "NOC4L", "WDR18", "RPL35", "RPL36A", "RPL29", "IMP3", "RPL38", "UBA52", "RPL36AL", "RPL34", "EXOSC7", "RPL26L1", "RPL24", "RPS14", "RPL32", "RPL9", "RPS29", "RPL41", "RPL26", "PELP1", "RPL8", "RPL27A", "RRP9", "RPL27", "HSD17B10", "RPL3…
79	HP_DECREASED_ACTIVITY_OF_MITOCHONDRIAL_RESPIRATORY_CHAIN	0.00122699	0.0499034	0.602186	2.4973	0	109	c("NDUFB10", "NDUFA13", "NDUFB7", "NDUFA2", "NDUFA11", "NDUFV2", "PET100", "SURF1", "GFER", "COA3", "NDUFS8", "NDUFB11", "NDUFAF3", "NDUFS6", "NDUFA1", "UQCC2", "SLC25A10", "NDUFS3", "COX4I1", "NDUFS7", "NDUFA8", "MRPL12", "ECHS1", "SLC25A26", "NDUFA4", "CHCHD10", "NDUFV1", "TXN2", "DGUOK", "ATPAF2", "SCO2", "TIMM22", "NDUFS4", "TACO1", "NDUFA10", "TSFM", "NDUFAF2", "NDUFB9", "NDUFA6", "COX16", "…
80	GOCC_ORGANELLAR_RIBOSOME	0.00125156	0.0499034	0.621688	2.48827	0	87	c("MRPL28", "MRPL54", "MRPL23", "GADD45GIP1", "MRPS34", "MRPL41", "AURKAIP1", "MRPL55", "MRPL24", "MRPS26", "MRPL52", "MRPL14", "MRPL43", "MRPL57", "MRPL40", "MRPL12", "CHCHD1", "MRPL17", "MRPL20", "MRPL22", "MRPS2", "MRPL27", "MRPL34", "MRPL51", "MRPS21", "MRPL4", "MRPS15", "MRPL33", "MRPS18B", "MTG2", "MRPL53", "MRPS33", "MRPS12", "MRPL21", "MRPS11", "MRPL11", "MRPL36", "MRPS14", "MRPS28", "MPV…
81	GOBP_NUCLEOSIDE_TRIPHOSPHATE_BIOSYNTHETIC_PROCESS	0.00124688	0.0499034	0.61859	2.48824	0	89	c("NME3", "NDUFB10", "NDUFA13", "NDUFB7", "NDUFA2", "UQCC3", "NDUFA11", "NDUFV2", "NDUFA3", "NDUFS8", "NDUFB1", "NDUFB11", "NDUFB8", "NDUFS6", "NDUFB2", "NDUFA1", "DNAJC30", "NDUFS3", "NUDT2", "NDUFS7", "NDUFA8", "NDUFC1", "NDUFAB1", "AK1", "NME4", "NDUFV1", "NDUFV3", "DGUOK", "IMPDH2", "UCK1", "NDUFB6", "AK8", "VPS9D1", "NDUFS4", "DTYMK", "NDUFA10", "NDUFB9", "NDUFA6", "TREM2", "UCKL1", "ALDOA",…
82	HP_INCREASED_CSF_LACTATE	0.00124688	0.0499034	0.618474	2.48555	0	88	c("NDUFB10", "NDUFA13", "NDUFA2", "COX14", "NDUFA11", "NDUFV2", "PET100", "SURF1", "MRPS34", "NDUFS8", "NDUFB11", "NDUFB8", "NDUFAF3", "NDUFS6", "NDUFA1", "UQCC2", "COX6B1", "NDUFS3", "COX4I1", "NDUFS7", "NDUFA8", "COX8A", "ECHS1", "NDUFA4", "NDUFV1", "TXN2", "HSD17B10", "ATPAF2", "SCO2", "NDUFS4", "TACO1", "TRAPPC12", "NDUFA10", "NDUFAF2", "NDUFB9", "NDUFA6", "NDUFAF1", "FARS2", "PET117", "RMND1…
83	GOBP_ELECTRON_TRANSPORT_CHAIN	0.00118064	0.0499034	0.574618	2.4722	0	139	c("NDUFB10", "NDUFB7", "SDHAF2", "NDUFA2", "UQCC3", "UQCR11", "NDUFV2", "SURF1", "NDUFA3", "NDUFS8", "NDUFB1", "NDUFB8", "NDUFS6", "PARK7", "COX7A1", "NDUFB2", "NDUFA1", "COX6B1", "NDUFS3", "COX6A1", "COX4I1", "UQCRQ", "ETFB", "NDUFS7", "COX4I2", "COX5B", "UQCRC1", "NDUFA8", "COX8A", "NDUFC1", "NDUFAB1", "UQCR10", "COX7C", "NDUFA4", "AKR7A2", "COX7A2", "NDUFV1", "NDUFV3", "DGUOK", "NDUFB6", "COX6…
84	STARK_PREFRONTAL_CORTEX_22Q11_DELETION_DN	0.00104384	0.0499034	0.521658	2.46602	0	445	c("NENF", "NDUFB10", "MRPL28", "SCAND1", "NAA38", "TMA7", "PFDN5", "FKBP2", "TMEM256", "HCFC1R1", "NDUFA2", "UQCR11", "LAMTOR2", "SMIM4", "RAB4B", "COX14", "NPRL2", "NDUFA11", "NDUFV2", "PET100", "ZNHIT1", "ROMO1", "POLR2J", "MRPL41", "SERF2", "MZT2A", "HAGHL", "DPM2", "COA3", "NDUFS8", "MRPL55", "NDUFB11", "CORO7", "ELOF1", "TRAPPC2L", "CUEDC2", "NDUFAF3", "NUDC", "NDUFS6", "COQ4", "CNPY2", "SS1…
85	GCM_NPM1	0.00123762	0.0499034	0.596885	2.46557	0	107	c("RPS28", "RPL14", "RPS9", "RPL28", "CSNK2B", "RPL18", "RPL35", "APRT", "RPL36A", "RPL29", "UBA52", "RPL34", "SNRPD2", "RPS14", "RPL32", "PSMA2", "RPL9", "POLR2G", "RPL27A", "RPL27", "TBCB", "ZNHIT3", "RPL31", "RPL21", "RPSA", "RPL11", "PSME1", "RPL13A", "RPL35A", "RPS11", "RPL7A", "RPS19", "CLIC1", "RPS5", "NACA", "RPS2", "RPL10A", "SNRPE", "RPS8", "SAP18", "RPS16", "EIF3F", "RPL3", "DUT", "RPS…
86	GOCC_ORGANELLE_INNER_MEMBRANE	0.00104275	0.0499034	0.519144	2.4522	0	430	c("NDUFB10", "NDUFA13", "MRPL28", "NDUFB7", "MRPL54", "MRPL23", "NDUFA2", "UQCC3", "UQCR11", "SMIM4", "GADD45GIP1", "NDUFA11", "NDUFV2", "PET100", "SURF1", "MRPS34", "ROMO1", "MRPL41", "NDUFA3", "AURKAIP1", "COA3", "NDUFS8", "MRPL55", "NDUFB1", "TIMM13", "NDUFB11", "NDUFB8", "MRPL24", "NDUFAF3", "SMDT1", "NDUFS6", "COQ4", "MRPS26", "COX7A1", "TIMM17B", "NDUFB2", "MRPL52", "NDUFA1", "UQCC2", "COX6…
87	MENON_FETAL_KIDNEY_7_LOOPOF_HENLE_CELLS_DISTAL	0.00112486	0.0499034	0.545167	2.45124	0	210	c("HINT2", "POLR2L", "NDUFB7", "FKBP2", "NDUFA2", "UQCR11", "VAMP8", "ECI1", "CHMP2A", "MRPL41", "NDUFA3", "SERF2", "AURKAIP1", "COA3", "NDUFS8", "NDUFB1", "NDUFB8", "SMDT1", "PRDX5", "NDUFS6", "NDUFB2", "NDUFA1", "TSTD1", "COX6B1", "NDUFS3", "COX6A1", "COX4I1", "UQCRQ", "ETFB", "CD63", "NDUFS7", "COX5B", "UQCRC1", "NDUFA8", "SLIRP", "COX8A", "ATP6V0E1", "NDUFC1", "LAMTOR5", "HIGD2A", "UQCR10", "…
88	BILANGES_SERUM_AND_RAPAMYCIN_SENSITIVE_GENES	0.00134409	0.0499034	0.650996	2.45112	0	62	c("RPL14", "RPS9", "RPL28", "FAU", "PTMS", "RPL13", "RPL18", "RPL36A", "USE1", "RPL29", "UBA52", "RPL24", "RPS14", "RPL32", "RPL26", "RPL8", "RPL27A", "RPL18A", "RPL21", "RPL13A", "RPL7A", "RPS13", "RPS19", "RPS5", "RPL10", "RPS4X", "RPS17", "RPS8", "RPS16", "EIF3F", "RPS10", "RPS23", "EIF3H", "RPS24", "RPL15", "RPL6", "RPS27A", "RPS6", "RPL30")
89	MODULE_29	0.0015625	0.0499034	0.754894	2.44985	0	28	c("RPS15", "RPS28", "RPS21", "RPS26", "RPS14", "RPS29", "RPS15A", "RPSA", "RPS13", "RPS19", "RPS27", "RPS4Y1", "RPS20", "RPS4X", "RPS2", "RPS17", "RPS8", "RPS16", "RPS10", "RPS23", "RPS24", "RPS6", "RPS12", "RPS18", "RPS25")
90	MODULE_42	0.00157978	0.0499034	0.780056	2.44712	0	24	c("NDUFB10", "NDUFB7", "NDUFA2", "NDUFV2", "NDUFA3", "NDUFS8", "NDUFB1", "NDUFB8", "NDUFS6", "NDUFA1", "NDUFS3", "NDUFC1", "NDUFAB1", "NDUFA4", "NDUFV1", "NDUFS4", "NDUFA6", "NDUFS5")
91	DOANE_BREAST_CANCER_ESR1_UP	0.00122399	0.0499034	0.591761	2.44586	0	105	c("GAMT", "CRIP1", "KRT18", "CERS4", "FBP1", "TNNT1", "EEF1A2", "AZGP1", "HEMK1", "PRR36", "EPS8L1", "SPDEF", "GATA3", "SCCPDH", "DNALI1", "IFT122", "SEMA3B", "TFF3", "TSPAN1", "MLPH", "DNAJC12", "SELENBP1", "PNPLA4", "TJP3", "CYP2B7P", "DHRS2", "CFD", "C1orf21", "SSH3", "EVL", "ANXA9", "TTC39A", "GPRC5A", "KCNE4", "CFB", "SLC7A8", "SYBU", "MAPT", "SYT17", "TFF1", "MYB", "STC2", "PIP", "CCDC170",…
92	HARALAMBIEVA_PBMC_FLUARIX_AGE_50_74YO_CORR_WITH_28D_MEM_B_CELL_RESPONSE_AT_0DY_POSITIVE	0.0010627	0.0499034	0.519697	2.44041	0	386	c("NENF", "RANGRF", "TEX264", "NAA38", "WDR83OS", "NSMCE1", "UBL5", "BCL7C", "ZNF688", "PHKG2", "SIGIRR", "NDUFA2", "UQCR11", "COX14", "COMMD4", "STX8", "RNASEH2C", "GFER", "SERF2", "PMVK", "METRN", "THAP3", "ZNF428", "PEX16", "CCDC85B", "NDUFB11", "SERGEF", "SSNA1", "GSDMD", "PIN4", "CNPY2", "NDUFB2", "TMEM222", "MRPL52", "B3GAT3", "MMAB", "RPL14", "VPS4A", "NEDD8", "COMTD1", "PRR13", "TADA3", "…
93	GOCC_OXIDOREDUCTASE_COMPLEX	0.00123457	0.0499034	0.591063	2.42634	0	102	c("NDUFB10", "NDUFA13", "NDUFB7", "NDUFA2", "UQCR11", "NDUFA11", "NDUFV2", "NDUFA3", "NDUFS8", "NDUFB1", "NOXA1", "NDUFB11", "NDUFB8", "NDUFS6", "NDUFB2", "NDUFA1", "NDUFS3", "UQCRQ", "ETFB", "NDUFS7", "UQCRC1", "HSD17B8", "NDUFA8", "NDUFC1", "NDUFAB1", "UQCR10", "NDUFA4", "NDUFV1", "NDUFV3", "IDH3G", "NDUFB6", "NDUFS4", "BCKDK", "CYBA", "UQCRB", "NDUFA10", "MRPS36", "NDUFB9", "NDUFA6", "CYC1", "…
94	KEGG_HUNTINGTONS_DISEASE	0.00118343	0.0499034	0.562559	2.41597	0	135	c("POLR2L", "NDUFB10", "NDUFB7", "NDUFA2", "UQCR11", "NDUFV2", "POLR2J", "NDUFA3", "POLR2I", "NDUFS8", "NDUFB1", "NDUFB8", "GPX1", "NDUFS6", "COX7A1", "NDUFB2", "NDUFA1", "COX6B1", "NDUFS3", "COX6A1", "COX4I1", "UQCRQ", "NDUFS7", "COX4I2", "COX5B", "UQCRC1", "AP2S1", "POLR2E", "NDUFA8", "COX8A", "POLR2H", "NDUFC1", "NDUFAB1", "UQCR10", "COX7C", "NDUFA4", "SOD1", "CLTB", "BAX", "COX7A2", "NDUFV1",…
95	DESCARTES_FETAL_LUNG_CILIATED_EPITHELIAL_CELLS	0.00118064	0.0499034	0.559403	2.40503	0	141	c("ENKD1", "HAGHL", "DYNLRB2", "KLHDC9", "LRRC73", "DPCD", "ODF3B", "PPP1R16A", "HSPBP1", "KIF9", "CCDC96", "LRRC23", "NHLRC4", "ZDHHC1", "C17orf97", "CCDC78", "RUVBL2", "IQCD", "FUZ", "SPEF1", "WDR54", "CETN2", "RIBC1", "PPOX", "FBXW9", "SPATA33", "AK8", "ZMYND10", "LRRC56", "AGR3", "LRRC46", "B9D1", "OSCP1", "FANK1", "CFAP53", "LRRC26", "DNALI1", "SPAG6", "C5orf49", "IFT22", "TPPP3", "CLUAP1", …
96	HP_ABNORMAL_MITOCHONDRIA_IN_MUSCLE_TISSUE	0.00155039	0.0499034	0.735086	2.38388	0	27	c("NDUFB10", "NDUFA11", "NDUFV2", "NDUFS8", "NDUFB11", "NDUFAF3", "NDUFS6", "NDUFA1", "NDUFS3", "NDUFS7", "NDUFV1", "NDUFS4", "NDUFAF2", "NDUFB9", "NDUFA6", "NDUFAF1")
97	HP_OPTIC_NEUROPATHY	0.00143266	0.0499034	0.680264	2.38083	0	41	c("NDUFB10", "NDUFA13", "NDUFA11", "NDUFV2", "NDUFS8", "NDUFB11", "NDUFAF3", "NDUFS6", "NDUFA1", "NDUFS3", "NDUFS7", "NDUFV1", "TXN2", "NDUFS4", "TSFM", "NDUFAF2", "NDUFB9", "NDUFA6", "NDUFAF1")
98	REACTOME_INFLUENZA_INFECTION	0.00116009	0.0499034	0.54872	2.38052	0	150	c("POLR2L", "POLR2J", "POLR2I", "RPS15", "RPLP1", "RPS28", "RPLP2", "RPL14", "RPS9", "RPL28", "FAU", "RPL36", "RPL13", "RPL18", "RPS21", "RPL37A", "RPS26", "RPL35", "POLR2E", "RPL36A", "RPL29", "POLR2H", "RPL38", "UBA52", "RPL36AL", "RPL34", "RPL26L1", "RPL24", "RPS14", "RPL32", "RPL9", "AAAS", "RPS29", "RPL41", "RPL26", "RPL8", "CLTA", "POLR2G", "RPL27A", "RPL27", "RPL37", "RPL18A", "RPL31", "RP…
99	GOBP_CELLULAR_RESPIRATION	0.00113507	0.0499034	0.532486	2.36504	0	182	c("CHCHD5", "BLOC1S1", "NDUFB10", "NDUFA13", "NDUFB7", "SDHAF2", "NDUFA2", "UQCC3", "UQCR11", "NDUFA11", "NDUFV2", "SURF1", "NDUFA3", "NDUFS8", "NDUFB1", "NDUFB11", "UCN", "NDUFB8", "NUPR1", "NDUFS6", "PARK7", "COX7A1", "NDUFB2", "NDUFA1", "UQCC2", "COX6B1", "DNAJC30", "NDUFS3", "COX6A1", "COX4I1", "UQCRQ", "ETFB", "NDUFS7", "COX4I2", "COX5B", "UQCRC1", "NDUFA8", "COX8A", "ARL2", "NDUFC1", "NDUFA…
100	GOMF_PRIMARY_ACTIVE_TRANSMEMBRANE_TRANSPORTER_ACTIVITY	0.00120773	0.0499034	0.554102	2.33379	0	121	c("NDUFB10", "NDUFB7", "NDUFA2", "NDUFV2", "SURF1", "NDUFA3", "NDUFS8", "NDUFB1", "NDUFB8", "NDUFS6", "COX7A1", "NDUFB2", "NDUFA1", "COX6B1", "NDUFS3", "COX4I1", "NDUFS7", "COX4I2", "COX5B", "UQCRC1", "NDUFA8", "CYB561D2", "COX8A", "ATP6V0E1", "NDUFC1", "UQCR10", "COX7C", "NDUFA4", "ATP6V1F", "ATP6V0B", "NDUFV1", "NDUFV3", "NDUFB6", "KCNJ11", "NDUFS4", "COX7B", "ATP6V1E1", "TCIRG1", "SEC61B", "AT…
101	HP_FOCAL_T2_HYPERINTENSE_BRAINSTEM_LESION	0.0015625	0.0499034	0.716001	2.32363	0	28	c("NDUFB10", "NDUFA11", "NDUFV2", "NDUFS8", "NDUFB11", "NDUFAF3", "NDUFS6", "NDUFA1", "NDUFS3", "NDUFS7", "NDUFV1", "NDUFS4", "CCM2", "NDUFAF2", "NDUFB9", "NDUFA6", "NDUFAF1")
102	YANG_BREAST_CANCER_ESR1_LASER_UP	0.00153139	0.0499034	0.706355	2.32124	0	29	c("SIGIRR", "CHMP2A", "TP53TG1", "RAB17", "SNRNP35", "GSTZ1", "DNAJC17", "HMGCL", "RAB26", "FRAT1", "SIRT3", "IFT46")
103	HALLMARK_OXIDATIVE_PHOSPHORYLATION	0.00113507	0.0499034	0.521952	2.31825	0	182	c("NDUFB7", "NDUFA2", "UQCR11", "ECI1", "NDUFV2", "SURF1", "NDUFA3", "NDUFS8", "GPX4", "NDUFB1", "TIMM13", "NDUFB8", "COX17", "NDUFS6", "NDUFB2", "NDUFA1", "COX6B1", "NDUFS3", "COX6A1", "COX4I1", "UQCRQ", "TIMM10", "ETFB", "NDUFS7", "RHOT2", "COX5B", "UQCRC1", "NDUFA8", "COX8A", "ECHS1", "ATP6V0E1", "NDUFC1", "NDUFAB1", "SLC25A11", "UQCR10", "COX7C", "NDUFA4", "ATP6V1F", "BAX", "ATP6V0B", "COX7A2…
104	REACTOME_METABOLISM_OF_AMINO_ACIDS_AND_DERIVATIVES	0.00109649	0.0499034	0.50189	2.31667	0	292	c("GAMT", "SDSL", "RPS15", "RPLP1", "NMRAL1", "RPS28", "OAZ1", "RPLP2", "RPL14", "RPS9", "RPL28", "TSTD1", "FAU", "SLC25A10", "GSTZ1", "TST", "RPL36", "RPL13", "RPL18", "RPS21", "RPL37A", "RPS26", "PSMB6", "RPL35", "PAOX", "RPL36A", "RPL29", "ECHS1", "NDUFAB1", "RPL38", "UBA52", "PXMP2", "RPL36AL", "PYCR2", "RPL34", "PSMD13", "RPL26L1", "RPL24", "RPS14", "RPL32", "BCAT2", "PSMA2", "RPL9", "RPS29"…
105	LIEN_BREAST_CARCINOMA_METAPLASTIC_VS_DUCTAL_DN	0.00123457	0.0499034	0.564162	2.3042	0	98	c("DYNLRB2", "KLHDC9", "NPDC1", "TSTD1", "AP1M2", "KRT18", "KRT19", "OVOL2", "CRB3", "STK16", "BIK", "TMEM125", "COX6C", "AZGP1", "AGR3", "SPDEF", "REEP6", "GATA3", "ACOT4", "RTN4RL1", "MB", "DNALI1", "ZG16B", "TFF3", "TMEM25", "FXYD3", "FBXL16", "GSTM3", "DNAJC12", "INPP5J", "CLDN7", "NME5", "RSPH1", "SLC25A4", "CREB3L4", "SPINT2", "HID1", "SLC9A3R1", "PHOSPHO2", "REEP5", "TTC39A", "CST6", "FSIP…
106	GOBP_CYTOPLASMIC_TRANSLATION	0.00117096	0.0499034	0.532438	2.30045	0	147	c("RPS15", "RPLP1", "RPS28", "EIF3G", "RPLP2", "RPL14", "RPS9", "RPL28", "FAU", "RPL36", "RPL13", "RPL18", "RPS21", "RPL37A", "RPS26", "RPL35", "RPL36A", "RPL29", "RPL38", "UBA52", "RPL34", "RPL26L1", "RPL24", "RPS14", "RPL32", "RPL9", "RPS29", "RPL41", "RPL26", "RPL8", "RPL27A", "RPL27", "RPL37", "RPL18A", "RPL31", "RPS15A", "RPL21", "RPL12", "RPSA", "RPL11", "RPL13A", "RPL35A", "RPS11", "RPL7A"…
107	HP_DECREASED_ACTIVITY_OF_THE_PYRUVATE_DEHYDROGENASE_COMPLEX	0.0014881	0.0499034	0.678606	2.29133	0	34	c("NDUFA13", "NDUFA2", "NDUFV2", "PET100", "SURF1", "NDUFS8", "NDUFS3", "NDUFS7", "ECHS1", "NDUFA4", "NDUFV1", "NDUFS4", "TACO1", "NDUFA10", "GLRX5", "NDUFAF2")
108	KIM_ALL_DISORDERS_OLIGODENDROCYTE_NUMBER_CORR_UP	0.00102145	0.0499034	0.471923	2.266	0	659	c("BLOC1S1", "NME3", "MRPL23", "PFDN5", "DRAP1", "VPS28", "HCFC1R1", "ABHD14A", "ECI1", "TCEA2", "TAF10", "POLR2J", "DCXR", "CHMP2A", "PAFAH1B3", "PMVK", "NTHL1", "NDUFS8", "GPX4", "TUSC2", "NDUFB1", "NDUFB8", "GPX1", "SSNA1", "RPLP1", "COX17", "PIN1", "NDUFAF3", "HRAS", "NUDC", "OAZ1", "ZNF580", "ACD", "COX7A1", "TIMM17B", "EIF3G", "SPAG7", "NDUFA1", "MYL6B", "ATOX1", "DNAJB2", "HAGH", "CA11", "…
109	MARTENS_TRETINOIN_RESPONSE_DN	0.00102249	0.0499034	0.471086	2.26246	0	651	c("NME3", "POLR2L", "NDUFB10", "NAA38", "FKBP2", "DRAP1", "NT5C", "HCFC1R1", "ABHD14A", "ZNHIT2", "SMIM4", "NDUFA11", "THAP7", "MRPS34", "ROMO1", "DCXR", "CHMP2A", "HAGHL", "METRN", "MFSD3", "HSPB1", "CCDC85B", "PGLS", "TIMM13", "NDUFB11", "OXLD1", "HDAC10", "SSNA1", "COX17", "KLHDC9", "NDUFAF3", "MYL5", "PRDX5", "PGP", "BABAM1", "SNRNP35", "CNPY2", "SS18L2", "ACD", "TIMM17B", "NUDT16L1", "EIF3G"…
110	DESCARTES_MAIN_FETAL_CILIATED_EPITHELIAL_CELLS	0.00109529	0.0499034	0.492049	2.2607	0	264	c("ZNF688", "ZNHIT2", "POLR2I", "HAGHL", "CCDC24", "DYNLRB2", "IFT43", "KLHDC9", "NUDC", "LRRC73", "PRDX5", "COQ4", "DPCD", "NAT14", "COPRS", "ODF3B", "PCSK4", "HSPBP1", "KIF9", "CTXN1", "PSENEN", "DENND6B", "CCDC96", "LMNTD2", "LRRC23", "NHLRC4", "UBXN11", "B9D2", "ZDHHC1", "C17orf97", "MCAT", "CCDC78", "P4HTM", "RUVBL2", "IQCD", "FUZ", "SPEF1", "LRRC27", "WDR54", "CETN2", "RIBC1", "WRAP53", "FB…
111	GNF2_ST13	0.00134048	0.0499034	0.601337	2.25923	0	61	c("RPL14", "RPL36A", "LSM7", "RPL38", "UXT", "RPL24", "SNRPD2", "RPL32", "RPL9", "RPL8", "RPL27", "RPL37", "RPL31", "RPL12", "RPSA", "RPL35A", "RPL7A", "RPS13", "BTF3", "RPS20", "NACA", "RPS4X", "RPL10A", "SNRPE", "RPS17", "RPL3", "RPS23", "EIF3H", "RPS24", "RPL15", "RPL6", "SNRPD3", "RPS6", "RPS12", "RPS3A", "NSA2", "RPL7", "NOL7")
112	HP_DECREASED_ACTIVITY_OF_MITOCHONDRIAL_COMPLEX_I	0.001287	0.0499034	0.583112	2.25746	0	69	c("NDUFB10", "NDUFB7", "NDUFA11", "NDUFV2", "NDUFS8", "NDUFB11", "NDUFAF3", "NDUFS6", "NDUFA1", "UQCC2", "SLC25A10", "NDUFS3", "NDUFS7", "NDUFA8", "MRPL12", "SLC25A26", "NDUFV1", "TXN2", "DGUOK", "TIMM22", "NDUFS4", "TSFM", "NDUFAF2", "NDUFB9", "NDUFA6", "NDUFAF1", "VARS2", "SLC25A4", "MIEF2", "MRPS14", "MECR", "ISCU", "NDUFA12")
113	GOBP_CYTOCHROME_COMPLEX_ASSEMBLY	0.0014881	0.0499034	0.659532	2.24927	0	36	c("UQCC3", "SMIM4", "COX14", "PET100", "SURF1", "COA3", "COX17", "UQCC2", "SCO2", "TMEM223", "TACO1", "CYBA", "C12orf73", "COX16", "COA5", "PET117", "SMIM20", "COA6", "COA4")
114	YAO_TEMPORAL_RESPONSE_TO_PROGESTERONE_CLUSTER_17	0.00115075	0.0499034	0.508614	2.24661	0	173	c("TMEM160", "CCDC12", "NDUFB7", "DRAP1", "NDUFA11", "NDUFV2", "MRPS34", "ROMO1", "SERF2", "AURKAIP1", "TIMM13", "NR2F6", "SMDT1", "NDUFS6", "RAMP2", "C8orf82", "NDUFS3", "UQCRQ", "CSNK2B", "COPE", "PSMB6", "SLIRP", "STUB1", "NAA10", "LSM7", "ARL3", "NDUFAB1", "CENPB", "LAMTOR1", "ERP29", "PSMD13", "COPS6", "LSM4", "DOHH", "IFI35", "SLC25A39", "RNF7", "KRTCAP2", "IMPDH2", "DNAJC19", "NDUFB6", "TW…
115	GOBP_MITOCHONDRIAL_CYTOCHROME_C_OXIDASE_ASSEMBLY	0.00159236	0.0499034	0.718399	2.24232	0	23	c("SMIM4", "COX14", "PET100", "SURF1", "COA3", "COX17", "SCO2", "TMEM223", "TACO1", "C12orf73", "COX16", "COA5", "PET117", "SMIM20", "COA4", "COX20", "BCS1L")
116	GOCC_MITOCHONDRIAL_ENVELOPE	0.00102564	0.0499034	0.463261	2.22248	0	630	c("CHCHD5", "BLOC1S1", "HINT2", "NDUFB10", "NDUFA13", "MRPL28", "NDUFB7", "MRPL54", "MRPL23", "FIS1", "NDUFA2", "UQCC3", "UQCR11", "SMIM4", "COX14", "GADD45GIP1", "NDUFA11", "NDUFV2", "PET100", "SURF1", "MRPS34", "ROMO1", "MRPL41", "GFER", "NDUFA3", "QTRT1", "AURKAIP1", "BAD", "COA3", "NDUFS8", "MRPL55", "NDUFB1", "TIMM13", "NDUFB11", "NDUFB8", "COX17", "MRPL24", "NDUFAF3", "SMDT1", "NDUFS6", "FK…
117	GSE37605_TREG_VS_TCONV_C57BL6_FOXP3_IRES_GFP_DN	0.00118906	0.0499034	0.519768	2.21862	0	131	c("UQCC3", "GPX4", "TIMM13", "CCS", "RPLP2", "RPS9", "VPS4A", "TADA3", "RPL36", "USE1", "RPL38", "UXT", "GPANK1", "UBXN11", "SSR4", "ATP6V1F", "GSTK1", "FIBP", "ECSIT", "NT5C3B", "TMEM9", "POLD4", "DGUOK", "UROD", "AKAP8L", "PRPF31", "IDH3G", "RING1", "IGBP1", "RPL11", "B3GALT4", "PSME1", "PSMB1", "RPL35A", "TMEM175", "DTYMK", "KHK", "NDUFA10", "GTF2F1", "PHYHD1", "RASL10B", "TMEM147", "IRX5", "P…
118	HP_INCREASED_SERUM_LACTATE	0.00114548	0.0499034	0.500414	2.21427	0	174	c("NDUFA13", "PHKG2", "NDUFA2", "UQCC3", "COX14", "NDUFA11", "NDUFV2", "PET100", "SURF1", "MRPS34", "NDUFS8", "NDUFB8", "NDUFAF3", "COQ4", "NDUFA1", "UQCC2", "COX6B1", "SLC25A10", "NDUFS3", "COX4I1", "UQCRQ", "NDUFS7", "NDUFA8", "MRPL12", "COX8A", "ECHS1", "HMGCL", "POLRMT", "SLC25A26", "NDUFA4", "SOD1", "TUFM", "CHCHD10", "NDUFV1", "TXN2", "DGUOK", "DNAJC19", "HSD17B10", "ATPAF2", "SCO2", "TIMM2…
119	HP_PROXIMAL_TUBULOPATHY	0.00144928	0.0499034	0.639294	2.20927	0	38	c("NDUFB10", "NDUFA11", "NDUFV2", "NDUFS8", "NDUFB11", "NDUFAF3", "NDUFS6", "NDUFA1", "NDUFS3", "ETFB", "NDUFS7", "POLRMT", "NDUFV1", "NDUFS4", "NDUFAF2", "NDUFB9", "NDUFA6", "NDUFAF1")
120	NIKOLSKY_BREAST_CANCER_16Q24_AMPLICON	0.00143678	0.0499034	0.631684	2.19095	0	39	c("C16orf74", "SPATA2L", "TRAPPC2L", "COX4I1", "RPL13", "APRT", "CDK10", "ZFPM1", "KLHDC4", "SPATA33", "VPS9D1", "CHMP1A", "CYBA", "CPNE7", "ACSF3", "SPG7", "SPIRE2", "GINS2", "CTU2", "MVD", "TCF25", "GAS8")
121	HP_ABNORMALITY_OF_THE_MITOCHONDRION	0.00116009	0.0499034	0.492207	2.16607	0	171	c("NDUFB10", "NDUFA13", "NDUFB7", "NDUFA2", "NDUFA11", "NDUFV2", "PET100", "SURF1", "GFER", "COA3", "NDUFS8", "NDUFB11", "NDUFAF3", "NDUFS6", "NDUFA1", "UQCC2", "DNAJC30", "SLC25A10", "NDUFS3", "COX4I1", "ETFB", "NDUFS7", "NDUFA8", "MRPL12", "ECHS1", "HMGCL", "FDXR", "SLC25A26", "NDUFA4", "CHCHD10", "NDUFV1", "TXN2", "DGUOK", "ACADVL", "HSD17B10", "ATPAF2", "SCO2", "TIMM22", "NDUFS4", "TACO1", "C…
122	GSE6674_CPG_VS_PL2_3_STIM_BCELL_UP	0.0011534	0.0499034	0.490867	2.16206	0	167	c("MZT2B", "FIS1", "COMMD4", "PHPT1", "TMEM141", "ELOF1", "TRAPPC2L", "DPCD", "COX7A1", "C19orf53", "TST", "PPP1R16A", "ADCK5", "SUGP1", "IDNK", "JMJD8", "PYCARD", "HIGD2A", "ZFYVE19", "COMMD3", "ROM1", "UROD", "LCMT1", "DHRS1", "ARL16", "TIMM22", "ALKBH4", "OTUB1", "MRPL27", "ATG101", "RILPL2", "PDZD11", "TSPO", "CBY1", "TMEM101", "B9D1", "INPP5K", "MXD3", "GABARAPL2", "SMPD2", "USF1", "FAM32A",…
123	GSE9316_CD4_TCELL_BALBC_VS_TH17_ENRI_CD4_TCELL_SKG_PMA_IONO_STIM_FR4NEG_UP	0.00118064	0.0499034	0.502039	2.16034	0	142	c("NAA38", "NSMCE1", "WDR83", "FLYWCH2", "CCDC159", "MRPL55", "ELMO3", "SMDT1", "NDUFS6", "SNRNP25", "NDUFB2", "COX6B1", "NDUFS3", "TST", "CLPP", "MRPL40", "NUDT22", "UQCR10", "UXT", "EXOSC7", "C19orf73", "BOLA1", "PFDN6", "ACOT8", "PSMC3", "CINP", "TM7SF2", "LCMT1", "ACADVL", "ZNHIT3", "MMP17", "TIMM8B", "RBKS", "NUDT1", "ATP6V1E1", "SOX12", "TUBG2", "LSM3", "TPSG1", "THYN1", "TRAPPC2B", "SAP18"…
124	MOOTHA_MITOCHONDRIA	0.00105932	0.0499034	0.457668	2.15201	0	389	c("MRPL28", "NDUFB7", "NDUFA2", "UQCR11", "ECI1", "NDUFV2", "SURF1", "MRPS34", "NDUFA3", "NDUFS8", "GPX4", "NDUFB1", "TIMM13", "NDUFB8", "COX17", "MRPL24", "PIN4", "NDUFS6", "COX7A1", "TIMM17B", "NDUFB2", "NDUFA1", "COX6B1", "SLC25A10", "NDUFS3", "COX6A1", "TST", "COX4I1", "TIMM10", "ENDOG", "ETFB", "MRPL57", "COX5B", "UQCRC1", "TXNRD2", "NDUFA8", "IMP3", "MRPL12", "COX8A", "ECHS1", "FAM3A", "MBD…
125	HP_ABNORMAL_BRAIN_LACTATE_LEVEL_BY_MRS	0.00155039	0.0499034	0.678436	2.14974	0	25	c("NDUFB7", "SURF1", "MRPS34", "NDUFB8", "NDUFAF3", "ECHS1", "POLRMT", "HSD17B10", "SCO2", "COX16", "VARS2", "FARS2", "MECR", "LYRM4")
126	MODULE_25	0.00173611	0.0499034	0.797575	2.14132	0	13	c("NDUFV2", "NDUFS8", "NDUFB8", "NDUFS6", "NDUFS3", "NDUFC1", "NDUFV1", "NDUFS4", "UQCRB", "NDUFS5")
127	GOBP_ENERGY_DERIVATION_BY_OXIDATION_OF_ORGANIC_COMPOUNDS	0.00110254	0.0499034	0.464913	2.12363	0	246	c("CHCHD5", "BLOC1S1", "NDUFB10", "NDUFA13", "NDUFB7", "SDHAF2", "PHKG2", "NDUFA2", "UQCC3", "UQCR11", "NDUFA11", "NDUFV2", "SURF1", "NDUFA3", "NDUFS8", "NDUFB1", "NDUFB11", "UCN", "NDUFB8", "NUPR1", "NDUFS6", "PARK7", "COX7A1", "NDUFB2", "NDUFA1", "UQCC2", "COX6B1", "DNAJC30", "NDUFS3", "COX6A1", "COX4I1", "UQCRQ", "ETFB", "NDUFS7", "COX4I2", "COX5B", "UQCRC1", "NDUFA8", "COX8A", "ARL2", "NDUFC1…
128	MOOTHA_HUMAN_MITODB_6_2002	0.0010627	0.0499034	0.451003	2.11975	0	376	c("NDUFB7", "NDUFA2", "UQCR11", "ECI1", "NDUFV2", "SURF1", "MRPS34", "NDUFA3", "BAD", "NDUFS8", "GPX4", "NDUFB1", "TIMM13", "NDUFB8", "COX17", "MRPL24", "PIN4", "NDUFS6", "COX7A1", "TIMM17B", "NDUFB2", "NDUFA1", "RPLP2", "COX6B1", "SLC25A10", "NDUFS3", "COX6A1", "TST", "CLPP", "COX4I1", "TIMM10", "ENDOG", "ETFB", "NDUFS7", "MRPL57", "COX5B", "UQCRC1", "TXNRD2", "NDUFA8", "MRPL12", "COX8A", "ECHS1…
129	VANTVEER_BREAST_CANCER_ESR1_UP	0.00118064	0.0499034	0.491466	2.11484	0	142	c("ECI1", "EVA1B", "TUSC2", "NPDC1", "CCDC106", "KRT18", "HDAC11", "OVOL2", "FBP1", "HMGCL", "GADD45G", "CIRBP", "P4HTM", "SPEF1", "FAAH", "TCEAL1", "COX6C", "ITPK1", "C3orf18", "IGFBP4", "IGBP1", "SPDEF", "BTF3", "SOX12", "GATA3", "FGD3", "LAMB2", "MAGED2", "STARD10", "EML2", "SCCPDH", "DNALI1", "PIGT", "CYB5R1", "CAMLG", "FAM174B", "BAG1", "TFF3", "DNAJC12", "INPP5J", "CXXC5", "CISH", "QDPR", "…
130	MORF_PSMC1	0.00114943	0.0499034	0.476427	2.10642	0	175	c("NDUFA2", "TSR3", "COMMD4", "NDUFB1", "SSNA1", "COX17", "NDUFA1", "ATOX1", "COX6B1", "NDUFS3", "COX6A1", "NEDD8", "COX4I1", "PPP4C", "CDIPT", "AP2S1", "TECR", "BANF1", "POLR2H", "ATP6V0E1", "CAPNS1", "BCAP31", "LAMTOR5", "NDUFAB1", "RPL36AL", "PPP1R7", "ARF5", "RBM42", "URM1", "SOD1", "PSMA2", "COX7A2", "EEF1A2", "PSMC3", "CLTA", "POLR2G", "HSD17B10", "JTB", "PSMD9", "DNPEP", "SIVA1", "TBCA", "…
131	BUSSLINGER_GASTRIC_PARIETAL_CELLS	0.0011274	0.0499034	0.466368	2.095	0	206	c("NDUFB10", "NDUFB7", "UQCR11", "NDUFV2", "DCXR", "MRPL41", "SERF2", "COA3", "NDUFS8", "TMEM141", "NDUFB8", "COX17", "PRDX5", "NDUFB2", "NDUFA1", "COX6B1", "NDUFS3", "COX6A1", "COX4I1", "UQCRQ", "PRDX2", "COX5B", "UQCRC1", "NDUFA8", "COX8A", "ECHS1", "NDUFC1", "TXNDC17", "NDUFAB1", "PXMP2", "VEGFB", "UQCR10", "COX7C", "NDUFA4", "SOD1", "COX7A2", "CHCHD10", "NDUFV1", "TM7SF2", "ACADVL", "NECAB3",…
132	GSE10239_KLRG1INT_VS_KLRG1HIGH_EFF_CD8_TCELL_UP	0.00115741	0.0499034	0.473863	2.08172	0	165	c("CHCHD5", "ZNF428", "TIMM13", "GPX1", "HDAC10", "KLHDC9", "CUEDC2", "PIN1", "PGP", "JOSD2", "RPL36", "HSPBP1", "ADCK5", "BATF", "RPS19BP1", "CHCHD1", "TXNL4A", "TFPT", "MRPL17", "UBXN11", "SLC25A26", "PSMG3", "MRPL22", "DNPH1", "RBFA", "DCTPP1", "NR2C2AP", "SIVA1", "TYSND1", "RABEPK", "MED18", "EMG1", "WDR46", "JAGN1", "SNHG6", "NDUFAF2", "TRMT1", "ALDOA", "NHP2", "ACSF3", "DDX51", "SENP3", "SU…
133	DURANTE_ADULT_OLFACTORY_NEUROEPITHELIUM_MATURE_NEURONS	0.00120048	0.0499034	0.48909	2.07837	0	128	c("C4orf48", "PAFAH1B3", "HAGHL", "CUTA", "COQ4", "ATOX1", "R3HCC1", "KIF9", "COX5B", "ARL3", "IFT27", "P4HTM", "SPEF1", "WDR54", "TMPRSS6", "CETN2", "IFI27L2", "VAMP2", "KIF22", "GDI1", "OSCP1", "GABARAPL2", "PSMC5", "IGSF8", "PIGU", "IP6K2", "CYB5R1", "C20orf27", "TPPP3", "FAM183A", "TOM1", "MORN2", "CBX4", "CYSTM1", "MGST3", "RSPH1", "MT1F", "GNG13", "SNAP25", "NXNL2", "ENO2", "CAPS", "RUNDC3A…
134	SMID_BREAST_CANCER_RELAPSE_IN_BONE_UP	0.00125156	0.0499034	0.516698	2.06805	0	87	c("SIL1", "CRIP1", "FBP1", "CITED1", "PIDD1", "SPDEF", "GATA3", "TMEM101", "MB", "SCCPDH", "DNALI1", "SEMA3B", "TFF3", "TSPAN1", "MLPH", "INPP5J", "KAZALD1", "CYP2B7P", "TFPI2", "RAPGEF3", "EVL", "ANXA9", "TTC12", "IL24", "KIF5C", "NELL2", "GALNT6", "TFF1", "REPS2", "MSMB", "SLC44A4", "SLC39A6", "CCNO", "SCUBE2", "RND1", "ESR1", "NAT1", "CA12", "CHAD", "CPB1", "MUC1", "CAPN9", "GFRA1", "ATRNL1", …
135	SMID_BREAST_CANCER_BASAL_DN	0.00102775	0.0499034	0.431765	2.06743	0	617	c("NME3", "GAMT", "CST3", "SIGIRR", "HCFC1R1", "EVA1B", "DCXR", "METRN", "HEBP1", "HSPB1", "TP53TG1", "UCN", "NPDC1", "PPDPF", "RAB17", "AMDHD2", "COQ4", "CCDC106", "G6PC3", "SIL1", "SLC22A18", "CRIP1", "GSTZ1", "KRT18", "KRT19", "HDAC11", "LMF1", "CERS4", "ZNF446", "FBP1", "ARL3", "BATF", "FDXR", "CRIP2", "BLVRB", "RAB26", "CITED1", "TNNT1", "HPN", "FAAH", "BIK", "EEF1A2", "KRT8", "TCEAL4", "POL…
136	TRAVAGLINI_LUNG_AIRWAY_SMOOTH_MUSCLE_CELL	0.00118064	0.0499034	0.480031	2.06564	0	142	c("MZT2B", "NDUFB7", "UBL5", "RAMP1", "HCFC1R1", "HSPB1", "NDUFB1", "RPLP1", "COX7A1", "NDUFB2", "RPL14", "COX6A1", "UQCRQ", "KRT18", "RPL18", "RPS21", "RPL37A", "MYL6", "SLIRP", "MOB2", "RPL38", "CRIP2", "RPL34", "COX7C", "NOL3", "NDUFA4", "RPS14", "RPL41", "CD151", "RPL27A", "RPL27", "RPL31", "RPL21", "RPS27", "RPL23A", "SOD3", "HES4", "UQCRB", "RPL10A", "PFN1", "MRPL33", "FOXS1", "RPS16", "BCA…
137	LIM_MAMMARY_STEM_CELL_DN	0.0010627	0.0499034	0.437424	2.05406	0	386	c("CHCHD5", "SIGIRR", "SDSL", "STX8", "PAFAH1B3", "STXBP2", "OXLD1", "HDAC10", "IFT43", "ELMO3", "RASSF7", "ZNF524", "DECR2", "SNRNP35", "TRAPPC6A", "WFDC2", "SIL1", "HAGH", "SLC22A18", "AP1M2", "TST", "PRR13", "KRT18", "NUDT2", "KRT19", "HDAC11", "PAOX", "TMEM54", "THNSL2", "RHBDD2", "CRB3", "BATF", "PXMP2", "COASY", "ZFAND2B", "SMIM1", "PKN1", "BOLA1", "HDHD3", "IFI35", "HPN", "ZDHHC12", "GSTK1…
138	CHARAFE_BREAST_CANCER_LUMINAL_VS_MESENCHYMAL_UP	0.0010582	0.0499034	0.434872	2.04762	0	410	c("BLOC1S1", "NME3", "MGMT", "SIGIRR", "SPATA2L", "SYNE4", "CHMP2A", "MRPL41", "SERF2", "GOLT1A", "TP53TG1", "ELMO3", "NR2F6", "NPDC1", "PPDPF", "RAB17", "TRAPPC6A", "RHPN1", "TSTD1", "CRIP1", "AP1M2", "KRT19", "PPP1R16A", "DEGS2", "OVOL2", "JMJD8", "FBP1", "ROGDI", "RABEP2", "ERP29", "CIRBP", "CRIP2", "BLVRB", "DBP", "NOL3", "BOLA1", "COMMD3", "SSR4", "CLN3", "P4HTM", "SYTL1", "CRNDE", "FAAH", "…
139	HALLMARK_DNA_REPAIR	0.00117509	0.0499034	0.471488	2.03339	0	144	c("NME3", "EDF1", "VPS28", "NT5C", "SURF1", "TAF10", "POLR2J", "POLR2I", "GPX4", "COX17", "VPS37D", "MPG", "MRPL40", "APRT", "POLR2E", "POLR2H", "BCAP31", "SAC3D1", "TARBP2", "RPA3", "ITPA", "RBX1", "AK1", "ERCC1", "POLE4", "POLL", "AAAS", "NME4", "NELFE", "CETN2", "GUK1", "POLD4", "DGUOK", "IMPDH2", "POLR2G", "GTF2H5")
140	GOCC_MITOCHONDRIAL_MATRIX	0.00105152	0.0499034	0.429687	2.02544	0	417	c("BLOC1S1", "MRPL28", "MRPL54", "MRPL23", "SDHAF2", "GADD45GIP1", "ECI1", "ALKBH7", "MRPS34", "MRPL41", "AURKAIP1", "NDUFS8", "MRPL55", "NDUFB8", "GPX1", "MRPL24", "SMDT1", "SDHAF1", "PRDX5", "PIN4", "PARK7", "MRPS26", "MRPL52", "UQCC2", "MMAB", "HAGH", "MPG", "NDUFS3", "GSTZ1", "MRPL14", "TST", "CLPP", "NUDT2", "ETFB", "MRPL43", "NDUFS7", "MRPL57", "FASTK", "MRPL40", "TXNRD2", "HSD17B8", "MRPL1…
141	REACTOME_PROTEIN_LOCALIZATION	0.00118203	0.0499034	0.469895	2.02208	0	143	c("CHCHD5", "FIS1", "GFER", "PEX16", "TIMM13", "NDUFB8", "COX17", "DECR2", "TIMM17B", "TIMM10", "PAOX", "HMGCL", "UBA52", "PXMP2", "GSTK1", "ACOT8", "HSCB", "CHCHD10", "TOMM7", "DHRS4", "EMD", "PAM16", "DNAJC19", "LDHD", "VAMP2", "ECH1", "SGTA", "IDH3G", "TIMM22", "TIMM8B", "TYSND1", "STX5", "SEC61B", "UBB", "ACOT4", "UBE2J2", "CAMLG", "PMPCA", "EPHX2", "CYC1", "ACAA1", "SLC25A4", "TIMM9", "CHCHD…
142	GOBP_RIBOSE_PHOSPHATE_BIOSYNTHETIC_PROCESS	0.00115607	0.0499034	0.459627	2.02185	0	166	c("NME3", "NDUFB10", "NDUFA13", "NDUFB7", "NDUFA2", "UQCC3", "NDUFA11", "NDUFV2", "NDUFA3", "NDUFS8", "NDUFB1", "NDUFB11", "NDUFB8", "NDUFS6", "NDUFB2", "NDUFA1", "DNAJC30", "NDUFS3", "NUDT2", "NDUFS7", "APRT", "TECR", "NDUFA8", "NDUFC1", "PPCDC", "NDUFAB1", "COASY", "AK1", "NME4", "NDUFV1", "NDUFV3", "DGUOK", "IMPDH2", "UCK1", "GCDH", "NDUFB6", "VPS9D1", "NDUFS4", "SLC25A1", "NDUFA10", "NDUFB9",…
143	HP_LACTIC_ACIDOSIS	0.00117509	0.0499034	0.467579	2.01653	0	144	c("NDUFB10", "NDUFB7", "PHKG2", "UQCC3", "NDUFA11", "NDUFV2", "PET100", "SURF1", "MRPS34", "GFER", "NDUFS8", "NDUFB11", "NDUFAF3", "NDUFS6", "NDUFA1", "UQCC2", "COX6B1", "NDUFS3", "NDUFS7", "NDUFA8", "COX8A", "FBP1", "SLC25A26", "NDUFA4", "TUFM", "NDUFV1", "DGUOK", "HSD17B10", "SCO2", "NDUFS4", "SFXN4", "NDUFA10", "TSFM", "NDUFAF2", "NDUFB9", "NDUFA6", "COX16", "PMPCA", "CYC1", "NDUFAF1", "VARS2"…
144	GSE37301_HEMATOPOIETIC_STEM_CELL_VS_PRO_BCELL_DN	0.00118064	0.0499034	0.467836	2.01136	0	141	c("NT5C", "WDR83", "POLR2I", "YPEL3", "NDUFB11", "C11orf68", "SPAG7", "TNFRSF18", "R3HCC1", "DYNLRB1", "GNPTG", "PMF1", "RPS26", "RPL29", "HSD17B8", "LSM7", "NUDT22", "PRAF2", "MPST", "NT5C3B", "LRRC45", "TMEM9", "BLOC1S4", "IGBP1", "PRKRIP1", "RPL7A", "RPL23A", "MAGED2", "RPS4X", "MIIP", "GLRX5", "MAF1", "SCNM1", "EEF1D", "SYF2", "SAP18", "REEP4", "EIF1", "ANAPC15", "RHBDD3", "DNTTIP1", "SNRPC",…
145	chr3p21	0.00116822	0.0499034	0.465005	2.01026	0	148	c("CCDC12", "TEX264", "TMA7", "ABHD14A", "SMIM4", "NPRL2", "TUSC2", "TMEM115", "GPX1", "NDUFAF3", "MST1", "ELP6", "ABHD14B", "KIF9", "UQCRC1", "RPL29", "CYB561D2", "EXOSC7", "TMEM42", "P4HTM", "KLHDC8B", "IMPDH2", "APEH", "RRP9", "C3orf62", "CCDC71", "TWF2", "C3orf18", "HEMK1", "ZMYND10", "MON1A", "SHISA5", "NICN1", "SPCS1", "LAMB2", "ACY1", "SEMA3F", "CCDC51", "IP6K2", "TCTA", "SEMA3B", "NCKIPSD…
146	TRAVAGLINI_LUNG_PROXIMAL_CILIATED_CELL	0.001	0.0499034	0.406602	1.99543	0	1304	c("CHCHD5", "BLOC1S1", "TMEM160", "ENKD1", "LAMTOR4", "TMEM219", "C4orf48", "HINT2", "MGMT", "NDUFB10", "NDUFA13", "SMIM22", "NDUFB7", "MRPL54", "MRPL23", "SCAND1", "NAA38", "PFDN5", "NSMCE1", "UBL5", "FIS1", "RAMP1", "ZNF688", "SIGIRR", "NDUFA2", "UQCC3", "UQCR11", "LAMTOR2", "ZNHIT2", "OCEL1", "GADD45GIP1", "VAMP8", "ECI1", "NDUFA11", "ZNHIT1", "MAGIX", "DPM3", "ROMO1", "CHMP2A", "MRPL41", "GFE…
147	TRAVAGLINI_LUNG_CILIATED_CELL	0.00101833	0.0499034	0.408786	1.97734	0	785	c("CHCHD5", "ENKD1", "C4orf48", "MGMT", "SMIM22", "MRPL23", "PFDN5", "NSMCE1", "RAMP1", "ZNF688", "SIGIRR", "ZNHIT2", "OCEL1", "ZNHIT1", "MAGIX", "CHMP2A", "MRPL41", "POLR2I", "HAGHL", "METRN", "COA3", "CCDC24", "NUDT14", "GPX4", "TUSC2", "DYNLRB2", "TP53TG1", "IFT43", "KLHDC9", "PIN1", "NDUFAF3", "NUDC", "LRRC73", "PRDX5", "PIGQ", "JOSD2", "COQ4", "DPCD", "NAT14", "RHPN1", "SPAG7", "SERPINB6", "…
148	YANG_BREAST_CANCER_ESR1_UP	0.0014881	0.0499034	0.583904	1.97157	0	34	c("KRT18", "FBP1", "CIRBP", "P4HTM", "KCNK15", "GATA3", "MAGED2", "TFF3", "MLPH", "GSTM3", "WFS1", "KDM4B", "ANXA9", "TNS2", "SLC7A8", "MAPT", "TFF1", "SCUBE2", "ESR1", "SCNN1A", "NAT1", "CA12")
149	ACEVEDO_NORMAL_TISSUE_ADJACENT_TO_LIVER_TUMOR_DN	0.00108932	0.0499034	0.418307	1.93327	0	297	c("TMEM160", "HSD3B7", "NAA38", "VPS28", "NPRL2", "ZNHIT1", "ROMO1", "NUDT14", "NDUFB8", "MRPL24", "OAZ1", "PRDX5", "DECR2", "TRAPPC6A", "SNRNP25", "MRPS26", "MYL6B", "MACROD1", "MYDGF", "HAGH", "MPND", "ABHD14B", "TST", "PTMS", "CLPP", "NUDT2", "ENDOG", "GNPTG", "COX5B", "TECR", "IDNK", "ZFPM1", "RPL36AL", "AGPAT2", "NINJ1", "SOD1", "UBALD1", "CHCHD10", "TMPRSS6", "SERTAD1", "MRPL22", "PAM16", "…
150	GSE9960_HEALTHY_VS_GRAM_POS_SEPSIS_PBMC_UP	0.0011534	0.0499034	0.440031	1.91553	0	152	c("NENF", "UBL5", "TMEM256", "SIGIRR", "EVA1B", "ZNHIT1", "ROMO1", "RPP25L", "NOXA1", "ANAPC11", "SSNA1", "COX7A1", "SCRN2", "PSENEN", "SLIRP", "ARL3", "TXNDC17", "AGPAT2", "ACADS", "ZMAT5", "RPL41", "RPL26", "GUK1", "PWWP2B", "IMPDH2", "NDUFB6", "CKLF", "CIB1", "BRK1", "ATP6V0E2", "CLEC11A", "CISD3", "TMEM107", "CTDSP1", "POLB", "BRF1", "ABHD17A", "EEF1D", "RPS8", "NHP2", "OST4", "RPS16", "COA5"…
151	MODULE_139	0.00128041	0.0499034	0.493048	1.91328	0	71	c("KRT18", "KRT19", "FBP1", "BLVRB", "RAB26", "UBXN6", "KRT8", "PKP3", "GATA3", "SULT2B1", "CYBA", "ISY1", "IRX5", "CRABP2", "MLPH", "BCAM", "BDH1", "SELENBP1", "CLDN7", "TJP3", "ICA1", "ARHGEF16", "SPINT2", "SLC9A3R1", "SYT12", "ANXA9", "MSX2", "CYB5A", "SYT17")
152	SENGUPTA_NASOPHARYNGEAL_CARCINOMA_DN	0.0011274	0.0499034	0.419022	1.88232	0	206	c("SMIM22", "DYNLRB2", "KLHDC9", "SMDT1", "PRDX5", "WFDC2", "SERPINB6", "ODF3B", "ABHD14B", "PSENEN", "CCDC96", "P4HTM", "TCEA3", "IQCD", "WDR54", "CETN2", "TMC4", "RIBC1", "SPATA33", "WDR13", "CIB1", "B9D1", "OSCP1", "FANK1", "CFAP53", "DNALI1", "SPAG6", "FAM174B", "C5orf49", "TFF3", "TSPAN1", "TPPP3", "CRYL1", "TUBB4B", "VILL", "PIFO", "SELENBP1", "CXXC5", "MORN2", "CLDN7", "TJP3", "PRR15", "C1…
153	GSE39864_WT_VS_GATA3_KO_TREG_DN	0.00113379	0.0499034	0.420641	1.87183	0	185	c("TMEM160", "LAMTOR4", "NME3", "NDUFA13", "NAA38", "CST3", "PHKG2", "UQCR11", "VAMP8", "DPM3", "ROMO1", "RNASEH2C", "PHPT1", "C12orf57", "NDUFB11", "TMEM141", "MRPL24", "SNRNP25", "HAGH", "COPRS", "FAU", "CRIP1", "UQCRQ", "SLC27A1", "USE1", "MLST8", "DCTN3", "PKIG", "NDUFA8", "HIGD2A", "LSM4", "UROD", "ANG", "PMM1", "IDH3G", "FAM89B", "TMEM223", "IGBP1", "RPL7A", "BCKDK", "CDK2AP2", "MRPS21", "C…
154	SMID_BREAST_CANCER_RELAPSE_IN_BRAIN_DN	0.00252525	0.0499034	0.474838	1.86547	1	75	c("NPDC1", "CRIP1", "ZNF446", "BIK", "SPDEF", "GATA3", "TSFM", "DNALI1", "TFF3", "MLPH", "GSTM3", "DNAJC12", "SELENBP1", "INPP5J", "IKBKB", "TJP3", "QDPR", "CHST8", "KDM4B", "GOLGA2P5", "EVL", "SLC7A8", "GATB", "GALNT6", "MAPT", "CYP4B1", "PGRMC2", "SLC44A4", "SLC27A2", "CCNO", "IVD", "ERBB3", "ESR1", "ASTN2", "CA12")
155	HARALAMBIEVA_PBMC_FLUARIX_AGE_50_74YO_CORR_WITH_28D_MEM_B_CELL_RESPONSE_AT_3DY_NEGATIVE	0.00103093	0.0499034	0.385079	1.83508	0	541	c("RANGRF", "TEX264", "NAA38", "PFDN5", "WDR83OS", "NSMCE1", "UBL5", "NDUFA2", "UQCR11", "ACBD4", "RNASEH2C", "SERF2", "PMVK", "THAP3", "NTHL1", "SERGEF", "NMRAL1", "RNF25", "NPDC1", "PIN4", "C11orf68", "COQ4", "CNPY2", "NDUFB2", "MMAB", "C19orf25", "NEDD8", "PRR13", "TADA3", "CD2BP2", "CERS5", "MRPL57", "HSPBP1", "MYL6", "MOB2", "BCAP31", "HIRIP3", "HMGCL", "TMEM203", "FDXR", "HDDC3", "CCDC61", …
156	chr17p13	0.00116822	0.0499034	0.423	1.83123	0	149	c("RANGRF", "NAA38", "TMEM256", "STX8", "TRAPPC1", "SAT2", "SPAG7", "ELP5", "SHPK", "PSMB6", "TXNDC17", "SLC25A11", "MPDU1", "CYB5D2", "C17orf97", "TNFSF12", "RPL26", "PELP1", "ACADVL", "VAMP2", "WRAP53", "TMEM102", "TIMM22", "CTDNEP1", "ENO3", "MED11", "RNF167", "TNK1", "INPP5K", "RTN4RL1", "RNASEK", "TMEM107", "GABARAP", "PFN1", "SENP3", "SLC25A35", "RPH3AL", "EIF5A", "MED31", "CLDN7", "LINC003…
157	HP_ABNORMALITY_OF_ACID_BASE_HOMEOSTASIS	0.00108108	0.0499034	0.393937	1.82961	0	322	c("NDUFB10", "NDUFA13", "NDUFB7", "PHKG2", "NDUFA2", "UQCC3", "COX14", "NDUFA11", "NDUFV2", "PET100", "SURF1", "MRPS34", "GFER", "NDUFS8", "NDUFB11", "NDUFB8", "NDUFAF3", "NDUFS6", "COQ4", "NDUFA1", "UQCC2", "MMAB", "CD320", "COX6B1", "SLC25A10", "NDUFS3", "COX4I1", "UQCRQ", "ETFB", "NDUFS7", "APRT", "NDUFA8", "MRPL12", "COX8A", "ECHS1", "FBP1", "HMGCL", "POLRMT", "ACADS", "SLC25A26", "NDUFA4", "…
158	HP_METABOLIC_ACIDOSIS	0.00118906	0.0499034	0.42754	1.82937	0	133	c("NDUFB10", "PHKG2", "NDUFA2", "COX14", "PET100", "SURF1", "NDUFB11", "NDUFB8", "NDUFAF3", "UQCC2", "MMAB", "COX6B1", "NDUFS7", "APRT", "FBP1", "HMGCL", "POLRMT", "ACADS", "TUFM", "NDUFV1", "ACADVL", "GCDH", "HSD17B10", "GSS", "SCO2", "RBCK1", "GATA3", "ATP6V1B1", "UQCRB", "NDUFA6", "CYC1", "NDUFAF1", "GLYCTK", "DEF6", "RMND1", "FAH", "SCNN1B", "MRPS28", "COA6", "NFU1", "TANGO2")
159	VECCHI_GASTRIC_CANCER_ADVANCED_VS_EARLY_DN	0.00123609	0.0499034	0.44577	1.81032	0	94	c("CHCHD5", "VPS28", "SSNA1", "SMDT1", "SNRNP25", "CRIP1", "ABHD12", "COX8A", "BLVRB", "AK1", "CHCHD10", "POLD4", "PRADC1", "REEP6", "STARD10", "RPS27L", "TFF3", "CYC1", "MLPH", "VILL", "FXYD3", "CYSTM1", "EIF3H", "DDT")
160	GSE2770_IL4_ACT_VS_ACT_CD4_TCELL_6H_UP	0.00115607	0.0499034	0.410225	1.80454	0	166	c("LAMTOR4", "NME3", "TEX264", "NAA38", "MSRB2", "MZT2A", "ABHD14B", "NEDD8", "DUSP23", "DHPS", "NDUFS7", "WDR18", "MRPL40", "FBP1", "CAPNS1", "FAM228B", "HDDC3", "PCED1A", "LAMTOR1", "ERP29", "ZSWIM7", "COPS6", "SLC2A4RG", "AOC1", "RNF7", "ACOT8", "PEBP1", "SLC25A45", "VAMP2", "IDH3G", "SIVA1", "NUDT1", "OGFOD3", "THYN1", "TOR2A", "NDUFA10", "POLB", "MIB2", "ABHD17A", "DPH7", "TLE3", "MIF4GD", "…
161	GOBP_MITOCHONDRION_ORGANIZATION	0.00104275	0.0499034	0.380901	1.80361	0	459	c("NDUFB10", "NDUFA13", "NDUFB7", "UBL5", "FIS1", "SDHAF2", "NDUFA2", "UQCC3", "SMIM4", "COX14", "NDUFA11", "ALKBH7", "PET100", "SURF1", "ROMO1", "NDUFA3", "BAD", "COA3", "NDUFS8", "NDUFB1", "TIMM13", "NDUFB11", "NDUFB8", "GPX1", "COX17", "NDUFAF3", "SDHAF1", "MAP1LC3A", "FKBP8", "PARK7", "ZNF205", "COX7A1", "TIMM17B", "NDUFB2", "NDUFA1", "UQCC2", "NDUFS3", "TIMM10", "ENDOG", "NDUFS7", "RHOT2", "…
162	GOMF_OXIDOREDUCTASE_ACTIVITY	0.00102881	0.0499034	0.370619	1.76668	0	539	c("NDUFB10", "NDUFB7", "HSD3B7", "NDUFA2", "UQCR11", "NDUFV2", "EGLN2", "ALKBH7", "SURF1", "DCXR", "MSRB2", "GFER", "NDUFA3", "NDUFS8", "GPX4", "NDUFB1", "NDUFB8", "GPX1", "CCS", "PRDX5", "NDUFS6", "DECR2", "PARK7", "COX7A1", "NDUFB2", "NDUFA1", "COX6B1", "NDUFS3", "GSTZ1", "COX6A1", "SPR", "COX4I1", "ETFB", "DEGS2", "NDUFS7", "COX4I2", "PTGES2", "VKORC1", "PRDX2", "COX5B", "UQCRC1", "TXNRD2", "P…
163	VANTVEER_BREAST_CANCER_METASTASIS_UP	0.00426743	0.0499034	0.503455	1.76124	2	40	c("KRT18", "FBP1", "CIRBP", "ACADS", "SPEF1", "EBF4", "BBC3", "RPS4X", "IP6K2", "GSTM3", "INPP5J", "QDPR", "ECI2", "CCDC74B", "EVL", "LETMD1", "ALDH4A1", "SEC14L2", "SCUBE2", "LAMP5")
164	LIM_MAMMARY_LUMINAL_MATURE_UP	0.00246914	0.0499034	0.432866	1.75975	1	96	c("SLC22A18", "HDAC11", "BATF", "GADD45G", "LMNTD2", "CITED1", "ZDHHC1", "FAAH", "TMPRSS6", "EEF1A2", "HSD11B2", "MEIS3", "EPS8L1", "SPDEF", "REEP6", "SULT2B1", "ATP6V0E2", "TSPAN1", "MLPH", "PVALB", "GALE", "DNAAF3", "DNAJC12", "SLC7A4", "GPRC5C", "HES6", "TANGO2", "SLC16A5", "GMPR", "ABCA7", "WNT4", "PTPN6", "HID1")
165	MODULE_60	0.00107759	0.0499034	0.375687	1.7495	0	340	c("NME3", "NDUFB7", "RAMP1", "ECI1", "POLR2J", "PARD6A", "UBXN1", "FKBP8", "TRAPPC6A", "COX7A1", "TIMM17B", "RAMP2", "POMZP3", "HAGH", "MPG", "CRIP1", "TST", "NFKBIL1", "ETFB", "RPS26", "APRT", "ECHS1", "FDXR", "RHOD", "ARFRP1", "BLVRB", "DOK1", "PKN1", "AGPAT2", "MCRS1", "IFI35", "CLN3", "EEF1A2", "CD151", "TXN2", "TM7SF2", "NECAB3", "IGFBP6", "IGFBP2", "FHIT", "IGFBP4", "SIPA1", "TNFRSF14", "RN…
166	KLF14_TARGET_GENES	0.00113507	0.0499034	0.385723	1.71319	0	182	c("BLOC1S1", "EGLN2", "RFXANK", "AURKAIP1", "NOSIP", "NOXA1", "INO80B", "ZNF205", "SLC39A3", "PRRG2", "NDUFS3", "PTOV1", "SIRT6", "NDUFS7", "SNHG7", "BANF1", "CCDC57", "PXMP2", "EXD3", "ZNF408", "MAP2K2", "FAAH", "CDK5RAP3", "DMAP1", "HMG20B", "ZNF581", "GEMIN7", "VPS9D1", "TLE6", "NR1H2", "ZER1", "INO80C", "MRPL4", "MRPS15", "GAS5", "GABARAP", "ALKBH3", "PTCD1", "STOML1", "LINC00957", "RASA4CP",…
167	GOCC_MITOCHONDRION	0.001	0.0499034	0.348717	1.71233	0	1340	c("CHCHD5", "BLOC1S1", "NENF", "HINT2", "NDUFB10", "NDUFA13", "MRPL28", "NDUFB7", "MRPL54", "MRPL23", "FIS1", "SDHAF2", "NDUFA2", "UQCC3", "UQCR11", "SMIM4", "COX14", "GADD45GIP1", "ECI1", "NDUFA11", "NDUFV2", "ALKBH7", "PET100", "SURF1", "MRPS34", "ROMO1", "MRPL41", "MSRB2", "GFER", "NDUFA3", "QTRT1", "AURKAIP1", "BAD", "COA3", "NTHL1", "NDUFS8", "GPX4", "MRPL55", "TUSC2", "NDUFB1", "TIMM13", "N…
168	GSE21678_WT_VS_FOXO1_FOXO3_KO_TREG_DN	0.00117096	0.0499034	0.392198	1.69453	0	147	c("TMEM256", "ZNHIT2", "OCEL1", "TCEA2", "PAFAH1B3", "SURF2", "TIMM13", "TRPT1", "COQ4", "SCRN2", "ELP6", "ENDOG", "PXMP2", "PPAN", "PFDN6", "CHID1", "CCDC22", "ISOC2", "TM7SF2", "RRP9", "NR2C2AP", "ALKBH2", "EEFSEC", "RING1", "B3GALT4", "TMEM161A", "TMEM129", "ZNF511", "MAGED2", "BCDIN3D", "IPO4", "IFT22", "FARSA", "DDX51", "LHPP", "REXO4", "HGH1", "HSD17B6", "LZTS2", "POMGNT2", "SCYL1", "MAP1S"…
169	GSE10240_CTRL_VS_IL17_STIM_PRIMARY_BRONCHIAL_EPITHELIAL_CELLS_DN	0.00230947	0.0499034	0.378606	1.66427	1	164	c("ZNF688", "RAB4B", "FBXW4", "CORO7", "C11orf68", "MACROD1", "ARPC4", "TMUB1", "ASPSCR1", "RABAC1", "MOB2", "RPL38", "CNPY3", "UBXN6", "AGPAT2", "SSBP4", "MAP2K2", "AAAS", "DHRS4", "TXN2", "AKAP8L", "GPAA1", "RRP9", "WRAP53", "RING1", "SPATA33", "MICALL2", "GDI1", "ADRM1", "PSMB7", "RNF167", "BCKDK", "MAD1L1", "NR1H2", "DUSP28", "TBC1D17", "MIIP", "FBXL6", "MRGBP", "TRIOBP", "FRG1", "WBP2", "RPH…
170	GOCC_ENVELOPE	0.00100908	0.0499034	0.341311	1.66357	0	1007	c("CHCHD5", "BLOC1S1", "HINT2", "NDUFB10", "NDUFA13", "MRPL28", "NDUFB7", "MRPL54", "MRPL23", "FIS1", "NDUFA2", "UQCC3", "UQCR11", "SMIM4", "COX14", "GADD45GIP1", "NDUFA11", "SYNE4", "NDUFV2", "THAP7", "PET100", "SURF1", "MRPS34", "ROMO1", "CHMP2A", "MRPL41", "GFER", "NDUFA3", "QTRT1", "AURKAIP1", "BAD", "COA3", "NDUFS8", "GPX4", "MRPL55", "NDUFB1", "GOLT1A", "TIMM13", "NDUFB11", "NDUFB8", "COX17…
171	FXR1_TARGET_GENES	0.00101112	0.0499034	0.340617	1.65767	0	923	c("MRPL28", "PFDN5", "WDR83OS", "FKBP2", "SIGIRR", "WDR83", "UQCC3", "TSR3", "EVA1B", "TAF10", "CHMP2A", "PHPT1", "METRN", "TPRN", "THAP3", "DPM2", "MFSD3", "ORAI3", "TIMM13", "SSNA1", "FAM50A", "KLHDC9", "NAA60", "ELMO3", "LRRC73", "PRDX5", "AMDHD2", "PIGQ", "DPCD", "CDKN2AIPNL", "PTDSS2", "SNRNP25", "MRPS26", "TRMT112", "EIF3G", "ZNF653", "POMZP3", "HAGH", "TSTD1", "VPS4A", "PTOV1", "GSTZ1", "D…
172	GSE36392_TYPE_2_MYELOID_VS_MAC_IL25_TREATED_LUNG_DN	0.00231481	0.0499034	0.365892	1.60739	1	165	c("CHCHD5", "HINT2", "VPS28", "ALKBH7", "DCXR", "PEX16", "NOSIP", "ELOF1", "ZNF524", "CDKN2AIPNL", "SMIM7", "LMF1", "TMEM208", "JMJD8", "HMGCL", "MCAT", "RUVBL2", "HSCB", "IDUA", "APEH", "PDRG1", "ADCK2", "ALKBH2", "ZNF467", "EXOSC5", "TYSND1", "GTF3A", "ERGIC3", "C1orf50", "TNIP2", "NOP10", "ABHD17A", "MRPS18B", "CAMLG", "SAP18", "WDR74", "SUSD3", "NDUFAF1", "FKBP4", "RGL2", "SLC12A9", "NXT1", "…
173	MIER1_TARGET_GENES	0.00112867	0.0499034	0.35311	1.57754	0	195	c("FBXL15", "EVA1B", "PARD6A", "CCDC159", "ANAPC11", "KLHDC9", "NPDC1", "MVB12A", "SLC39A3", "ACD", "EMC9", "VPS37D", "NDUFS3", "PAOX", "BST2", "WDR24", "ZNF579", "CRIP2", "BSG", "ZDHHC24", "ARSA", "ECSIT", "FZD2", "CCDC71", "WRAP53", "RPL18A", "C3orf18", "CDC37", "HEMK1", "TSEN54", "DAPK3", "EXOC3L1", "GNB2", "IFI6", "SULT2B1", "NRSN2", "CTDSP1", "SEMA3B", "YIF1A", "SEZ6L2", "MAPK11", "ALB", "AS…
174	GAO_ESOPHAGUS_25W_C1_CILIATED_EPITHELIAL_CELLS	0.00110375	0.0499034	0.345057	1.57272	0	240	c("ZNF688", "QTRT1", "CCDC24", "KLHDC9", "ADAP1", "DPCD", "RHPN1", "SLC22A18", "ODF3B", "ENDOG", "C2orf81", "KIF9", "PSENEN", "SDF2L1", "LRRC23", "NHLRC4", "UBXN11", "SSBP4", "CCDC78", "P4HTM", "IQCD", "SPEF1", "LRRC27", "WDR54", "RIBC1", "AK8", "ANKRD54", "C20orf96", "ZMYND10", "TMEM234", "LRRC46", "RNASE4", "B9D1", "SMPD2", "BAIAP3", "IFT46", "MB", "CFAP53", "CROCC", "ERICH2", "SPAG6", "TRMT1",…
175	DODD_NASOPHARYNGEAL_CARCINOMA_UP	0.001002	0.0499034	0.316761	1.54877	0	1100	c("ENKD1", "CCDC12", "TEX264", "SMIM22", "TMEM256", "SIGIRR", "OCEL1", "VAMP8", "SYNE4", "MAGIX", "TUSC2", "YPEL3", "DYNLRB2", "NOXA1", "IFT43", "KLHDC9", "PPDPF", "LRRC73", "RAB17", "SMDT1", "PRDX5", "MAP1LC3A", "COQ4", "WFDC2", "COX7A1", "SAT2", "SPAG7", "SERPINB6", "MST1", "DNAJB2", "SLC22A18", "SCRN2", "LIN7B", "TSTD1", "CRIP1", "AP1M2", "GSTZ1", "ODF3B", "ABHD14B", "TMEM121", "EIF4EBP3", "PP…
176	CHARAFE_BREAST_CANCER_LUMINAL_VS_BASAL_UP	0.00107991	0.0499034	0.328911	1.53326	0	347	c("NME3", "GAMT", "SPATA2L", "SYNE4", "SERF2", "NDUFS8", "GOLT1A", "KLHDC9", "NPDC1", "RAB17", "RHPN1", "ZNF444", "KRT19", "PPP1R16A", "DEGS2", "ABHD12", "CTXN1", "SH3GLB2", "RABEP2", "CIRBP", "KIF12", "DDAH2", "HPN", "P4HTM", "CACFD1", "ATP6AP1", "HMG20B", "ZNF467", "PRR36", "SLC27A3", "ZNF703", "RAB40C", "EPS8L1", "SPDEF", "SOX12", "GATA3", "POMT1", "PRR14", "ATP6V0E2", "KLHL22", "DNAJC1", "MAG…
177	SNRNP70_TARGET_GENES	0.00102249	0.0499034	0.317777	1.52582	0	666	c("NAA38", "SNHG9", "HCFC1R1", "SNORD104", "THAP7", "TCEA2", "DCXR", "CHMP2A", "GFER", "HAGHL", "MFSD3", "RPS15", "OAZ1", "ZNF524", "DECR2", "FBF1", "CCDC106", "ZNF580", "SIL1", "RPLP2", "RPS9", "CD320", "SLC25A10", "PTOV1", "TMUB1", "DHPS", "THOC6", "RPL13", "DYNLRB1", "RPL18", "ASPSCR1", "CD2BP2", "CD63", "FASTK", "MRPL40", "RPL35", "APRT", "RPL36A", "SNHG8", "GPR137", "ZNF446", "JMJD8", "DHRS4…
178	FAN_OVARY_CL13_MONOCYTE_MACROPHAGE	0.00105263	0.0499034	0.312318	1.47248	0	422	c("BLOC1S1", "LAMTOR4", "POLR2L", "NDUFA13", "CST3", "UQCR11", "LAMTOR2", "VAMP8", "NDUFV2", "PET100", "DPP7", "TRAPPC1", "SERF2", "AURKAIP1", "GPX4", "HSPB1", "PGLS", "NDUFB1", "GPX1", "COX17", "ELOF1", "RNF181", "OAZ1", "ATOX1", "ARPC4", "COX6B1", "CRIP1", "STX4", "PRR13", "PPP4C", "COPE", "CD63", "MYL6", "AP2S1", "POLR2E", "GSTO1", "COX8A", "ATP6V0E1", "PYCARD", "UBA52", "CNPY3", "BLVRB", "TIM…
179	ELF2_TARGET_GENES	0.00100301	0.0499034	0.299427	1.46472	0	1204	c("CHCHD5", "BLOC1S1", "TMEM160", "LAMTOR4", "NDUFA13", "MRPL54", "SCAND1", "WDR83OS", "FIS1", "SDHAF2", "ZNF688", "PHKG2", "WDR83", "TSR3", "COX14", "NPRL2", "ZNHIT1", "RFXANK", "DPM3", "STX8", "NUDT18", "TPRN", "CUTA", "DPM2", "COA3", "NTHL1", "PEX16", "NOSIP", "DYNLRB2", "OXLD1", "CORO7", "RPS15", "ARMC5", "COX17", "ELOF1", "NMRAL1", "RNF25", "INO80B", "UBXN1", "RNF181", "ZNF524", "BABAM1", "S…
180	SUPT20H_TARGET_GENES	0.00100301	0.0499034	0.288601	1.40999	0	1079	c("BLOC1S1", "TMEM160", "MZT2B", "CCDC12", "MRPL28", "NAA38", "WDR83OS", "WDR83", "NDUFA2", "TSR3", "NPRL2", "THAP7", "ALKBH7", "PET100", "ZNHIT1", "RFXANK", "TSSC4", "NUDT18", "NDUFA3", "AURKAIP1", "C7orf50", "NOSIP", "TMEM205", "CCDC159", "MRPL55", "TMEM141", "TMEM115", "CORO7", "SSNA1", "MRPL24", "RPS28", "INO80B", "TUT1", "COQ4", "TRAPPC6A", "CNPY2", "CCDC106", "ZNF580", "SLC39A3", "NUBP2", "…
181	ZNF784_TARGET_GENES	0.00209864	0.0499034	0.295438	1.3941	1	412	c("NDUFA13", "WDR83OS", "SNHG9", "ZNF688", "WDR83", "MRPS34", "DCXR", "PAFAH1B3", "AURKAIP1", "NOSIP", "NOXA1", "TUT1", "PRDX5", "COQ4", "ZNF580", "SLC39A3", "TRMT112", "B3GAT3", "SIL1", "ZNF775", "PRRG2", "NDUFS3", "C19orf53", "RPL36", "RPL13", "TBL3", "NDUFS7", "NOC4L", "PSMB6", "YBEY", "C6orf226", "MRPL40", "PSENEN", "BANF1", "WDR24", "RPL38", "COASY", "ZNF579", "EXD3", "RPL26L1", "RBM42", "MC…
182	CDC73_TARGET_GENES	0.00208333	0.0499034	0.293159	1.38831	1	458	c("SCAND1", "FIS1", "UQCR11", "SMIM4", "ECI1", "ACBD4", "DPP7", "TSSC4", "HAGHL", "C7orf50", "TUSC2", "HSPB1", "LINC00853", "HDAC10", "PIN1", "TUT1", "DECR2", "MRPS26", "TMEM222", "NDUFS3", "DUSP23", "DHPS", "PPP4C", "RPL18", "NDUFS7", "SNHG7", "YBEY", "AP2S1", "SNHG8", "RHOC", "MED16", "NDUFC1", "LINC01569", "POP5", "BNIP1", "ARFRP1", "PALM", "CIRBP", "BOLA1", "RND2", "SLC2A4RG", "CRNDE", "ABTB1…
183	ZC3H11A_TARGET_GENES	0.00204499	0.0499034	0.284627	1.36924	1	706	c("CCDC12", "NDUFB10", "SCAND1", "HSD3B7", "DRAP1", "VPS28", "HCFC1R1", "RFXANK", "MRPS34", "CHMP2A", "AURKAIP1", "DPM2", "NOSIP", "MRPL55", "NOXA1", "LINC00853", "MRPL24", "TMEM187", "CUEDC2", "INO80B", "TUT1", "SDHAF1", "OAZ1", "PRDX5", "C11orf68", "JOSD2", "COQ4", "CDKN2AIPNL", "ZNF205", "CCDC106", "ZNF580", "SLC39A3", "ZNF593", "TRMT112", "TMEM222", "B3GAT3", "PRRG2", "R3HCC1", "CA11", "EXOSC…
184	CEBPZ_TARGET_GENES	0.001002	0.0499034	0.265789	1.30058	0	1212	c("TMEM160", "LAMTOR4", "CCDC12", "HINT2", "MRPL28", "TMA7", "NSMCE1", "DRAP1", "VPS28", "NDUFA2", "TSR3", "RAB4B", "COX14", "FLYWCH2", "NDUFA11", "ALKBH7", "PET100", "PHPT1", "POLR2I", "TPRN", "C12orf57", "C7orf50", "PEX16", "NDUFS8", "TMEM205", "CCDC159", "TP53TG1", "OXLD1", "RPS15", "SSNA1", "NAA60", "PIN1", "HRAS", "NUDC", "RASSF7", "MYL5", "SDHAF1", "PGP", "BABAM1", "C11orf68", "TRAPPC6A", "…
185	GSE17721_POLYIC_VS_PAM3CSK4_2H_BMDC_DN	0.00714286	0.0499034	-0.263475	-1.36641	0	150	c("TMEM39A", "TOP1", "HNRNPLL", "APAF1", "KLF7", "PLAGL2", "SOCS4", "USP9X", "THOC2", "MEF2A", "TPP2", "PARP4", "MAML2", "BCL10", "NFKB1", "SFMBT2", "SHC1", "MYO1B", "MPZL2", "TNFRSF10A", "EXT1", "MET", "NR3C1", "PRKD1", "RAD23B", "EPHA2", "THBS1", "ABLIM1", "PIK3R1", "PLCL2", "TAX1BP1", "MKI67", "HELQ", "RNF19B", "RIMKLB", "PPP2R3A", "MARCKS", "ADAM12", "IL17RA", "IKZF4", "EIF3J", "SERPINB9", "F…
186	REACTOME_TOLL_LIKE_RECEPTOR_CASCADES	0.00740741	0.0499034	-0.266298	-1.38009	0	152	c("CREB1", "MAPK14", "TANK", "MAPK1", "PTPN11", "PTPN4", "NOD1", "RPS6KA3", "CASP8", "PIK3R4", "BIRC2", "MYD88", "EEA1", "TAB2", "MEF2A", "ATF1", "PELI1", "CHUK", "MAP2K1", "ATF2", "TLR4", "TRAF6", "NFKB1", "FBXW11", "APP", "RIPK1", "UBE2V1", "CUL1", "MAPK8", "TLR1", "DUSP7", "ALPK1", "UBE2D1", "TRAF3", "RBSN", "MEF2C", "PLCG2", "DNM2", "MAP3K7", "IKBIP", "ELK1", "TLR5", "TAB3", "TIRAP", "MAP3K1"…
187	GSE15767_MED_VS_SCS_MAC_LN_UP	0.00684932	0.0499034	-0.269225	-1.39019	0	148	c("INPP4A", "OSBPL11", "NIPA2", "DSE", "IFNAR2", "AGO4", "NOD1", "TEP1", "DOCK7", "DOCK4", "NFXL1", "ZEB2", "MEF2A", "ANXA5", "MTMR6", "TLR4", "ABCA1", "LYN", "NOTCH2", "SKAP2", "STARD8", "CTNND1", "KIF23", "MORF4L1", "NCAPG2", "ERLIN1", "HOMER1", "NLN", "LRP1", "TNFRSF21", "PROS1", "THBS1", "LPIN1", "NRP2", "MFSD1", "ERG", "RALB", "TMCC3", "PID1", "TLR5", "MSR1", "KLHL9", "NCKAP1L", "CYBB", "C5A…
188	GSE3982_DC_VS_MAC_LPS_STIM_DN	0.00740741	0.0499034	-0.268679	-1.39243	0	152	c("KCTD20", "HIVEP2", "PEX13", "ROCK2", "UGGT1", "ZC3HAV1", "NUMB", "ADAM10", "INCENP", "CCNJ", "PANX1", "MCMBP", "PLS3", "MAGT1", "HPSE", "B3GNT2", "STAT2", "TRIM25", "TMEM140", "DLGAP5", "PROS1", "VCAN", "GCNT2", "RNF19B", "CEP55", "CGGBP1", "SHCBP1", "MAFB", "SCMH1", "GNG12", "DTX4", "RAD51AP1", "ADORA2B", "PRC1", "CAPN2", "MARK1", "MSR1", "P2RX7", "VWA8", "CYBB", "ABTB2", "TRAF3IP2", "EHD4", …
189	GSE1460_INTRATHYMIC_T_PROGENITOR_VS_DP_THYMOCYTE_DN	0.00684932	0.0499034	-0.269303	-1.39388	0	149	c("HIVEP2", "FAM53C", "ROCK1", "XPO4", "FNDC3B", "MYH9", "APC", "CEP350", "TLE4", "KDM5A", "FAT1", "ELK3", "BAZ2A", "TNFAIP3", "ARHGEF7", "CTDSP2", "SLC7A6", "C12orf4", "STX11", "CARD8", "ENC1", "RIPK4", "EDEM1", "SIRPA", "LYST", "SGK1", "TTK", "TIAM1", "CGGBP1", "SPRY2", "TGFBR2", "LBH", "COL6A3", "EGLN1", "KAT2B", "LCP2", "PLCH1", "SYNE1", "ST6GAL1", "MITF", "AKAP7", "CENPA", "SLC12A4", "MPPE1"…
190	GSE21360_NAIVE_VS_SECONDARY_MEMORY_CD8_TCELL_DN	0.00675676	0.0499034	-0.269289	-1.39455	0	147	c("IGF2R", "MAP4K3", "IQGAP1", "CLIC4", "MYCBP2", "PLXNA1", "ANXA4", "NCK2", "PLXNC1", "C6orf62", "SPAG9", "ATP2B1", "DNMT3A", "SLFN5", "CNOT6L", "STAT2", "TRIM25", "GAS2L3", "MYOF", "WDR91", "SUN2", "ST8SIA4", "XAF1", "ENTPD1", "ANKRD12", "MBNL2", "ATP6V1B2", "RNF213", "AGAP1", "TTYH2", "CDK6", "PDP1", "THEMIS2", "OSBPL8", "TMEM245", "SYNE1", "SLC23A2", "AHNAK", "RRAGC", "SAMD9L", "ZNFX1", "KLHL…
191	GSE26030_UNSTIM_VS_RESTIM_TH17_DAY15_POST_POLARIZATION_UP	0.00675676	0.0499034	-0.268882	-1.39509	0	145	c("ADAM17", "NCKAP1", "STAG1", "SYNE2", "MAP4K5", "DSE", "CALU", "YWHAQ", "USP37", "MPRIP", "SERTAD2", "OXSR1", "HMGXB4", "TRA2B", "KLF12", "TLR4", "NUP50", "TAF2", "PANX1", "FAT1", "NRP1", "WWTR1", "HDLBP", "TLN2", "CSNK1G1", "TPM4", "SCPEP1", "ZMIZ1", "SGK1", "PDCL", "AMMECR1", "NMT2", "IDH1", "TGFBR1", "EPAS1", "MRS2", "CPNE2", "SPRY2", "ARHGAP10", "MAGI3", "SPATS2", "KLHL11", "KDELR3", "DNAJB…
192	HALLMARK_ALLOGRAFT_REJECTION	0.00675676	0.0499034	-0.271458	-1.40578	0	147	c("EIF3A", "SOCS5", "NCK1", "IFNAR2", "ABCE1", "ACVR2A", "ABI1", "IFNGR1", "ETS1", "BCL10", "LYN", "HIF1A", "GALNT1", "ELF4", "FAS", "FLNA", "EIF4G3", "F2R", "TLR1", "UBE2D1", "ST8SIA4", "JAK2", "MTIF2", "STAT1", "ICAM1", "INHBA", "LCP2", "EIF3J", "PTPRC", "CCR1", "MAP3K7", "MRPL3", "RIPK2", "LY75", "GCNT1", "TLR3", "TLR6", "CTSS", "CD47", "CCR2", "BCAT1", "TLR2", "TAP2", "TGFB2", "CD86", "IL4R",…
193	GSE21360_TERTIARY_VS_QUATERNARY_MEMORY_CD8_TCELL_DN	0.00675676	0.0499034	-0.27211	-1.40916	0	147	c("ADAM17", "LIMS1", "RAB10", "TES", "CFLAR", "ARHGAP31", "KLF7", "NAB1", "HEG1", "CCDC50", "VCL", "ETS1", "LPP", "MTHFD2", "PLEKHA1", "HIF1A", "FAS", "FLNA", "VTI1A", "TPM4", "TLR1", "RAPGEF5", "ITGA4", "VCAN", "TXNRD1", "JAK2", "MRAS", "STAT1", "ICAM1", "SAMSN1", "ANTXR1", "CAT", "PGK1", "INHBA", "LCP2", "LAMA2", "PID1", "PDE4B", "PIK3R5", "USP18", "ODC1", "FGL2", "CYBB", "LAD1", "TRAF3IP2", "C…
194	GSE43955_TH0_VS_TGFB_IL6_TH17_ACT_CD4_TCELL_30H_UP	0.0070922	0.0499034	-0.271917	-1.41568	0	153	c("DYRK1A", "KIF1B", "FOXN3", "AGFG1", "BACH1", "RBMS1", "NAB1", "SLC30A4", "MYD88", "DPP8", "SUSD6", "STX12", "LIMK2", "NFIL3", "RBL2", "MTR", "STX7", "CD93", "PCNP", "NOLC1", "PTGER4", "RMND5A", "BMP2K", "DCLRE1A", "PLCG1", "MET", "LYST", "SLC25A51", "TXNRD1", "ORC1", "CFL2", "JAK2", "RNF138", "PLSCR1", "IL17RA", "EHF", "SERPINE2", "LCP2", "ZNF398", "REPS1", "SORBS1", "RCAN1", "TIRAP", "MCM3AP"…
195	GSE20366_TREG_VS_TCONV_DN	0.00675676	0.0499034	-0.274275	-1.42037	0	147	c("NFE2L2", "NUP160", "ARSB", "GPBP1L1", "GPATCH2L", "CCDC82", "MYCBP2", "RAB3GAP1", "ANKRD6", "ANLN", "RASSF2", "SGMS1", "DENND4C", "LRP12", "DZIP1", "PAG1", "RAI14", "TTC3", "TRUB1", "PLCB4", "DOCK5", "ENC1", "RNF19A", "IL6R", "HPS3", "DNAJC3", "FAP", "RNF19B", "CIC", "SKP2", "ZNF354A", "EHD3", "RAD51AP1", "MICAL2", "ARHGAP17", "SCRN3", "THEMIS2", "RNF13", "NEDD9", "STT3B", "POLA1", "LAX1", "CA…
196	GSE42021_CD24HI_VS_CD24LOW_TREG_THYMUS_DN	0.00724638	0.0499034	-0.272791	-1.42381	0	155	c("CCNK", "TOP1", "BMPR2", "PHACTR4", "RBBP6", "HEG1", "ELF1", "MYD88", "TTF2", "EIF2AK2", "KDM5C", "DPYD", "PANX1", "TRIM5", "TGS1", "TNFAIP3", "ADARB1", "IFI16", "SPATS2L", "HIPK3", "EXT1", "TRIM22", "PLSCR4", "TMEM140", "FPR3", "PPAT", "MBIP", "KANK1", "XAF1", "RASGRP3", "RNF19B", "TRIM14", "PLSCR1", "ZNF93", "NREP", "EGLN1", "ETS2", "CMTR1", "FMR1", "TRANK1", "THEMIS2", "DSP", "LAP3", "IFIH1"…
197	GSE9037_CTRL_VS_LPS_1H_STIM_IRAK4_KO_BMDM_DN	0.00684932	0.0499034	-0.275188	-1.42435	0	149	c("RIF1", "SMARCA5", "MAT2A", "GCC2", "PPP1CB", "U2SURP", "MTPN", "IWS1", "IFNGR1", "ETV3", "YTHDC1", "EPC1", "GORAB", "TBC1D23", "ENOX2", "PNPT1", "PANX1", "STK35", "NRP1", "HNRNPUL1", "RB1", "SLC25A24", "EXT1", "JARID2", "CHD9", "G3BP1", "BACE1", "TOR1AIP1", "SIK2", "AHR", "TXNRD1", "PDK1", "IBTK", "ATAD5", "MKI67", "CALCRL", "STAT1", "ZFP36L1", "SLFN12", "SOD2", "CAND1", "LDLR", "MTHFD1", "NED…
198	GSE6259_33D1_POS_DC_VS_CD4_TCELL_UP	0.00740741	0.0499034	-0.276169	-1.43125	0	152	c("INO80", "POLR1A", "ARSB", "DDX46", "UTRN", "MSH2", "SLK", "PRKD3", "SMC4", "SETD7", "GEN1", "KDM5A", "PRKAB2", "RFX7", "TOPBP1", "CASP3", "ACTN1", "EIF4G1", "CLSPN", "CCDC88A", "RAB27A", "NCOA7", "OSBPL3", "GNB4", "AP1S3", "KIF11", "DOCK5", "FNBP1", "MCM6", "CENPE", "KIF15", "DNAJC9", "CTPS1", "TRIM59", "RABGAP1L", "NFX1", "NCAPG", "RAD54L", "AKT3", "FBXO45", "TBC1D8", "RALGAPA1", "CDK14", "MT…
199	GSE27786_LIN_NEG_VS_MONO_MAC_DN	0.00724638	0.0499034	-0.276634	-1.44386	0	155	c("RAB1A", "PPP1R21", "NCK1", "ATXN1L", "CYFIP1", "KMT2D", "ZC3HAV1", "FMNL2", "SLC37A3", "PPP1R15B", "CLIP1", "WDR47", "GPR107", "FOXK1", "CARD6", "TM6SF1", "SNX13", "KIF5B", "WDR26", "DSTYK", "GK5", "PRKAR2A", "USP12", "RALA", "ARID3B", "KBTBD2", "SLC25A24", "RIT1", "MCU", "KLF10", "STK38", "BMPR1A", "NR3C1", "TLR1", "ADPRH", "PAFAH1B1", "TTC17", "RNF146", "ERG", "GAS7", "TMCO3", "PTPRC", "OGFR…
200	GSE2770_IL4_ACT_VS_ACT_CD4_TCELL_6H_DN	0.00714286	0.0499034	-0.269298	-1.44551	0	171	c("ADAM17", "HPS5", "NFE2L2", "TANK", "IGF2R", "SLC12A6", "EML4", "IFNAR2", "BTBD7", "TNPO3", "CFLAR", "ACVR2A", "TJP2", "ZNF267", "PSMC1", "SACS", "FAM98A", "ZSCAN29", "SP4", "SART3", "GON4L", "IPO9", "NPC1", "SPAG9", "SERPINB8", "WSB2", "LRP12", "SAV1", "ZNF140", "SPATS2L", "ZNF200", "PPARD", "ABCC1", "GAS2L3", "SLC41A2", "CYP51A1", "FLVCR2", "TRAF3", "SPRED2", "FAF2", "SENP5", "LPIN1", "NMT2",…
201	GSE15330_HSC_VS_LYMPHOID_PRIMED_MULTIPOTENT_PROGENITOR_DN	0.00763359	0.0499034	-0.27608	-1.44593	0	157	c("ITGB1", "GNPTAB", "PTPN12", "ARSB", "MIS18BP1", "SWAP70", "LAMC1", "MTPN", "MYO5A", "ZEB2", "CCDC50", "CHST11", "ANXA4", "CPSF2", "NUP50", "RAB8B", "PRDM1", "RORA", "RNF216", "CHSY1", "RAP2A", "ATP2B4", "NCAPG2", "ITGA1", "OSBPL3", "PIK3AP1", "NCAPH", "SLC25A24", "GALNT3", "KIF11", "DOCK5", "ANXA1", "OTULIN", "RFC3", "CENPE", "ENTPD1", "LMNB1", "MKI67", "CDCA8", "CEP55", "LPIN2", "NCAPG", "TPX…
202	GSE45365_CD8A_DC_VS_CD11B_DC_UP	0.00740741	0.0499034	-0.279917	-1.45067	0	152	c("MAML1", "NFE2L2", "ANKIB1", "TOP1", "USP42", "TRIP12", "AAK1", "LHFPL2", "RIF1", "MIS18BP1", "WDR36", "BOD1L1", "CLASP1", "GCC2", "FKBP14", "PAPOLA", "ADNP", "PIP5K1A", "TLE4", "ZNF142", "PBRM1", "CNOT6", "PNPT1", "GMFB", "PSME4", "CRK", "TMEM200A", "TNFAIP3", "ANLN", "DDHD1", "BAZ2B", "DBF4", "SUPT16H", "TTPAL", "BUB1", "RALA", "NCAPH", "GPSM2", "AVL9", "MYOF", "TTLL4", "PTPN21", "VAMP7", "BA…
203	GSE17721_12H_VS_24H_POLYIC_BMDC_UP	0.00714286	0.0499034	-0.271362	-1.45659	0	171	c("PCSK7", "TXNDC5", "PPM1B", "NCK1", "MORC3", "SLC30A6", "FOXN2", "YIPF5", "TRA2B", "METAP1", "SLC41A1", "RSU1", "RNF4", "SMAD2", "STAM2", "TMPO", "PNPT1", "CREB3L2", "S100PBP", "PAPSS1", "SPDL1", "AFF1", "CCDC88A", "DOCK8", "MYO10", "SFT2D2", "PLS3", "TCF4", "JARID2", "DEK", "LRRC8C", "FRYL", "MET", "TTK", "USB1", "KATNBL1", "NRP2", "UBE2G1", "NUSAP1", "SLC35A3", "TFEC", "TMCO3", "CD302", "SEL1…
204	GSE13485_DAY3_VS_DAY7_YF17D_VACCINE_PBMC_DN	0.00746269	0.0499034	-0.280687	-1.46545	0	156	c("RASAL2", "RGL1", "EIF2AK2", "PNPT1", "KIF23", "IFI16", "SPATS2L", "NCOA7", "SLFN5", "PI4K2B", "BRCA2", "TRIM25", "TRIM22", "APOL6", "ADAR", "DLGAP5", "NMI", "HMMR", "XAF1", "ZCCHC2", "JAK2", "PARP14", "NEXN", "PLSCR1", "STAT1", "MARCKS", "RNF213", "PARP9", "DEPDC1B", "VTA1", "CMTR1", "CCR1", "GBP1", "DTX3L", "LAP3", "IFIH1", "TNFAIP6", "SLC12A8", "USP18", "SAMD9L", "ZNFX1", "SAMD4A", "ABTB2", …
205	GOBP_RECEPTOR_SIGNALING_PATHWAY_VIA_STAT	0.00543478	0.0499034	-0.298212	-1.47445	0	112	c("SOCS5", "ARL2BP", "FER", "PIAS1", "JAK1", "IFNAR2", "PKD2", "VHL", "CRLF3", "SH2B3", "LEPROT", "MGAT5", "LYN", "PIBF1", "STAMBP", "OSBP", "IFNAR1", "NOTCH1", "STAT2", "F2R", "CENPJ", "HGS", "IL6R", "NMI", "HDAC2", "STAT3", "JAK2", "PARP14", "CNOT7", "STAT1", "PARP9", "PTPRC", "INPP5F", "FYN", "PTPN2", "CCR2", "GGNBP2", "KIT", "VEGFA", "IL10RA", "DOT1L", "CAV1", "CYP1B1", "CCL2", "LIF", "SOCS3"…
206	GSE360_LOW_DOSE_B_MALAYI_VS_M_TUBERCULOSIS_DC_DN	0.0075188	0.0499034	-0.276354	-1.4751	0	173	c("RAPGEF2", "ATP2A2", "LHFPL2", "ARID1A", "DENND5A", "CFLAR", "SH3BP5", "NCBP1", "MYD88", "THOC2", "PEX1", "SMURF2", "PRRG1", "SLC31A1", "PLXNC1", "BAZ1A", "MPZL2", "TFIP11", "RALA", "FLT1", "CUL1", "RIT1", "B3GNT2", "STAT2", "AASS", "ADAR", "WTAP", "DNAJC3", "STAT3", "NBN", "NRP2", "PDE4DIP", "ANKRD12", "RNF19B", "PLSCR1", "ALAS1", "ICAM1", "IFRD1", "DHFR", "PNP", "DTX4", "INHBA", "LCP2", "PLCH…
207	GSE6269_HEALTHY_VS_STAPH_PNEUMO_INF_PBMC_DN	0.00645161	0.0499034	-0.2839	-1.47824	0	142	c("MCFD2", "RAB1A", "PRDM2", "TRIO", "IFNGR1", "CHMP3", "ARHGEF11", "STX12", "WDFY3", "SERPINB8", "CD93", "CHSY1", "FUT4", "GNAQ", "CHST3", "TRIM25", "DYSF", "LAMP2", "ZMIZ1", "CYP51A1", "FLVCR2", "VCAN", "ENTPD1", "RNF19B", "HBS1L", "MICAL2", "CD302", "ACSL1", "PLEK", "CAST", "ANGPTL2", "CYBB", "RAB3D", "MS4A4A", "TIMP2", "SDCBP", "CTSS", "IL13RA1", "DUSP3", "VEGFA", "SLC16A1", "VAMP3", "NPL", "…
208	GSE42021_CD24HI_TREG_VS_CD24HI_TCONV_THYMUS_DN	0.00729927	0.0499034	-0.275299	-1.47867	0	170	c("TANK", "TOP1", "ZNF644", "AAK1", "PGM2", "ETF1", "LRRC58", "SLC30A4", "ACSL4", "EEA1", "YTHDC1", "TRA2B", "VCL", "PELI1", "PTPRF", "NDEL1", "KCMF1", "CDK8", "KCTD12", "DLD", "NMD3", "RIOK3", "DDX50", "GTPBP4", "SGK1", "SLC25A15", "NF1", "TXNRD1", "TAX1BP1", "PADI2", "CTPS1", "ICAM1", "DDX5", "ZFP36L1", "IFRD1", "SLC20A1", "ETS2", "FN1", "RCAN1", "BTG3", "STT3B", "ANGPTL2", "PIM1", "CDKN2B", "F…
209	GSE17186_CD21LOW_VS_CD21HIGH_TRANSITIONAL_BCELL_DN	0.0075188	0.0499034	-0.277024	-1.47868	0	173	c("MOB1A", "CSGALNACT2", "CORO1C", "BACH1", "ASAP2", "BMPR2", "IFNAR2", "NOD1", "TJP2", "IVNS1ABP", "LPCAT2", "SMC2", "YWHAG", "TOPBP1", "SLC31A1", "MALT1", "S100PBP", "FIGNL1", "BUB1B", "RAP1A", "WDR11", "DIAPH2", "PRKAR2A", "NCAPG2", "RASGEF1B", "REL", "G3BP1", "DNAJB14", "TNS1", "DENND4B", "NCAPD2", "XIAP", "ATAD5", "CEP55", "SKP2", "UBE2E3", "NCAPG", "B4GALT4", "ADORA2B", "HAT1", "CCNA2", "SE…
210	GSE360_CTRL_VS_T_GONDII_DC_DN	0.00694444	0.0499034	-0.286622	-1.48239	0	146	c("RAPGEF2", "KLF11", "SEC24A", "FOXN3", "PKN2", "SIKE1", "CFLAR", "KDM6A", "KLF7", "GNA12", "ZBTB5", "MAP2K1", "NCK2", "NFKB1", "TNFAIP3", "MPZL1", "MPZL2", "PTPRK", "CD200", "H6PD", "PTGER4", "STX11", "EXT2", "PNRC1", "WTAP", "HNRNPF", "NUP62", "NRP2", "ANP32E", "IFRD1", "COL4A2", "CCNA2", "SOD2", "GBP1", "RPRD2", "BTG3", "LY75", "SEMA7A", "FANCI", "CD83", "BCAT1", "AK4", "SNTB1", "RALGAPB", "I…
211	GSE7460_CD8_TCELL_VS_CD4_TCELL_ACT_UP	0.00684932	0.0499034	-0.287149	-1.48626	0	149	c("GTF2I", "FRRS1", "USP42", "UBXN2A", "ATXN1", "ALS2", "DSE", "FNBP4", "IFNGR1", "INVS", "TAB2", "CHST11", "RBMS2", "USP24", "ZNF131", "YES1", "DSG2", "ACOT9", "RECK", "LYN", "DENND4C", "FRMD4A", "KCTD12", "DENND4A", "NOTCH1", "ZNF2", "PTPN22", "PDE7A", "CEP162", "CCDC6", "CAMK2G", "ARHGAP26", "FCHSD2", "RNF138", "ABCC9", "C1GALT1", "SPIN4", "SLC9A9", "PLCG2", "ZNF354A", "ICAM1", "LPIN2", "ZFP36…
212	GOBP_MONONUCLEAR_CELL_MIGRATION	0.00694444	0.0499034	-0.287898	-1.48899	0	146	c("ADAM17", "MAPK1", "AKIRIN1", "LRCH1", "ABL1", "ABL2", "ADAM10", "WNK1", "OXSR1", "MSN", "ANO6", "CRKL", "EPS8", "CRK", "LYN", "CD200", "APP", "FUT4", "DOCK8", "PIK3CG", "FLT1", "EXT1", "ANXA1", "SIRPA", "WASL", "ITGA4", "IL6R", "THBS1", "SLIT2", "PADI2", "CYP7B1", "CCR1", "NEDD9", "XG", "C5AR1", "PTK2", "SPNS2", "MOSPD2", "PECAM1", "LGMN", "CXCL16", "CD47", "CXCL12", "CCR2", "C3AR1", "CCR5", "…
213	GSE20366_EX_VIVO_VS_DEC205_CONVERSION_NAIVE_CD4_TCELL_UP	0.0070922	0.0499034	-0.286244	-1.49026	0	153	c("KLHL20", "SRBD1", "TBCCD1", "C2orf49", "CHST11", "WDR12", "ANKRD6", "RREB1", "WRN", "UBXN7", "FIGNL1", "PRDM1", "ANLN", "TRIM32", "CLSPN", "CHSY1", "KCTD9", "TTPAL", "NCAPG2", "BUB1", "NCOA7", "OSBPL3", "DNA2", "CEPT1", "ADAM19", "FRYL", "EXO5", "EPAS1", "KNTC1", "NUSAP1", "RCBTB2", "SLC15A2", "MTIF2", "STAT1", "DNM1L", "RAD51AP1", "CDK6", "PRC1", "TEX2", "CCR1", "APPL2", "PLIN2", "LDLR", "P2R…
214	GSE16385_MONOCYTE_VS_12H_ROSIGLITAZONE_IFNG_TNF_TREATED_MACROPHAGE_DN	0.00714286	0.0499034	-0.278446	-1.49462	0	171	c("LUZP1", "AKIRIN1", "SDAD1", "TES", "ELK4", "ETF1", "ERC1", "NRBF2", "GPATCH2L", "ARHGAP31", "DDX21", "PHACTR2", "ZC3H14", "ZNF827", "EEA1", "TLE4", "MAPRE2", "CMPK1", "CHAMP1", "CPSF2", "CARD6", "ZNF518B", "NFIL3", "MMGT1", "NRP1", "MYO18A", "COPB2", "STK4", "TRIM26", "BEND3", "NOLC1", "L3MBTL3", "DNMT3A", "NCOA7", "SPATA13", "TSR1", "ABCC1", "CHIC2", "PABPC4", "PTPN22", "G3BP1", "UBE2J1", "MI…
215	GSE13484_UNSTIM_VS_YF17D_VACCINE_STIM_PBMC_DN	0.00740741	0.0499034	-0.279456	-1.49467	0	169	c("RAPGEF2", "TANK", "MTF1", "ANKFY1", "TMEM185B", "CFLAR", "AIDA", "YEATS2", "ARID5B", "SMCHD1", "EIF2AK2", "TP53BP2", "TRIM5", "TRIM26", "IFI16", "BARD1", "SPATS2L", "HRH1", "STAT2", "MOB3B", "TRIM25", "TRIM22", "APOL6", "ADAR", "TMEM140", "NMI", "XAF1", "ZCCHC2", "NBN", "RASGRP3", "TRIM14", "C1GALT1", "FANCA", "PLSCR1", "STAT1", "LPIN2", "INHBA", "ETS2", "CMTR1", "FMR1", "TRANK1", "ZNF107", "G…
216	BRN2_01	0.00746269	0.0499034	-0.286538	-1.496	0	156	c("HIVEP1", "PATL1", "CBL", "AAK1", "PPM1B", "NFAT5", "RPE", "EXTL2", "CLOCK", "CDKL5", "POLR3B", "DIABLO", "MBNL1", "KLF12", "LIN54", "CBFB", "ENOX2", "RAB8B", "BAZ1A", "MYO1B", "AGTPBP1", "MYO18A", "ANLN", "CNN3", "CTNNA1", "PIK3CG", "TCF4", "RIT1", "STX11", "ZMIZ1", "SPRY4", "LAMA4", "CS", "CHD6", "PCDH18", "MECOM", "SNTB2", "ERG", "MBNL2", "IQGAP3", "ARHGEF12", "RHOJ", "GSTCD", "ADPGK", "SLIT…
217	GSE17721_LPS_VS_GARDIQUIMOD_2H_BMDC_UP	0.00735294	0.0499034	-0.281265	-1.49613	0	164	c("PRPF40A", "TMEM39A", "KCTD10", "KLF3", "HNRNPLL", "SMAD1", "ARHGAP31", "TJP2", "FAM133B", "KMT2D", "FOXJ3", "MEF2A", "EPC1", "STK17B", "YES1", "KDM5C", "FEM1B", "MDFIC", "ACTN1", "CD200", "RFFL", "KBTBD2", "GALNT3", "REL", "PRNP", "CHIC2", "GRHL1", "AEBP2", "CS", "ITGA4", "LOX", "VCAN", "PLCL2", "TAX1BP1", "CALCRL", "PLSCR1", "ICAM1", "SHCBP1", "GAS7", "IFRD1", "ETS2", "ACSL1", "SPRY1", "SERPI…
218	YAMAZAKI_TCEB3_TARGETS_UP	0.00641026	0.0499034	-0.287336	-1.49926	0	143	c("ITGB1", "TCERG1", "ZNF644", "BACH1", "LAMC1", "CALU", "HSPG2", "GNA12", "PRPF38B", "DOCK9", "PTPN9", "SURF4", "MDFIC", "MSL3", "CDC42SE2", "LPP", "TCF7L2", "FNDC3A", "SFMBT2", "MAN1A2", "FKBP9", "MPZL2", "UBE2Q2", "PXDN", "APP", "SLC7A1", "NID1", "AMOTL2", "NID2", "EXT1", "CUL1", "RCOR1", "DYRK2", "RNF24", "GANAB", "LAMB1", "COL4A1", "CCNC", "EPAS1", "MBNL2", "SNAI1", "TNFRSF10B", "LMBRD1", "C…
219	GSE20366_TREG_VS_NAIVE_CD4_TCELL_UP	0.0075188	0.0499034	-0.280879	-1.50041	0	168	c("QKI", "CBL", "SEC24A", "PEAK1", "MYO1E", "SWAP70", "RBMS1", "ARL5A", "MIER1", "ZDHHC20", "SYNCRIP", "LRRC58", "PHC1", "SLC35D1", "CAPZA2", "ASXL1", "SMC4", "TMEM237", "LARP1", "ZSCAN12", "SH3PXD2A", "ACOT9", "TP53BP2", "PHC3", "PHTF2", "COL15A1", "TMF1", "FAM3C", "MBNL3", "TLR1", "SAMHD1", "USP47", "RAPGEF5", "LCA5", "CHML", "CDC27", "ENTPD1", "SNX9", "LCLAT1", "TGFBR1", "SLMAP", "CTPS1", "TRI…
220	AIZARANI_LIVER_C39_EPCAM_POS_BILE_DUCT_CELLS_4	0.0075188	0.0499034	-0.281144	-1.50183	0	168	c("ITGB1", "SYNE2", "TJP1", "SPTBN1", "MYH9", "VCL", "ANXA5", "ANXA4", "DSG2", "NFKB1", "TP53BP2", "KLF6", "ACTN4", "BAZ1A", "ENAH", "BICC1", "FLNA", "SLC7A1", "HMGCR", "SPATS2L", "TPM4", "HMGCS1", "NCOA7", "MET", "DST", "LAMP2", "SPSB1", "RNF19A", "SCARB2", "CCNL1", "TNFRSF21", "EPHA2", "SGMS2", "THBS1", "GPRC5B", "SOX4", "MCAM", "TNFRSF10B", "WEE1", "SYNJ2", "INHBA", "PFKP", "SOD2", "OCLN", "DS…
221	GSE6092_IFNG_VS_IFNG_AND_B_BURGDORFERI_INF_ENDOTHELIAL_CELL_DN	0.00724638	0.0499034	-0.287773	-1.502	0	155	c("RAPGEF2", "TRAM2", "TANK", "ANKIB1", "KPNA3", "NCK1", "PTPN11", "ETF1", "RNF31", "CFLAR", "DDX21", "PLAGL2", "SDE2", "AP3B1", "CSDE1", "ZFAND5", "TRA2B", "SPRED1", "LARP1", "ARHGAP21", "MAP2K1", "RNF4", "PHTF2", "NDEL1", "HDLBP", "TMEM123", "UBQLN1", "HSD17B12", "SBDS", "LRRC8C", "STX11", "AMD1", "TLR1", "ADAR", "WTAP", "PCGF5", "TAGAP", "ITGA5", "GNG12", "HBS1L", "LCP2", "PFKP", "REPS1", "NOL…
222	GSE1460_CORD_VS_ADULT_BLOOD_NAIVE_CD4_TCELL_UP	0.00684932	0.0499034	-0.290905	-1.50214	0	148	c("OTUD4", "OSBPL11", "PRRC2B", "BACH1", "KDM4A", "ZBTB39", "HS2ST1", "XPNPEP1", "RPE", "ANKRD17", "HEG1", "SMC4", "IPPK", "ATF1", "NCK2", "DPYD", "WRN", "DNAJB4", "MCL1", "RBL2", "TNFAIP3", "FRMD4A", "AFF1", "PLAGL1", "ERAP1", "FAM3C", "SMARCC1", "TCF4", "VPS13C", "GNAI1", "ISG20L2", "UFL1", "TMEM33", "TTK", "GCFC2", "HDAC2", "GBE1", "TFDP1", "DAAM1", "PLSCR1", "MARCKS", "NREP", "GTPBP1", "YOD1"…
223	GOBP_EPITHELIAL_CELL_DEVELOPMENT	0.00724638	0.0499034	-0.280694	-1.5029	0	172	c("RAPGEF2", "RAPGEF1", "PPP1R12A", "ROCK1", "RAB1A", "TJP1", "YAP1", "FER", "MYO1E", "IQGAP1", "CLIC4", "TJP2", "ROCK2", "GSK3B", "ARID4A", "HEG1", "CLOCK", "ASXL1", "MSN", "MYD88", "RAP2B", "VCL", "FEM1B", "FAT1", "FNDC3A", "PRDM1", "NOTCH2", "RAP1A", "HIF1A", "RDX", "ATRX", "FOSL2", "KDR", "PDPK1", "PALLD", "HPSE", "NOTCH1", "ABI2", "MET", "ARID4B", "EPHA2", "EPAS1", "C1GALT1", "ICAM1", "RAP1B…
224	GSE20366_TREG_VS_NAIVE_CD4_TCELL_DEC205_CONVERSION_UP	0.00757576	0.0499034	-0.28531	-1.50491	0	159	c("ADAM17", "KLF11", "WDR82", "IGF2R", "FAM53C", "CBL", "SWAP70", "DENND5A", "SNX18", "SLC35D1", "PIP5K1A", "SH3PXD2A", "RREB1", "STAM2", "RINT1", "MGAT5", "PHC3", "MTHFD2", "ATXN7", "TRIM32", "TOB2", "FAM3C", "KCTD12", "DENND4A", "STON1", "PIK3AP1", "ADAM19", "PRKCI", "PI4K2B", "SERINC5", "TFDP1", "PPM1L", "CBFA2T2", "ICAM1", "IKZF4", "ETS2", "SLC2A3", "CDK6", "ARHGAP17", "LDLR", "ESCO2", "P2RX7…
225	LAKE_ADULT_KIDNEY_C6_PROXIMAL_TUBULE_EPITHELIAL_CELLS_FIBRINOGEN_POS_S3	0.00714286	0.0499034	-0.290829	-1.50824	0	151	c("NT5C2", "SYNE2", "ZBTB38", "CLIC4", "CAB39", "ZNF292", "FMNL2", "ASCC3", "FNIP2", "ATM", "ZFAND5", "SVIL", "FCHO2", "MAML2", "MACF1", "TM9SF3", "EPS8", "SIPA1L1", "ASH1L", "NRP1", "SNX13", "C6orf62", "DICER1", "WWTR1", "PLEKHA1", "SPAG9", "ATP11A", "VPS13A", "SKAP2", "CNN3", "PTPRK", "SPATS2L", "ZNF462", "APOL6", "PNRC1", "ARHGAP5", "RNF19A", "CCNL1", "NUFIP2", "TXNRD1", "PARP14", "TAX1BP1", "…
226	GSE2405_HEAT_KILLED_LYSATE_VS_LIVE_A_PHAGOCYTOPHILUM_STIM_NEUTROPHIL_9H_UP	0.00740741	0.0499034	-0.282619	-1.50851	0	167	c("CLIC4", "MIER1", "SMARCC2", "TUBA1B", "IFNGR1", "LIG4", "NFATC3", "LPCAT2", "NCK2", "CKAP2", "CKAP2L", "BUB1B", "CD93", "KIF20A", "CDK2AP1", "TUBE1", "RMND5A", "TCF4", "KIF11", "CENPF", "DAB2IP", "WDR91", "TMEM140", "LRP1", "ASPM", "COL4A1", "HMMR", "CENPE", "MKI67", "EXO1", "CDCA8", "RCBTB2", "ADAM12", "SGPL1", "RRM2", "WEE1", "DEPDC1B", "ETS2", "PRC1", "SPATS2", "TICRR", "MED13", "ANGPTL2", …
227	GSE13306_RA_VS_UNTREATED_MEM_CD4_TCELL_DN	0.00714286	0.0499034	-0.291137	-1.50986	0	150	c("B4GALT5", "DENND5A", "SBF2", "CFLAR", "PAQR3", "NEDD4", "UACA", "ZNF131", "FRMD4B", "NFIL3", "ALDH1L2", "MTHFD2", "PRDM1", "ANTXR2", "NEK6", "CNN3", "TMF1", "PRKX", "FUT4", "RALA", "GNA13", "HPSE", "TEX10", "CRYBG3", "CHD7", "ENC1", "BMPR1A", "RIPK4", "METTL14", "LPIN1", "PDK1", "TNFAIP1", "HJURP", "VLDLR", "PGM1", "PPP2R3A", "NREP", "CAPN2", "STK38L", "ST6GAL1", "MID2", "AHNAK", "TIRAP", "IFT…
228	AIZARANI_LIVER_C2_KUPFFER_CELLS_1	0.00757576	0.0499034	-0.281229	-1.51181	0	175	c("LIMS1", "ROCK1", "MIS18BP1", "IFNGR1", "SH2B3", "STK17B", "LPCAT2", "LYN", "CCDC88A", "KCTD12", "CELF2", "GNAQ", "JARID2", "REL", "PABPC4", "NCOA4", "ANXA1", "SAMHD1", "SGK1", "AHR", "FPR3", "PLXDC2", "SLCO2B1", "DPYSL2", "CD84", "MFSD1", "ATP6V1B2", "LIPA", "MAFB", "NCF2", "CCR1", "EMILIN2", "OGFRL1", "THEMIS2", "PLEK", "MSR1", "PTAFR", "PTEN", "FGL2", "CYBB", "C5AR1", "PTPRE", "MPEG1", "MNDA…
229	SHEPARD_BMYB_MORPHOLINO_DN	0.00746269	0.0499034	-0.289719	-1.51261	0	156	c("INPP4A", "NSD1", "ACAP2", "MSH2", "CDC14B", "ARID5B", "DNMT1", "ARHGEF10", "DCK", "CKAP2", "NOTCH2", "ANLN", "KIF23", "MASTL", "SLC25A24", "KIF11", "PTPN22", "LAMP2", "ASPM", "DLGAP5", "KIF14", "PARPBP", "PDCL", "BMS1", "TTK", "PCDH18", "FBXO5", "MELK", "CDK2", "TSPAN2", "GOLGB1", "MKI67", "MTHFD1L", "FOXM1", "IQGAP3", "TPX2", "DHFR", "CHERP", "PRC1", "CDCA7L", "CDCA2", "GTSE1", "NDE1", "DDX17…
230	GSE33424_CD161_HIGH_VS_INT_CD8_TCELL_UP	0.0075188	0.0499034	-0.28321	-1.51286	0	168	c("EPS15", "PPP1R21", "CLIC4", "RBM25", "SBF2", "TEP1", "LRRC58", "EIF2AK3", "MTM1", "MYO5A", "EIF2AK4", "VCL", "ARHGAP21", "RSU1", "LRRC8A", "CPSF2", "EPS8", "SLC31A1", "NFIL3", "MCL1", "PHTF2", "LYN", "RAP1A", "CNN3", "TMEM123", "TFAM", "KCTD12", "NID1", "HUS1", "HOMER1", "SLC38A2", "TCF4", "LAMP2", "DMTF1", "ITGA4", "SLC25A15", "RASA3", "SSPN", "PLSCR1", "XPOT", "C9orf85", "WEE1", "BAG2", "DAG…
231	GSE17721_LPS_VS_GARDIQUIMOD_6H_BMDC_UP	0.00757576	0.0499034	-0.281506	-1.5133	0	175	c("SOS1", "MTOR", "DNAJC13", "TMOD3", "IFNAR2", "TANC1", "CSNK1A1", "AIDA", "MPRIP", "TCF20", "ANKS1A", "WNK1", "ABHD16A", "MYD88", "TAB2", "UPF2", "SETD7", "SECISBP2L", "STAM2", "ITGAV", "DR1", "REEP3", "FNDC3A", "WASF3", "PSME4", "NCOA1", "NOTCH2", "FKBP9", "FOXO1", "SFT2D2", "DEK", "SAMHD1", "PNRC1", "UBE2D1", "SNX2", "ARCN1", "PARP14", "PLCL2", "ADCY3", "EPAS1", "PURA", "STX3", "CBFA2T2", "IC…
232	GSE6269_FLU_VS_E_COLI_INF_PBMC_UP	0.00694444	0.0499034	-0.292659	-1.51362	0	146	c("ATP2A2", "TLN1", "PIAS1", "PPIG", "GPATCH8", "PHACTR2", "PROSER1", "PDIA6", "LARP1", "EIF2AK2", "SART3", "PANX1", "ACTN4", "EIF4G1", "SHC1", "RFWD3", "MYO18A", "IFI16", "BRD2", "SPATS2L", "ZSWIM8", "KMT2B", "USP1", "OGDH", "ADAR", "NUP62", "XAF1", "SZT2", "CDC27", "USP10", "GOLGA2", "LMNB1", "BPTF", "RNF40", "TRIM14", "ZNF37A", "ERGIC2", "PURA", "WIPF1", "DNM2", "MYO9B", "CMTR1", "LRRFIP1", "S…
233	GSE43955_TH0_VS_TGFB_IL6_IL23_TH17_ACT_CD4_TCELL_52H_UP	0.00729927	0.0499034	-0.284058	-1.51368	0	166	c("OSBPL11", "MAPK14", "WDR82", "TOP1", "EIF4H", "MAP4K3", "PPP1R21", "BOD1L1", "PPP1CB", "NUS1", "MEF2A", "CYB5R4", "CMPK1", "PELI1", "EIF2AK2", "GOLPH3", "TBC1D23", "NCK2", "RNF11", "FNDC3A", "IPO5", "ANTXR2", "DDHD1", "RDX", "MFHAS1", "MYO5B", "RMND5A", "API5", "EDEM1", "ADAR", "GANAB", "CS", "ITGA4", "PCGF5", "FGFR1OP2", "UBE2G1", "NSUN2", "UIMC1", "FOXM1", "ATP6V1B2", "NDFIP2", "CYP7B1", "TM…
234	GSE45365_HEALTHY_VS_MCMV_INFECTION_CD8A_DC_IFNAR_KO_DN	0.0078125	0.0499034	-0.279186	-1.51444	0	178	c("PTPN12", "ZBTB43", "MYO1E", "GPATCH2L", "CFLAR", "USP6NL", "RBBP6", "ZC3HAV1", "DOCK4", "ABL2", "RNMT", "SMCHD1", "ARHGEF11", "G3BP2", "DYNC1H1", "PICALM", "LIMK2", "HNRNPA3", "CASP3", "MSL3", "SNIP1", "ATP13A3", "NSUN3", "WDFY3", "NCOA1", "HIF1A", "FBXW7", "AGO2", "MFN1", "LRP12", "C12orf4", "USP39", "PTGER4", "MFHAS1", "E2F3", "NAA50", "SFPQ", "SPSB1", "ADAR", "RNF19A", "CCNL1", "FOXO3", "SL…
235	GSE42021_TREG_VS_TCONV_PLN_UP	0.00724638	0.0499034	-0.283063	-1.51558	0	172	c("TOP1", "BMPR2", "NOD1", "DOCK4", "HEG1", "MYD88", "DCP1A", "EIF2AK2", "USP15", "PANX1", "TRIM5", "FOSL2", "USP33", "FAS", "C12orf4", "RAB27A", "IFI16", "SPATS2L", "OSMR", "WSB1", "STAT2", "TRIM22", "APOL6", "PLSCR4", "SAMHD1", "ADAR", "CFH", "TMEM140", "BTN3A3", "UBE2D1", "LARS2", "NMI", "RPS6KC1", "XAF1", "STAT3", "JAK2", "NBN", "C1S", "RASGRP3", "RNF19B", "TRIM14", "PLSCR1", "STAT1", "NREP",…
236	GSE2770_IL12_AND_TGFB_ACT_VS_ACT_CD4_TCELL_6H_DN	0.00724638	0.0499034	-0.283522	-1.51804	0	172	c("NIPA2", "FUBP1", "ATP2A2", "TMEM39A", "ACVR1", "UBE3C", "IGF2R", "FUBP3", "YAP1", "MAT2A", "CFLAR", "USP6NL", "SLC35D1", "MYD88", "HDAC4", "PDIA6", "RNF144A", "MAN2A2", "VCL", "FRMD4B", "NRP1", "SEC24D", "MTHFD2", "SLC35F5", "ZNF207", "PRKX", "RAB29", "CHSY1", "PSMD5", "ATP2B4", "PTGER4", "PNO1", "HUS1", "TPM4", "ADAM19", "PRNP", "SFPQ", "MTMR1", "APOL6", "PDCL", "ASB7", "SLC25A32", "NABP1", "…
237	GSE8835_CD4_VS_CD8_TCELL_CLL_PATIENT_UP	0.00714286	0.0499034	-0.292814	-1.51856	0	150	c("AGFG1", "AIDA", "ASCC3", "OSBPL9", "UACA", "PPP1R15B", "SFMBT2", "DIAPH2", "DDHD1", "KDR", "CTNNA1", "NMD3", "OSBPL3", "GNB4", "GPSM2", "B3GNT2", "STX11", "SLC41A2", "PRDM4", "SMCR8", "SAMHD1", "NMI", "USB1", "PCGF5", "TIAM1", "EYA3", "NRP2", "RNF213", "PNP", "HAT1", "AKT3", "SERPINB9", "IFIH1", "USP18", "SAMD9L", "ZDHHC13", "ABTB2", "SLFN13", "TLR3", "SGCB", "NLRC5", "PLCB1", "DDX60", "KCNN4"…
238	GSE42021_CD24INT_VS_CD24LOW_TCONV_THYMUS_DN	0.00735294	0.0499034	-0.285567	-1.51901	0	164	c("AAK1", "MAP4K3", "BMPR2", "SMARCA5", "EVC", "RBBP6", "ELF1", "MYD88", "ZFAND5", "BTN2A1", "TMCC1", "EIF2AK2", "TRIM5", "WWTR1", "RAB33B", "TRIM26", "PAPSS1", "ATP2B4", "SPATS2L", "PALLD", "EXT1", "GNAI1", "TRIM22", "NUAK1", "LAMP2", "SCARB2", "LOX", "ZCCHC2", "EPAS1", "SOX4", "LEMD3", "TRIM14", "VLDLR", "TIPRL", "OPHN1", "PLSCR1", "CUL4B", "LIPA", "EGLN1", "BICD1", "ETS2", "FMR1", "TRANK1", "M…
239	GSE3982_EOSINOPHIL_VS_DC_UP	0.00675676	0.0499034	-0.29334	-1.52199	0	145	c("SSH1", "GIT2", "RLF", "MLLT10", "SYNE2", "KLF3", "JAK1", "ANKRD17", "GOLIM4", "MYD88", "STK17B", "KDM5A", "ERCC6", "PAPSS1", "CTDSP2", "INPP5B", "MTPAP", "CTCF", "RMND5A", "EIF4EBP2", "PIK3CG", "NOTCH1", "GNAQ", "JARID2", "C21orf91", "SETDB1", "KIF13A", "XRCC2", "HNRNPF", "XAF1", "ANKRD27", "TFDP1", "SKP2", "LPIN2", "YOD1", "LRRFIP1", "TPM3", "SYNE1", "GRB10", "ZNF562", "PTEN", "DAPP1", "CENPA…
240	GSE3203_INFLUENZA_INF_VS_IFNB_TREATED_LN_BCELL_DN	0.00757576	0.0499034	-0.289	-1.52438	0	159	c("STAG1", "ITGB1", "ANKIB1", "FRRS1", "SYNE2", "MGA", "KPNA3", "UBXN2A", "ATXN1", "DSE", "RBMS1", "ARL5A", "ZNF280C", "HS2ST1", "PPIG", "SENP6", "ERCC6L2", "NAB1", "ZNF12", "RRP1B", "VCL", "SVIL", "DPYD", "LSM11", "GLG1", "SFMBT2", "LACC1", "RAB3GAP2", "PLEKHA1", "NID1", "PTGER4", "MFHAS1", "HOMER1", "DHX33", "MOB3B", "TRUB1", "DDI2", "ANXA1", "SSX2IP", "PUS7L", "PCGF6", "ENTPD1", "LCLAT1", "SSP…
241	GOBP_LYMPHOCYTE_ACTIVATION_INVOLVED_IN_IMMUNE_RESPONSE	0.00645161	0.0499034	-0.293999	-1.53082	0	142	c("MTOR", "SOCS5", "SLC15A4", "ABL1", "RIF1", "ENTPD7", "SWAP70", "TP53BP1", "MSH2", "LIG4", "EIF2AK4", "DOCK11", "RC3H2", "KMT2A", "TLR4", "MSH6", "MALT1", "NOTCH2", "RORA", "RC3H1", "RAB27A", "PTGER4", "RNF168", "ANXA1", "VAMP7", "IL6R", "STAT3", "NBN", "PLCL2", "ATAD5", "EXO1", "TSC1", "PLCG2", "ICAM1", "ATP7A", "AP1G1", "PTPRC", "F2RL1", "LCP1", "RIPK2", "NCKAP1L", "FGL2", "TFRC", "LILRB1", "…
242	GSE3039_B2_VS_B1_BCELL_UP	0.00769231	0.0499034	-0.291617	-1.53104	0	158	c("KRIT1", "FARP2", "FOXN3", "STX17", "MFSD9", "MYO9A", "PHC1", "DOCK4", "CCDC186", "SEC14L1", "ATM", "ZNF12", "PRKAB2", "RAB11FIP2", "BCL10", "CYTH3", "SIPA1L1", "MAP3K5", "MCL1", "ABCA1", "GALNT1", "ADD3", "FOXO1", "AKAP11", "PLAGL1", "DENND4A", "ERLIN1", "C5orf22", "HRH1", "BBX", "PDE7A", "GLIPR1", "GDI2", "ARHGAP26", "SPIRE1", "PHLPP2", "LMNB1", "RASGRP3", "USP3", "UIMC1", "SLC15A2", "FKBP7",…
243	GOBP_SMOOTH_MUSCLE_CELL_PROLIFERATION	0.00537634	0.0499034	-0.307336	-1.53218	0	115	c("ZNF143", "BMPR2", "GNA12", "MYD88", "MFN2", "GNAI3", "DDR2", "TLR4", "DNMT1", "TCF7L2", "MAP3K5", "TNFAIP3", "XRCC5", "NAA35", "GNA13", "PPARD", "BMPR1A", "PRKDC", "FOXJ2", "IL6R", "NF1", "THBS1", "JAK2", "CALCRL", "TGFBR2", "MEF2C", "STAT1", "SOD2", "CTNNB1", "ITGA2", "PDGFRB", "PRKG1", "PTAFR", "ADAMTS1", "PTEN", "CDH13")
244	GSE15735_2H_VS_12H_HDAC_INHIBITOR_TREATED_CD4_TCELL_DN	0.00724638	0.0499034	-0.286813	-1.53566	0	172	c("CSGALNACT2", "LRRC40", "CORO1C", "BACH1", "SMAD1", "XPNPEP1", "USP6NL", "NEDD4", "ARID4A", "GOLIM4", "ASXL1", "GEN1", "SMC2", "STX12", "CBFB", "TOPBP1", "EPS8", "SURF4", "FAM168A", "DCK", "CKAP2L", "DIAPH2", "INPP5B", "USP12", "ERLIN1", "KCNE3", "GNAQ", "CRYBG3", "MAPK8", "LYST", "PAK2", "GDI2", "MECOM", "SLC35A5", "DPYSL2", "GCNT2", "HJURP", "CENPL", "SLC9A9", "LIPA", "FANCD2", "RALB", "KIF4A…
245	GSE2770_IL12_ACT_VS_ACT_CD4_TCELL_2H_UP	0.00694444	0.0499034	-0.297328	-1.53777	0	146	c("LIMS1", "NFE2L2", "SH3GLB1", "DIAPH1", "TNRC6B", "MFAP3", "TRIO", "ARL5B", "SH3BP5", "SLK", "ADNP", "CCDC50", "LEPROT", "PNPLA8", "NDST1", "CARD6", "DCAF12", "TMPO", "TCF7L2", "FKBP15", "NPC1", "ATXN7", "DGKH", "TMLHE", "RALA", "LTBP1", "RGP1", "B3GNT2", "ARHGAP27", "MET", "ZBED6", "SLTM", "SNX9", "DAB2", "ARAP3", "STX3", "UBE2E3", "PDCD6IP", "PNP", "DEPDC1B", "SLC2A3", "ARID2", "SPATS2", "PID…
246	GSE3920_UNTREATED_VS_IFNA_TREATED_ENDOTHELIAL_CELL_UP	0.00746269	0.0499034	-0.294687	-1.53854	0	156	c("ADAM17", "FRRS1", "MCFD2", "CEP170", "MAP4K3", "SBF2", "SNX29", "CFLAR", "FMNL2", "LRRC58", "SNAP23", "DOCK4", "PLXNA1", "EEA1", "LEPROT", "LMAN1", "ITGAV", "FNDC3A", "SNX13", "NDEL1", "TGS1", "LYN", "SKAP2", "CTNNA1", "MAFG", "RAP2A", "SNX30", "PLEKHB2", "DST", "LAMP2", "LRP1", "PROS1", "SLCO2B1", "NRP2", "IDH1", "DAB2", "CPNE2", "SAMSN1", "LIPA", "TMCC3", "ANXA3", "SNX5", "THEMIS2", "RAB14",…
247	GSE36009_UNSTIM_VS_LPS_STIM_DC_UP	0.00719424	0.0499034	-0.296068	-1.5389	0	154	c("VGLL4", "CSGALNACT2", "NOD1", "PAQR3", "ARID4A", "BLOC1S6", "OPN3", "NAA25", "ZBTB5", "DCUN1D1", "RNF217", "CARD6", "CCNJ", "DR1", "CDC42SE2", "STX7", "PTPDC1", "INPP5B", "CHSY1", "WDHD1", "BMP2K", "RAI14", "STAT2", "RBM43", "SAMHD1", "ADAR", "TCEANC2", "AHR", "NMI", "NAMPT", "NABP1", "STAT3", "PARP14", "GCNT2", "TRIM14", "SPIN4", "TAGAP", "STAT1", "SLC5A6", "C9orf85", "NSUN4", "TAF4B", "IKZF4…
248	GSE36078_WT_VS_IL1R_KO_LUNG_DC_AFTER_AD5_INF_DN	0.00735294	0.0499034	-0.289379	-1.53928	0	164	c("TRIP12", "ASAP1", "AGFG1", "PPP1CB", "USP6NL", "CUL2", "PHACTR2", "OSBPL9", "PHF2", "SPRED1", "CYTH3", "USP28", "MAP3K4", "MCL1", "ACTN1", "PPTC7", "SFMBT2", "HIF1A", "CD200", "MFHAS1", "BMP2K", "EXT1", "PRNP", "GRHL1", "ARHGAP5", "RNF19A", "DLGAP5", "PIGK", "ZNF668", "CHAC2", "PDK1", "WDFY2", "SNN", "PRICKLE1", "RPA1", "TAGAP", "SMYD2", "LIPA", "FARP1", "ARHGAP29", "MTMR4", "ST6GAL1", "F2RL1"…
249	SUNG_METASTASIS_STROMA_UP	0.0052356	0.0499034	-0.314518	-1.54294	0	104	c("MAPK1", "PRRC2B", "SOCS5", "TRIO", "HSPG2", "ADAM10", "UACA", "ANXA4", "RAF1", "EPS8", "JMY", "SEC24D", "CNN3", "CTDSP2", "HMGCS1", "RFX5", "SEL1L3", "EDEM1", "SPSB1", "SSX2IP", "PTGFRN", "PROS1", "VCAN", "STK38L", "DCBLD2", "PDIA5", "SVEP1", "LMO4", "FBLN2", "ETV5", "COL5A2", "THBS2", "SNAI2", "COL3A1", "TIMP3", "SLC16A1", "CLIP2", "CDC42EP3", "TMEM263", "TNC", "XYLT1", "PLOD2", "DUSP6", "KCN…
250	GAUTAM_EYE_IRIS_CILIARY_BODY_MONOCYTES	0.00515464	0.0499034	-0.311995	-1.54447	0	108	c("TBC1D2B", "ITSN2", "AAK1", "ZNF267", "CAP1", "FNIP2", "PRPF38B", "SH2B3", "DOCK11", "SPRED1", "SLFN11", "TLR4", "DPYD", "MKNK1", "FRMD4A", "PAG1", "GNB4", "STX11", "PPARD", "TLR1", "ARHGAP24", "DENND4B", "ITGA4", "THBS1", "DOCK2", "ARL4C", "IDH1", "TGFBR1", "RCBTB2", "LIPA", "FLI1", "THEMIS2", "RIPK2", "NCKAP1L", "CLN8", "C3", "C9orf72", "LILRB1", "SYK", "PTBP3", "SIGLEC10", "SLC7A7", "INPP5D"…
251	GSE1432_CTRL_VS_IFNG_24H_MICROGLIA_DN	0.00729927	0.0499034	-0.287714	-1.54536	0	170	c("MOB1A", "SOS1", "RAPGEF2", "TOP1", "MYD88", "RSU1", "LIMK2", "DR1", "PANX1", "MCL1", "BAZ1A", "PSME4", "LYN", "TLN2", "FAS", "PNO1", "ERLIN1", "SFT2D2", "CUL1", "AMD1", "MYOF", "TRIM22", "APOL6", "ADAR", "BTN3A3", "NMI", "SLIT2", "JAK2", "LMNB1", "C1S", "SSPN", "RNF19B", "STAT1", "ICAM1", "CYLD", "LPIN2", "RALB", "TMX1", "GIMAP6", "GBP1", "PLEK", "LAP3", "PDE4B", "MTHFD1", "IFIH1", "C1RL", "SM…
252	GSE32986_CURDLAN_HIGHDOSE_VS_GMCSF_AND_CURDLAN_HIGHDOSE_STIM_DC_DN	0.00724638	0.0499034	-0.288724	-1.54589	0	172	c("ADAM17", "EML4", "B3GALNT2", "CCSER2", "SWAP70", "CFLAR", "U2SURP", "PRRC2A", "SLC30A4", "ZC3H7B", "SPRED1", "NFKB1", "TNFAIP3", "PRDM1", "CNN3", "FAS", "ZRANB2", "DENND4A", "PTGER4", "RASGEF1B", "SPATA13", "ZEB1", "RFX5", "JARID2", "STX11", "BRPF1", "REL", "DYRK2", "AEBP2", "FNBP1", "TRAF3", "MIER3", "JAK2", "FILIP1L", "FCHSD2", "SNN", "RNF19B", "TAGAP", "ITGA5", "ICAM1", "SAMSN1", "ETS2", "L…
253	GSE30083_SP2_VS_SP4_THYMOCYTE_DN	0.0070922	0.0499034	-0.29695	-1.546	0	153	c("SYNE2", "ARSB", "KLF3", "DSE", "NOD1", "TJP2", "ADCY7", "IFNGR1", "RHOQ", "CRLF3", "RNF144A", "ATP10D", "KMT2A", "NRP1", "MAP3K5", "SKAP2", "APP", "HPSE", "SLC41A2", "TLR1", "SGK1", "ITGA4", "NT5E", "SNTB2", "RASA3", "DAAM1", "TASP1", "SLC35A3", "IL17RA", "APPL2", "F2RL1", "PLEK", "AHNAK", "ITGA6", "DPP4", "FGL2", "CYBB", "MPEG1", "SCFD1", "LY75", "RIN2", "CTSS", "GEM", "CCR2", "EVI2B", "ANKH"…
254	GSE42724_NAIVE_BCELL_VS_PLASMABLAST_DN	0.00757576	0.0499034	-0.293972	-1.5506	0	159	c("TET3", "DIAPH1", "COG5", "KCTD7", "ADCY7", "SNX18", "ATM", "DHX57", "NFATC3", "ZNF641", "MAN2A2", "CCNY", "TLR4", "DCUN1D4", "DNMT1", "BBS9", "TM6SF1", "POGK", "ZKSCAN4", "MYO18A", "CPNE8", "DENND4C", "ATP2B1", "NCAPG2", "C1orf112", "NCAPH", "LRRC8C", "HRH1", "CCDC14", "MCU", "FEZ2", "TMEM168", "CCSAP", "KIF13A", "MBP", "PLXDC2", "PAQR8", "ARL4C", "CNOT7", "RCBTB2", "TGFBR2", "MEF2C", "GAS7", …
255	DESCARTES_FETAL_ADRENAL_MYELOID_CELLS	0.00515464	0.0499034	-0.313418	-1.55151	0	108	c("IFNGR1", "MERTK", "LACC1", "HRH1", "TLR1", "SLC1A3", "FPR3", "SLCO2B1", "PDCD1LG2", "LINC01094", "NCF2", "CCR1", "TLR5", "MSR1", "TGFA", "PTAFR", "CYBB", "C5AR1", "MPEG1", "MNDA", "MS4A4A", "TLR6", "FAM20A", "LILRB1", "LGMN", "CPVL", "TLR2", "CD86", "MILR1", "C3AR1", "SCIMP", "PLA2G7", "CXCL8", "PLAUR", "LYZ", "SIGLEC10", "SLC7A7", "LILRB2", "CMKLR1", "CD163", "SLAMF8", "HK3", "ADAM28", "MX2",…
256	GSE30971_WBP7_HET_VS_KO_MACROPHAGE_4H_LPS_STIM_UP	0.00729927	0.0499034	-0.289008	-1.5523	0	170	c("MTF1", "ASAP1", "POLR1A", "PTPN12", "SH3PXD2B", "FNDC3B", "CHUK", "MAML2", "TNS3", "TNFAIP3", "BEND3", "DGKH", "SLC7A1", "TM9SF4", "FUT4", "SPATS2L", "BTBD19", "RAI14", "MET", "SLC41A2", "RCN2", "GTF2E1", "GFM1", "ATP6V0A2", "SLC1A3", "NF1", "SPRED2", "KANK1", "CTPS1", "PDSS1", "PACSIN2", "DNAJC10", "PLAA", "ICAM1", "PSMD1", "CCT5", "LSM12", "SOD2", "PSMD14", "LRP8", "BTG3", "SEC23B", "ITGB8",…
257	GSE29618_MONOCYTE_VS_PDC_UP	0.00714286	0.0499034	-0.289717	-1.55511	0	171	c("KLF11", "CDC42SE1", "SEC14L1", "MSN", "TLE4", "PELI1", "TLR4", "DPYD", "KDM7A", "NFIL3", "TCF7L2", "WDFY3", "HIF1A", "CD93", "CHSY1", "SLC6A6", "HPSE", "SCPEP1", "ANXA1", "SIRPA", "LYST", "UBE2D1", "SERINC5", "NUP214", "NAMPT", "ENTPD1", "KLHL2", "PADI2", "RNF19B", "USP3", "TSPAN14", "RCBTB2", "MAFB", "MARCKS", "GAS7", "ZFP36L1", "SLC2A3", "SOD2", "PTPRC", "CAPN2", "ACSL1", "NCF2", "OAT", "CAS…
258	GSE22601_DOUBLE_POSITIVE_VS_CD8_SINGLE_POSITIVE_THYMOCYTE_UP	0.0075188	0.0499034	-0.291394	-1.55658	0	168	c("KIDINS220", "MAML1", "AKAP13", "ZYG11B", "PPP1R12A", "RNF111", "KLF13", "RBM33", "UGGT1", "UTRN", "ETV3", "ELF1", "TAB2", "CRLF3", "UPF2", "VPS54", "STK17B", "PIK3C2A", "PELI1", "SLC41A1", "AFF4", "TTYH3", "TMEM123", "CD200", "OSBPL3", "RIOK3", "TSR1", "TRIM25", "DYRK2", "STIM2", "STK38", "PNRC1", "RNF19A", "SUN2", "DOCK2", "PARP14", "AHCYL2", "SLC9A9", "CHMP1B", "RNF146", "PLCG2", "LIPA", "SL…
259	MODULE_119	0.00543478	0.0499034	-0.315138	-1.55814	0	112	c("USP34", "SYNE2", "EML4", "GMCL1", "XRN1", "RNF31", "MYCBP2", "ZNF292", "CCDC186", "ZNF436", "DNAJC14", "POLR3B", "PIK3C2B", "KLF12", "ZNF322", "PNPT1", "ARAP2", "MTHFD2", "CD200", "ITGA1", "DNMT3A", "STAT2", "MYOF", "TRIM22", "SAMHD1", "PRKCH", "RNPC3", "KANK1", "PLCL2", "PDE4DIP", "SAMSN1", "KIF27", "CPSF7", "PTPRC", "THUMPD1", "LILRB1", "NLRC5", "FYN", "CPVL", "TRIB2", "RRAGD", "FASTKD1", "I…
260	GSE20500_CTRL_VS_RETINOIC_ACID_TREATED_CD4_TCELL_DN	0.00684932	0.0499034	-0.301963	-1.55924	0	148	c("ATP2A2", "CSGALNACT2", "ZNF143", "KLF3", "SPTBN1", "KLF7", "GSK3B", "SH3BP5", "SLK", "TOPORS", "ITPR3", "YTHDC1", "RAB3GAP1", "DCP1A", "GNAI3", "RC3H2", "IPO7", "ACBD3", "SNRK", "BAZ1A", "MYO1B", "WDR26", "FOXO1", "FAS", "CSNK1G1", "OSMR", "SFT2D2", "HIPK3", "F2R", "PABPC4", "CLMN", "ZMAT3", "KATNBL1", "CYP2U1", "SLC25A32", "AMMECR1", "STAT3", "KHNYN", "GOLGA2", "ASCC1", "ARAP3", "MEIS3P1", "C…
261	GSE2706_UNSTIM_VS_8H_LPS_AND_R848_DC_DN	0.0075188	0.0499034	-0.295541	-1.56123	0	161	c("HIVEP1", "SOS1", "RAPGEF2", "SWAP70", "MAP4K4", "ETV3", "BIRC2", "BRPF3", "PELI1", "EIF2AK2", "NCK2", "NFKB1", "PLXNC1", "ARAP2", "LYN", "RDX", "CD200", "USP12", "PTGER4", "MYO10", "HOMER1", "GALNT3", "EXT1", "STX11", "REL", "GRHL1", "C4orf46", "SPRED2", "VCAN", "RPS6KC1", "HSPA13", "NAMPT", "NBN", "PARP14", "PDE4DIP", "MAPKBP1", "ICAM1", "PGM3", "PGAP1", "EHF", "TNFSF8", "CAPN2", "BTG3", "ITG…
262	GSE32423_CTRL_VS_IL4_MEMORY_CD8_TCELL_UP	0.00724638	0.0499034	-0.299158	-1.56143	0	155	c("PUM1", "RIF1", "ARSB", "BCL9L", "TES", "SEC23A", "MAP4K4", "KLF7", "ESF1", "OSBPL9", "WNK1", "UACA", "THOC2", "RNF144A", "ARRDC3", "NIPBL", "HEATR5A", "RINT1", "MEX3B", "BBS9", "NAA16", "SGMS1", "APP", "ABHD17B", "ENC1", "FOXO3", "ZBED6", "TMBIM1", "MIER3", "HSPA13", "PRMT5", "RSPRY1", "RBSN", "PADI2", "CALCRL", "TFEC", "TWF1", "MARCKS", "PGAP1", "SLC20A1", "RRM2", "ZNF112", "THEMIS2", "FAM222…
263	GOMF_CALMODULIN_BINDING	0.00591716	0.0499034	-0.30625	-1.56365	0	128	c("UBR4", "TJP1", "STRN", "CAMSAP1", "SPTBN1", "MYO1E", "IQGAP1", "MYH9", "INVS", "MYO5A", "EEA1", "CALD1", "IQCB1", "DAPK1", "MKNK1", "PPP3R1", "MYO1B", "CAMSAP2", "CNN3", "ADD3", "FAS", "ATP2B4", "ATP2B1", "MYO5B", "MYO10", "PCNT", "RIT1", "ASPM", "MBP", "MYLK", "EPB41", "SNTB2", "CAMK2G", "ADCY3", "IQGAP3", "MARCKS", "CAMK2D", "MYO9B", "CAMKK2", "STRN3", "CNN2", "RASGRF2", "CEP97", "CAMK1D", "…
264	GSE42021_TREG_PLN_VS_TREG_PRECURSORS_THYMUS_DN	0.0075188	0.0499034	-0.29347	-1.56646	0	173	c("ANKFY1", "BMPR2", "RNF31", "SMARCA5", "GTF2A1", "RBBP6", "ZC3HAV1", "CASP8", "HEG1", "ELF1", "MYD88", "DCP1A", "PARP4", "EIF2AK2", "NRP1", "TRIM5", "TRIM26", "FAS", "IFI16", "SPATS2L", "OSMR", "EXT1", "BTN3A1", "STAT2", "TRIM25", "TRIM22", "APOL6", "WDR91", "PLSCR4", "SAMHD1", "ADAR", "TMEM140", "WASL", "BTN3A3", "SCARB2", "LARS2", "NMI", "XAF1", "STAT3", "ZCCHC2", "C1S", "RASGRP3", "RNF19B", …
265	GOBP_POSITIVE_REGULATION_OF_DEVELOPMENTAL_GROWTH	0.00540541	0.0499034	-0.321307	-1.5688	0	105	c("CREB1", "MAPK14", "ITSN2", "SMURF1", "YAP1", "BMPR2", "CYFIP1", "ADNP", "MTM1", "CDKL5", "NIPBL", "MACF1", "NRP1", "RUFY3", "GOLGA4", "NOTCH1", "MIR590", "PPARD", "CHD7", "BMPR1A", "PAFAH1B1", "TGFBR2", "MEF2C", "PLAA", "RASAL1", "FN1", "SLC23A2", "LIMK1", "MAP1B", "PIM1", "YBX3", "GATA6", "SEMA7A", "CXCL12", "VEGFA", "DLL1", "PLCB1", "PARP2", "SRF", "SMAD7", "SEMA4D", "CDK1", "PLS1", "GPAM", …
266	GSE36095_WT_VS_HDAC9_KO_TREG_UP	0.00719424	0.0499034	-0.302565	-1.57267	0	154	c("JMJD1C", "MYO1E", "CYFIP1", "CASP8", "KIF20B", "ANXA4", "MAP2K1", "STIL", "RAB11FIP2", "PPFIBP1", "NFKB1", "CDC42SE2", "PANX1", "LPCAT3", "TIA1", "RFWD3", "IPO5", "OPA1", "TNFAIP3", "HIF1A", "MPZL2", "DDX19A", "CTNNA1", "KIF23", "USP54", "ECT2", "MASTL", "SPATA13", "KIF11", "PDE7A", "ASPM", "CENPI", "RAPGEF5", "PLXDC2", "OTULIN", "PROS1", "NEDD1", "USP10", "SNX9", "RASGRP3", "CEP55", "MEF2C", …
267	GSE17974_CTRL_VS_ACT_IL4_AND_ANTI_IL12_12H_CD4_TCELL_UP	0.00662252	0.0499034	-0.302812	-1.57327	0	144	c("ATXN1L", "SPTBN1", "TNRC6B", "ITCH", "MAP4K4", "SNX29", "KLF7", "SGTB", "ELF2", "ARRDC3", "PNPLA8", "ARHGAP21", "RREB1", "JMY", "ZNF8", "LPP", "TCF7L2", "TNFAIP3", "AGTPBP1", "CSGALNACT1", "DIAPH2", "LCOR", "FOSL2", "BRWD1", "PCNT", "ITPRIP", "ENC1", "SAMHD1", "SIN3A", "SGK1", "ITGA4", "ZNF711", "SLC9A9", "KAT2B", "KLHL15", "TNFSF8", "YOD1", "SLC2A3", "PDP1", "CAPN2", "AHNAK", "HSD17B11", "AMO…
268	GOZGIT_ESR1_TARGETS_UP	0.00543478	0.0499034	-0.318474	-1.57464	0	112	c("CEP170", "LAMC1", "ITSN1", "RNF144A", "FERMT2", "SRSF11", "TCF7L2", "KCTD12", "PTGER4", "BMP2K", "GNAI1", "GRHL1", "DST", "ME2", "HERC4", "PTPN21", "FAM13A", "SLC39A10", "LAMB1", "NT5E", "ORC1", "PLCL2", "SLC18B1", "CLMP", "DEPDC1", "SKP2", "GAS1", "DSC2", "B4GALT4", "MICAL2", "PARVA", "PIM1", "CRISPLD2", "TNFAIP8", "PLD1", "PECAM1", "DOCK10", "FYN", "PTPN2", "STS", "CDC42EP3", "SLC25A37", "UG…
269	GSE2935_UV_INACTIVATED_VS_LIVE_SENDAI_VIRUS_INF_MACROPHAGE_DN	0.00645161	0.0499034	-0.302959	-1.57748	0	142	c("ITGB1", "FRRS1", "GNPTAB", "ATXN1", "IFNAR2", "IFNGR1", "UBA6", "MYO5A", "EEA1", "SOS2", "ZEB2", "CCDC50", "RRP1B", "LRRK1", "NRP1", "ABHD5", "PRDM1", "RORA", "RNF216", "PRKAR2A", "TMEM65", "ATP2B4", "PTGER4", "ATP2B1", "ITGA1", "ERLIN1", "OSBPL3", "ADAM19", "GALNT3", "CNOT6L", "POLK", "ATXN2L", "DOCK5", "PTPN22", "ANXA1", "ARHGAP5", "ITGA4", "NT5E", "LPIN1", "ARL4C", "ENTPD1")
270	GSE2706_UNSTIM_VS_2H_LPS_DC_DN	0.00740741	0.0499034	-0.304542	-1.57829	0	152	c("HIVEP1", "RAPGEF2", "B4GALT5", "NUP98", "CFLAR", "ARL5B", "PLAGL2", "ZC3HAV1", "ETV3", "PELI1", "SIPA1L1", "NFKB1", "TP53BP2", "GMEB1", "TNFAIP3", "TRIM26", "USP12", "PTGER4", "GALNT3", "STX11", "REL", "SPRED2", "NAMPT", "NABP1", "PARP14", "ICAM1", "SHROOM4", "INHBA", "TTYH2", "SOD2", "ACSL1", "GBP1", "LDLR", "BTG3", "P2RX7", "ITGB8", "JAG1", "IFIH1", "PIK3R5", "TNFAIP6", "RIPK2", "GATA6", "EZ…
271	GSE13522_WT_VS_IFNAR_KO_SKING_T_CRUZI_Y_STRAIN_INF_UP	0.0070922	0.0499034	-0.303164	-1.57835	0	153	c("IGF2R", "MYO1E", "SWAP70", "DENND5A", "TBC1D14", "PLAGL2", "SNX18", "ZNF827", "RNF144A", "ANXA4", "TBC1D4", "CYTH3", "MDFIC", "NFIL3", "MCL1", "ELK3", "NOTCH2", "BCL2L11", "CD200", "CHSY1", "DNMT3A", "NCOA7", "OSBPL3", "DNA2", "ADAM19", "STX11", "TRIM25", "PRNP", "GRHL1", "KLF10", "SAMHD1", "PRKCH", "PLXDC2", "TIAM1", "EMP1", "KNTC1", "DPYSL2", "AHCYL2", "PDCD1LG2", "NCOA3", "RRM2", "PARP9", "…
272	GSE7852_THYMUS_VS_FAT_TREG_DN	0.00763359	0.0499034	-0.301858	-1.58094	0	157	c("NCKAP1", "CEP170", "ARSB", "DIAPH1", "ARL13B", "PTPN4", "PKD2", "MAT2A", "TJP2", "ZCCHC14", "ADCY7", "IFNGR1", "TSC22D2", "ELF1", "MFN2", "PRKAB2", "ITGAV", "JMY", "NDEL1", "CPNE8", "RORA", "CTNND1", "DENND4A", "BRD2", "NID2", "PLS3", "SLC38A2", "PARD3", "BMP2K", "GNAQ", "STX11", "SLC41A2", "TMEM140", "SNX9", "LCLAT1", "MRS2", "SAMSN1", "SHROOM4", "CCR4", "FEM1C", "SORBS1", "PLIN2", "TIRAP", "…
273	HP_ABNORMAL_LYMPH_NODE_MORPHOLOGY	0.0075188	0.0499034	-0.296202	-1.58104	0	173	c("CBL", "FIP1L1", "TET2", "REST", "IFNGR1", "CASP8", "LIG4", "ATM", "ASXL1", "MYD88", "EIF2AK4", "TPP2", "BCL10", "TLR4", "MALT1", "NFKB1", "ABCA1", "LACC1", "KRAS", "ATRX", "FAS", "PALB2", "ERAP1", "RAB27A", "RIPK1", "PALLD", "MAGT1", "PIK3CG", "RNF168", "BRCA2", "STX11", "STAT2", "CHD7", "PTPN22", "LYST", "XIAP", "OTULIN", "NABP1", "STAT3", "JAK2", "TSC1", "TGFBR2", "STAT1", "CASP10", "PNP", "…
274	GSE12366_NAIVE_VS_MEMORY_BCELL_DN	0.00763359	0.0499034	-0.297768	-1.58107	0	162	c("INPP4A", "ITGB1", "ATXN1", "ARL2BP", "DCAF17", "NAB1", "PHACTR2", "SLC35D1", "CLIP1", "RNGTT", "PARP4", "NFIL3", "CDC42SE2", "ANTXR2", "MPZL1", "NEK6", "RORA", "RDX", "PAPSS1", "FAS", "PAG1", "TMEM65", "ATP2B4", "OSBPL3", "PRKCI", "CCDC85C", "BMPR1A", "SCPEP1", "PRKCH", "PARPBP", "IL6R", "NABP1", "CLIP4", "SSPN", "DAAM1", "UBE2G1", "ZCCHC4", "RNF19B", "SAMSN1", "WEE1", "CAPN2", "ACSL1", "CCR1"…
275	GSE14415_INDUCED_TREG_VS_FOXP3_KO_INDUCED_TREG_IL2_CULTURE_UP	0.00662252	0.0499034	-0.3044	-1.58151	0	144	c("ITGB1", "SMNDC1", "SH3GLB1", "SCLT1", "MTPN", "SNX18", "NAB1", "SLK", "GOLIM4", "EEA1", "ZEB2", "CHST11", "ANXA4", "TRIP11", "PANX1", "ARAP2", "PRDM1", "ANLN", "RORA", "TMF1", "CCDC88A", "IFI16", "CHSY1", "RAP2A", "ITGA1", "GALNT3", "F2R", "GXYLT1", "KIF14", "ST8SIA4", "TSPAN2", "ERCC6L", "PLSCR1", "UIMC1", "PNP", "PSMD14", "GPX8", "IFIH1", "EZH2", "ODC1", "FGL2", "COBLL1", "MPEG1", "EHD4", "G…
276	GSE36527_CD69_NEG_VS_POS_TREG_CD62L_LOS_KLRG1_NEG_UP	0.00724638	0.0499034	-0.295693	-1.58158	0	165	c("CWC22", "TRAM2", "SYNE2", "ANKFY1", "MORC3", "CLIC4", "AIDA", "NUP153", "FNBP4", "MYD88", "VPS54", "MAP2K1", "EIF2AK2", "FRMD4B", "PNPT1", "CDC42SE2", "ARHGEF10", "CASP2", "TRIM26", "RAB29", "RIPK1", "KBTBD2", "NOTCH1", "GPSM2", "STAT2", "TRIM25", "MYOF", "CENPF", "RBM43", "SAMHD1", "ADAR", "TMEM140", "TOR1AIP1", "UBE2D1", "EFR3A", "CEP68", "NAMPT", "STAT3", "PARP14", "B3GNT5", "EXO1", "RNF19B…
277	GSE20715_0H_VS_24H_OZONE_TLR4_KO_LUNG_DN	0.00757576	0.0499034	-0.294423	-1.58274	0	175	c("CTTNBP2NL", "MAPK1", "DYRK1A", "KCTD10", "PTPN11", "FER", "ETF1", "SLC30A7", "KPNA1", "IFNGR1", "ORC2", "OXSR1", "MYD88", "MLXIP", "DAPK1", "TLR4", "NFIL3", "SNRK", "ACTN1", "NEK7", "KCMF1", "ANLN", "RAP1A", "ARHGEF7", "MAN1A2", "IDH3A", "SLC7A6", "PRKAR2A", "AMOTL2", "USP8", "OSMR", "ERLIN1", "CCDC71L", "PPRC1", "EIF4E", "SPSB1", "RANBP9", "EPHA2", "COL4A1", "LOX", "THBS1", "PDE4DIP", "SLC39A…
278	GSE339_EX_VIVO_VS_IN_CULTURE_CD8POS_DC_DN	0.00740741	0.0499034	-0.296042	-1.58337	0	169	c("M6PR", "HIVEP2", "UBXN4", "KCTD10", "MAPK6", "ARL2BP", "ETF1", "KPNA1", "TMEM131", "MYD88", "SNX4", "PLEKHA7", "ANXA5", "LARP1", "MERTK", "ITGAV", "FNDC3A", "RAB8B", "PITPNB", "LPCAT3", "FBXW11", "C6orf120", "NDEL1", "NPC1", "ANTXR2", "XRCC5", "RORA", "BCL2L11", "WSB2", "CNOT4", "CTNNA1", "SLC6A6", "PTGER4", "RALA", "ATP6V1A", "GNA13", "OPN1SW", "EXT1", "TRIM25", "AEBP2", "DDX50", "TRAF3", "AD…
279	GSE30971_CTRL_VS_LPS_STIM_MACROPHAGE_WBP7_HET_4H_UP	0.00729927	0.0499034	-0.297593	-1.58461	0	163	c("TXNDC5", "CHD2", "KLF7", "SH3BP5", "SNX18", "CUL2", "AP3B1", "RASA2", "KIF20B", "CHST11", "ARL6IP6", "LIN54", "CBFB", "ITGAV", "SIPA1L1", "NFIL3", "CREB3L2", "TM6SF1", "PLXNC1", "SLC5A3", "TNFAIP3", "ZNF708", "MDN1", "HIF1A", "FOSL2", "SH3D19", "PLAGL1", "KCTD12", "EIF4EBP2", "SEC23IP", "ZEB1", "STX11", "GAS2L3", "AEBP2", "MSRB3", "SLC1A3", "ZNF616", "TNFRSF21", "SPRED2", "GDI2", "MECOM", "MEL…
280	GSE40685_TREG_VS_FOXP3_KO_TREG_PRECURSOR_DN	0.00719424	0.0499034	-0.304903	-1.58482	0	154	c("TBC1D2B", "HIVEP2", "POLR2B", "XRN1", "ZNF532", "RGL1", "TAF1A", "GEMIN5", "ZCCHC14", "PHACTR2", "TLE4", "CRLF3", "SLFN11", "TBCEL", "MTO1", "DPYD", "CRK", "SLC25A30", "DBF4", "RBM27", "TFIP11", "CUL1", "STAT2", "CENPJ", "APOL6", "CYP51A1", "PDE7A", "ST8SIA4", "SNTB2", "NAMPT", "STAT3", "JAK2", "PARP14", "C1S", "SSPN", "ANKRD44", "PDCD1LG2", "STAT1", "DCAF7", "FMR1", "TRANK1", "SNX16", "RNF20"…
281	GSE360_L_MAJOR_VS_M_TUBERCULOSIS_DC_DN	0.0075188	0.0499034	-0.30007	-1.58515	0	161	c("ATP2A2", "DDX18", "NUP160", "PEX13", "WDR43", "PPP1CB", "FASTKD2", "RPE", "SETD2", "INVS", "GABPA", "THOC2", "CLIP1", "IQCB1", "NDST1", "EIF2AK2", "LRPPRC", "SLC31A1", "INTS3", "ERCC6", "DNAJB4", "PRDM1", "TCAF1", "BAZ2B", "HDLBP", "CCNT1", "FAS", "BRD2", "ZSWIM8", "DMXL1", "SLC25A24", "OTUD3", "PPID", "EFNB2", "MPDZ", "TSR1", "CARD8", "EIF4E", "TRIM22", "PRIM2", "MID1", "ARHGAP12", "KIF14", "…
282	GSE3982_MAC_VS_NKCELL_UP	0.00724638	0.0499034	-0.29606	-1.58517	0	172	c("M6PR", "MCFD2", "EML4", "CEP170", "FER", "NRBF2", "USP6NL", "MKLN1", "C2orf49", "MIEF1", "EPB41L2", "NUMB", "MYO5A", "SLC25A13", "ANXA5", "FNBP1L", "MERTK", "LRRC8B", "PGAM1", "DLAT", "PLXNC1", "SNX13", "DYNC1I2", "WWTR1", "BUB1B", "METTL8", "CTNNA1", "KCTD12", "PPARD", "CYP51A1", "TMEM140", "TNS1", "DLGAP5", "HMMR", "CCDC6", "IDH1", "PIK3CB", "CDCA8", "NUSAP1", "UGGT2", "PGRMC1", "PPP2R3A", "…
283	GSE41176_UNSTIM_VS_ANTI_IGM_STIM_TAK1_KO_BCELL_24H_DN	0.00746269	0.0499034	-0.303748	-1.58585	0	156	c("AFAP1", "RBM12", "NFAT5", "DSE", "PKD2", "GTDC1", "ATP2C1", "DDX21", "PLAGL2", "ADAM10", "GNA12", "SLC25A13", "ANKRD6", "TNS3", "WDR3", "LIMK2", "FBXW11", "WDFY3", "TNFAIP3", "SRPK1", "MAFG", "MYO10", "HPSE", "MET", "CHMP2B", "ZBTB6", "LIMA1", "SLC11A2", "VCAN", "CALCRL", "LTBP2", "PLSCR1", "SAMSN1", "JADE3", "PID1", "CDK14", "BTG3", "NOL10", "ATF6", "ETV5", "FZD5", "TPST1", "CD47", "SASH1", "…
284	GSE8685_IL2_ACT_IL2_STARVED_VS_IL21_ACT_IL2_STARVED_CD4_TCELL_UP	0.00694444	0.0499034	-0.30706	-1.5881	0	146	c("STRN", "CAMSAP1", "CYFIP1", "TJP2", "ANKRD17", "SNX18", "CIAO1", "ASXL1", "PLXNA1", "ARID5B", "VPS54", "HUWE1", "PICALM", "NFIL3", "PLXNC1", "MAP3K5", "PSME4", "BUB1B", "RNF216", "TMEM167A", "CLSPN", "RAB27A", "PCNP", "TMEM65", "SYT11", "PTGER4", "ATP6V1A", "MBNL3", "RASGEF1B", "GAS2L3", "STIM2", "SCPEP1", "SSX2IP", "KIF14", "LARP1B", "SERINC5", "FOXO3", "XIAP", "NT5E", "VPS4B", "TSPAN2", "KNT…
285	GSE33424_CD161_INT_VS_NEG_CD8_TCELL_UP	0.00729927	0.0499034	-0.298363	-1.58991	0	166	c("DNAJC13", "GART", "ELF1", "CSDE1", "ZEB2", "UTP20", "POLR3B", "LARP1", "PELI1", "EIF2AK2", "PNPT1", "MPHOSPH10", "BAZ1A", "TRIM5", "MDN1", "PNO1", "NCOA7", "DNAJC2", "SLFN5", "RASGEF1B", "STAT2", "BBX", "CHD7", "SAMHD1", "TMEM140", "CCNL1", "NMI", "PRMT5", "NAMPT", "XAF1", "ZCCHC2", "PARP14", "SMYD2", "ZFP1", "STAT1", "RNF213", "PARP9", "EHD3", "CCT5", "NUFIP1", "DTX3L", "RNASEL", "LAP3", "MTH…
286	GSE17721_POLYIC_VS_PAM3CSK4_0.5H_BMDC_DN	0.00757576	0.0499034	-0.296046	-1.59146	0	175	c("FBXO11", "OSBPL11", "ATAD2B", "BNIP2", "ACVR1", "RIF1", "IREB2", "ELK4", "EIF3L", "IFNAR2", "CDC42SE1", "XPO4", "POLG", "PRPF38B", "KANSL1L", "PRRC1", "DIS3", "AHCTF1", "ATF1", "PIK3C2A", "RP2", "USO1", "MMADHC", "USP15", "JMY", "C6orf62", "FBXW11", "C6orf120", "PHLDB1", "FBXW7", "SLC25A30", "TRIM26", "MAFG", "ESCO1", "DLD", "KBTBD2", "EIF4EBP2", "CCDC71L", "RNF44", "CHIC2", "CHD7", "RIPK4", "…
287	GSE22025_PROGESTERONE_VS_TGFB1_AND_PROGESTERONE_TREATED_CD4_TCELL_DN	0.0070922	0.0499034	-0.305767	-1.5919	0	153	c("DYNC1LI2", "TRAM2", "RANBP2", "YWHAQ", "REST", "EVI5", "HUWE1", "NFATC3", "LMAN1", "CNTRL", "CBFB", "SMAD2", "TRAPPC8", "DR1", "CASP3", "TP53BP2", "FNDC3A", "KCTD12", "EIF2S1", "EXT1", "GNAI1", "MPDZ", "DYRK2", "ANXA1", "ATP6V0A2", "NCL", "SLC1A3", "MELK", "NAMPT", "GPN1", "TIAM1", "PLCL2", "TCP11L1", "CDK2", "MKI67", "GCNT2", "GNB1", "ARHGEF12", "DSC2", "TTC28", "RAB5A", "LCP2", "ANXA3", "GRB…
288	GSE18804_SPLEEN_MACROPHAGE_VS_TUMORAL_MACROPHAGE_UP	0.00729927	0.0499034	-0.299096	-1.59262	0	163	c("PIKFYVE", "ZFR", "NFE2L2", "RBM12", "USP42", "TRIP12", "RIF1", "WDR36", "CEBPZ", "SAP130", "BTBD7", "GCC2", "CSNK1A1", "FAM133B", "FMNL2", "PAPOLA", "SACS", "COG6", "USP24", "TMEM200A", "TNFAIP3", "GOLGA4", "XRCC5", "DDHD1", "DBF4", "BUB1", "RALA", "PLEKHB2", "RCOR1", "GAS2L3", "KLF10", "ANXA2P2", "NR3C1", "BAG5", "GPNMB", "IL6R", "PCGF5", "NABP1", "GPN1", "KHNYN", "TNFAIP1", "C1GALT1", "UBE2E…
289	GSE17186_NAIVE_VS_CD21LOW_TRANSITIONAL_BCELL_CORD_BLOOD_DN	0.00729927	0.0499034	-0.29688	-1.59459	0	170	c("ITGB1", "SRRM1", "RAPGEF1", "QKI", "APAF1", "SWAP70", "MFAP3", "NOD1", "GTF2A1", "TJP2", "EVI5", "LMTK2", "INCENP", "PRRC1", "KDM2B", "LEPROT", "YWHAG", "TMPO", "MALT1", "S100PBP", "ARAP2", "FIGNL1", "BUB1B", "SPAG9", "RNF216", "TMEM123", "PRKAR2A", "KIF20A", "PLS3", "E2F3", "SNX30", "PUS10", "CBX5", "CENPF", "TLR1", "SAMHD1", "LRP1", "TNS1", "NCAPD2", "ARHGAP42", "TTK", "HPS3", "ATAD5", "TGFB…
290	DESCARTES_FETAL_THYMUS_ANTIGEN_PRESENTING_CELLS	0.00568182	0.0499034	-0.31375	-1.59546	0	122	c("KDM2B", "RASGEF1B", "SLC1A3", "IL6R", "NABP1", "CD84", "TFEC", "SAMSN1", "MAFB", "TMCC3", "ACSL1", "THEMIS2", "PLEK", "PTAFR", "FGL2", "CYBB", "GPR157", "DAPP1", "MPEG1", "MNDA", "CTSS", "LGMN", "CPVL", "CD83", "TLR2", "CLIC2", "CD86", "SRGN", "F13A1", "IL10RA", "BIRC3", "PLAUR", "LYZ", "SIGLEC10", "SLC7A7", "CMKLR1", "FSCN1", "IRF8", "SLAMF7", "SLAMF8", "WDFY4", "CPPED1", "RASSF4", "FGR", "MS…
291	GSE37301_PRO_BCELL_VS_CD4_TCELL_DN	0.00534759	0.0499034	-0.320107	-1.59631	0	114	c("SRSF10", "ICE1", "AGFG1", "NOD1", "FAM133B", "PWWP2A", "SMC4", "RLIM", "CYTH3", "USP28", "NRP1", "VPS13A", "ZZZ3", "ADD3", "MYO10", "NAA50", "HAUS6", "SENP7", "USP1", "DHTKD1", "FRYL", "SPSB1", "PDE7A", "NT5E", "SH3KBP1", "SERTAD4", "PLSCR1", "DCLK2", "MTUS1", "DTX4", "TNFSF8", "MARK1", "ST6GAL1", "LIMK1", "PDE4B", "CANX", "SVEP1", "RIPK2", "USP18", "ABTB2", "SOX11", "TIMP2", "PECAM1", "CD83")
292	GSE17721_POLYIC_VS_CPG_2H_BMDC_DN	0.00719424	0.0499034	-0.3074	-1.5978	0	154	c("NFE2L2", "MTF1", "KCTD10", "MAPK6", "HNRNPLL", "NCK1", "WDR36", "RGL1", "XPNPEP1", "FAM133B", "CDC73", "SRFBP1", "WNK1", "MEF2A", "SPRED1", "ARHGAP21", "CRY1", "NCK2", "MDFIC", "DNAJB4", "RAB8B", "GMEB1", "NDEL1", "COL15A1", "HDLBP", "BCL2L11", "CD200", "HSD17B12", "RAB27A", "USP12", "NCAPH", "SPATA13", "GNAQ", "PI4K2B", "MAPK8", "NR3C1", "TLR1", "NUP62", "USP53", "PLCL2", "CALCRL", "PRICKLE1"…
293	GSE44649_NAIVE_VS_ACTIVATED_CD8_TCELL_DN	0.0075188	0.0499034	-0.299388	-1.59805	0	173	c("EML4", "B3GALNT2", "NPAT", "HCFC2", "USP6NL", "UBR1", "R3HDM1", "NUS1", "DCUN1D1", "CLIP1", "LEPROT", "IPO7", "ARHGAP21", "MIB1", "LIN54", "DAPK1", "MSL2", "TM9SF3", "DCUN1D4", "DCAF12", "KDM7A", "BORA", "PHC3", "CFAP97", "FIGNL1", "DIAPH2", "RAB33B", "TUBE1", "C1orf112", "MBNL3", "NAA50", "HAUS6", "PRKCI", "AP1S3", "RNF168", "RCOR1", "STIM2", "KLF10", "SSX2IP", "ARHGAP5", "TYW1", "CHML", "HDA…
294	GSE2706_UNSTIM_VS_2H_R848_DC_DN	0.00763359	0.0499034	-0.305631	-1.6007	0	157	c("HIVEP1", "RAPGEF2", "MAPK6", "ZBTB43", "B4GALT5", "CFLAR", "ARL5B", "PLAGL2", "NFKB1", "TP53BP2", "SFMBT2", "BAZ1A", "TNFAIP3", "USP12", "ZNF189", "SLC7A1", "PTGER4", "MFHAS1", "MYO10", "MASTL", "BTBD19", "GALNT3", "STX11", "REL", "GRHL1", "PLEKHG2", "CELF1", "SGMS2", "SPRED2", "NABP1", "ICAM1", "INHBA", "SLC2A3", "TTYH2", "ACSL1", "SERPINB9", "GBP1", "PLEK", "BTG3", "P2RX7", "PIK3R5", "TNFAIP…
295	KEGG_CYTOKINE_CYTOKINE_RECEPTOR_INTERACTION	0.00675676	0.0499034	-0.308737	-1.60187	0	145	c("ACVR1", "BMPR2", "IFNAR2", "ACVR2A", "IFNGR1", "KDR", "FAS", "OSMR", "IFNAR1", "TNFRSF10A", "FLT1", "MET", "BMPR1A", "IL6R", "TNFRSF21", "IFNLR1", "TGFBR1", "TGFBR2", "LEPR", "TNFRSF10B", "IL17RA", "TNFSF8", "INHBA", "CCR4", "RELT", "CCR1", "PDGFRB", "CXCL16", "CXCL12", "CCR2", "PDGFRA", "PDGFC", "KIT", "TGFB2", "IL13RA1", "VEGFA", "IL4R", "CCR5", "LIFR", "CXCL8", "IL10RA", "TNFRSF10D", "CXCR6…
296	GSE21063_CTRL_VS_ANTI_IGM_STIM_BCELL_8H_UP	0.00534759	0.0499034	-0.325133	-1.60274	0	109	c("LHFPL2", "CLIC4", "SH3PXD2B", "NAB1", "SRFBP1", "TNS3", "MALT1", "NFKB1", "ARAP2", "TNFAIP3", "KRAS", "PDZD2", "CHSY1", "PTGER4", "MYO10", "RFX5", "ABI2", "ME2", "SPRY4", "PTPN21", "FILIP1L", "PARP14", "DAB2", "PPM1L", "ICAM1", "SAMSN1", "HERC3", "CAMK2D", "NCOA3", "SPATS2", "P2RX7", "DCBLD2", "COBLL1", "ETV5", "TSC22D1", "PCYT1A", "THRB", "EGR2", "EPCAM", "RNF122", "CD274", "BIRC3", "PLAUR", …
297	GSE411_WT_VS_SOCS3_KO_MACROPHAGE_IL6_STIM_400MIN_UP	0.00724638	0.0499034	-0.29999	-1.60456	0	165	c("DDX3X", "GTF2I", "RAPGEF2", "USP34", "UBXN2A", "CYFIP1", "SBF2", "TJP2", "REV3L", "RYK", "CDC14B", "SOS2", "STK17B", "AHCTF1", "TPP2", "UBAP2L", "CASP3", "PAXBP1", "LACC1", "C15orf39", "DIAPH2", "MANEA", "BEND3", "PRKX", "NID1", "DOCK8", "MFHAS1", "CHCHD3", "ERLIN1", "NCOA7", "C21orf91", "LMO7", "EDEM1", "SIRPA", "CYP51A1", "RAPGEF5", "RSRC2", "USP38", "NRP2", "RNF138", "IFNLR1", "MKI67", "TME…
298	GSE34515_CD16_NEG_MONOCYTE_VS_DC_UP	0.0075188	0.0499034	-0.300686	-1.60498	0	173	c("HIVEP1", "SP3", "ITGB1", "DYRK1A", "TMOD3", "SRBD1", "BACH1", "SWAP70", "ZDHHC20", "REST", "PLAGL2", "GNL3L", "HEG1", "SLAIN2", "MSN", "ZBTB11", "CRLF3", "HMGXB4", "SPAST", "SPRED1", "RP2", "DAPK1", "MTMR6", "MERTK", "SIPA1L1", "REEP3", "PLXNC1", "NEK7", "ING3", "PAPSS1", "KDM1B", "KCTD9", "SLC6A6", "RIOK3", "EXT1", "ME2", "SCPEP1", "TLR1", "CCSAP", "DUSP7", "SCARB2", "ITGA4", "CENPE", "SNTB2"…
299	GSE2706_2H_VS_8H_R848_AND_LPS_STIM_DC_DN	0.00740741	0.0499034	-0.30995	-1.60632	0	152	c("FUBP1", "KIF2A", "SWAP70", "XRN1", "ZNF280C", "FERMT2", "MAML2", "RBM7", "NCK2", "ACOT9", "ZNF8", "PLXNC1", "FNDC3A", "RAB8B", "RFWD3", "SPAG9", "STK4", "CD200", "RAB29", "ZRANB2", "UGP2", "MAGT1", "CDYL", "RIT1", "PI4K2B", "MET", "APOL6", "WASL", "BTN3A3", "ZNF253", "VCAN", "XAF1", "PERP", "ZNF701", "MAPKBP1", "C3orf38", "PGM3", "RBBP5", "PARP9", "WDR33", "GOLT1B", "SOD2", "PCID2", "TMED2", "…
300	GSE19888_ADENOSINE_A3R_INH_VS_TCELL_MEMBRANES_ACT_MAST_CELL_UP	0.00724638	0.0499034	-0.307974	-1.60744	0	155	c("AREL1", "EPC2", "USP42", "ZC3H7A", "CLIC4", "ZC3HAV1", "ATM", "RRP1B", "TRIM5", "MTHFD2", "DCK", "PRKX", "SLFN5", "DCP2", "STAT2", "TRIM25", "PRNP", "RBM43", "SAMHD1", "ADAR", "NMI", "PCGF5", "XAF1", "ZCCHC2", "KHNYN", "JAK2", "PARP14", "B3GNT5", "CCDC18", "STX3", "SPPL2A", "STAT1", "RNF213", "PARP9", "MYO9B", "SERPINB9", "DTX3L", "ECM2", "METTL4", "IFIH1", "TTC21B", "TMEM117", "USP18", "SAMD9…
301	GSE17721_12H_VS_24H_LPS_BMDC_UP	0.00724638	0.0499034	-0.301059	-1.61028	0	165	c("BNIP2", "ITSN2", "PCSK7", "TMOD3", "ARID1A", "DIAPH1", "MORC3", "RBMS1", "ITSN1", "RASA2", "WNK1", "MYD88", "PRRC1", "SMC4", "MAPRE2", "ITGAV", "MDFIC", "REEP3", "MKNK1", "KLF6", "FNDC3A", "FKBP15", "NEK7", "BICC1", "KDR", "RFFL", "SAV1", "PRPF38A", "KBTBD2", "FEZ2", "KLF10", "AEBP2", "SPSB1", "STAG2", "CCNL1", "ITGA4", "PLXDC2", "FYCO1", "USB1", "SLIT2", "RSPRY1", "TGFBR1", "NUP93", "RAP1B", …
302	NFAT_Q6	0.0075188	0.0499034	-0.301814	-1.611	0	173	c("SP3", "LIMS1", "ACVR1", "ZNF143", "ZNF644", "KLF13", "TEAD1", "CNOT1", "MAP4K4", "CDC42SE1", "ARL5B", "ANKRD17", "HSPG2", "GSK3B", "ZBTB5", "WDR47", "DDR2", "KMT2A", "CRY1", "KLHL24", "S100PBP", "MSL3", "PHF6", "ELK3", "TIGD2", "CTNND1", "ZNF654", "ANKRD28", "NMD3", "JARID2", "ZFAND3", "GTF2E1", "ATG2B", "ARHGAP5", "EPHA2", "SNX2", "CCDC6", "PAK1IP1", "CFL2", "EMP1", "FAP", "TNFAIP1", "CD84", …
303	GSE17186_MEMORY_VS_NAIVE_BCELL_DN	0.00729927	0.0499034	-0.299937	-1.61101	0	170	c("CLINT1", "MOB1A", "LUZP1", "CSGALNACT2", "LRRC40", "BACH1", "APAF1", "IFNAR2", "SMAD1", "NRBF2", "KPNA4", "TUBA1B", "ARID4A", "GOLIM4", "MYO5A", "VHL", "ASXL1", "ATG4C", "AQR", "RAP2B", "SMC2", "FNBP1L", "NDST1", "S100PBP", "ELK3", "DIAPH2", "DBF4", "WSB2", "PRKAR2A", "KIF23", "RAB29", "SSR1", "SLC25A24", "CRYBG3", "CHD9", "G3BP1", "C4orf46", "XIAP", "ARPC2", "TMBIM1", "GPN1", "TIAM1", "WDFY2"…
304	GSE360_L_DONOVANI_VS_M_TUBERCULOSIS_DC_DN	0.00763359	0.0499034	-0.303452	-1.61125	0	162	c("FUBP1", "ATP2A2", "ICE1", "NUP160", "SETX", "DDX21", "ABI1", "NUP153", "GART", "PIK3R4", "CUL2", "PSMC1", "SLC35D1", "SEC14L1", "MYD88", "CRLF3", "MED14", "PGAM1", "BBS9", "PLXNC1", "BAZ1A", "MPZL1", "SERPINB8", "CTDSP2", "HMGCS1", "ADAM19", "SEC23IP", "PPID", "EFNB2", "B3GNT2", "BRCA2", "STAT2", "PPARD", "ZNF45", "TLR1", "SAMHD1", "BTN3A3", "NCAPD2", "VCAN", "KANK1", "USP10", "EMP1", "PADI2",…
305	GSE339_CD8POS_VS_CD4CD8DN_DC_DN	0.00740741	0.0499034	-0.3025	-1.61463	0	167	c("DDX3X", "MAPK14", "UBXN4", "RECQL", "NCK1", "FIP1L1", "IFNAR2", "RGL1", "CYFIP1", "KPNA1", "GABPA", "CRLF3", "AQR", "NIPBL", "MAP2K1", "BCL10", "S100PBP", "NFKB1", "MYO1B", "BAZ2A", "NPC1", "DDHD1", "RORA", "TUBGCP3", "UBQLN1", "DNMT3A", "SLC38A2", "OPN1SW", "API5", "FAM13B", "REL", "PRNP", "AEBP2", "MKRN2", "CYP51A1", "KANSL2", "TRAF3", "IL6R", "ARL4C", "MTMR9", "CFL2", "CDK2", "EMP1", "GJC1"…
306	GOBP_REGULATION_OF_CELL_SHAPE	0.00534759	0.0499034	-0.320788	-1.61614	0	116	c("PRPF40A", "TBCCD1", "DIAPH1", "CYFIP1", "CDC42SE1", "MKLN1", "MYH9", "FMNL2", "GNA12", "PHIP", "PLXNA1", "MSN", "RHOQ", "FERMT2", "BRWD3", "EPS8", "FGD4", "CDC42SE2", "PLXNC1", "DLG1", "WASF3", "CRK", "RDX", "KDR", "MYO10", "GNA13", "FMNL3", "BRWD1", "ANXA1", "EPB41", "SH3KBP1", "FAM171A1", "PLXNA2", "RHOJ", "DAG1", "FN1", "ZMPSTE24", "RASA1", "PARVA", "FGD6", "PTK2", "PLXNB2", "DLC1", "PLXNB3…
307	GSE14000_UNSTIM_VS_4H_LPS_DC_DN	0.00746269	0.0499034	-0.309664	-1.61674	0	156	c("INO80D", "UBXN2A", "NFAT5", "MIER1", "CFLAR", "MYD88", "IRF2", "EIF2AK2", "ATF7", "PNPT1", "DNAJB4", "RECK", "TRIM26", "MFN1", "ZNF189", "FUT4", "PTGER4", "NCOA7", "SFT2D2", "EXT1", "PI4K2B", "AMD1", "SLC41A2", "APOL6", "ADAR", "TMEM140", "WTAP", "MELK", "NAMPT", "XAF1", "NABP1", "NBN", "PARP14", "TFEC", "POGLUT1", "PARP9", "RAB5A", "SOD2", "ACSL1", "GRB10", "GBP1", "DTX3L", "PLEK", "IFIH1", "…
308	GSE42021_CD24HI_VS_CD24LOW_TCONV_THYMUS_DN	0.00714286	0.0499034	-0.301618	-1.619	0	171	c("TOP1", "BACH1", "KIF2A", "DENND5A", "RBMS1", "IFNGR1", "DOCK4", "HEG1", "ATP10D", "USO1", "RBM7", "DPYD", "USP15", "KLF6", "MCL1", "TNFAIP3", "HIF1A", "FAS", "SPATS2L", "ERLIN1", "BTN3A1", "STAT2", "GGCX", "TRIM22", "APOL6", "PLSCR4", "SAMHD1", "CFH", "TMEM140", "ASPM", "BTN3A3", "LARS2", "NMI", "ST8SIA4", "NAMPT", "STAT3", "JAK2", "NBN", "C1S", "RASGRP3", "RNF19B", "CYLD", "LPIN2", "ADPGK", "…
309	MORF_PRKDC	0.00724638	0.0499034	-0.302472	-1.6195	0	172	c("DNAJC11", "TRRAP", "SRRM1", "DDX18", "XPO1", "MCFD2", "SNRNP200", "DIAPH1", "HNRNPR", "CEBPZ", "POM121", "CNOT1", "HMGN4", "BAZ1B", "DDX46", "TNPO3", "YWHAQ", "ANKRD17", "CAPZA1", "CAD", "NUP188", "ZNF131", "LRPPRC", "DNMT1", "SRPK1", "LBR", "BUB1B", "XRCC5", "IDH3A", "XPO7", "SMARCC1", "USP1", "PABPC4", "TM9SF2", "HCFC1", "PRKDC", "MCM6", "CS", "NUP62", "BMS1", "HDAC2", "AFG3L2", "GPN1", "CDK…
310	GSE6259_FLT3L_INDUCED_33D1_POS_DC_VS_CD4_TCELL_UP	0.00662252	0.0499034	-0.316513	-1.61958	0	137	c("DSE", "LAMC1", "ITSN1", "ROCK2", "ADAM10", "ELF2", "LRRC8A", "SNX6", "MERTK", "PRMT9", "DMXL2", "TIGD2", "UBE2Q2", "TM9SF4", "SPATS2L", "RIPK1", "XPR1", "DST", "MAPK8", "TLR1", "CFH", "PTGFRN", "SNX27", "DUSP7", "RAPGEF5", "SLC1A3", "CDC42BPA", "SLCO2B1", "PARP14", "RBSN", "C1S", "CALCRL", "CD84", "DPYSL3", "GAS7", "MTUS1", "ETV1", "TTYH2", "LCP2", "NCF2", "PTPRB", "SNX5", "P2RX7", "LAP3", "LR…
311	CHIARADONNA_NEOPLASTIC_TRANSFORMATION_CDC25_UP	0.00515464	0.0499034	-0.327912	-1.62068	0	107	c("TOP1", "BACH1", "IVNS1ABP", "EIF2AK4", "ATP13A3", "ENAH", "FAM3C", "IFI16", "NID1", "OSMR", "SLC38A2", "ADAM19", "PPID", "EFNB2", "F2R", "LMO7", "LAMP2", "LAMA4", "VCAN", "THBS1", "LTBP2", "HNRNPU", "ANP32E", "PLSCR1", "SYNPO", "PLA2R1", "PGRMC1", "FGF7", "MAN2A1", "PTEN", "CASP4", "CCNB2", "C3", "ERRFI1", "TPST1", "IMPACT", "THBS2", "LPAR1", "HTATSF1", "SLC16A1", "NAV2", "TNC", "PFN2", "PSPC1…
312	GSE42021_CD24INT_VS_CD24LOW_TCONV_THYMUS_UP	0.00675676	0.0499034	-0.313039	-1.62112	0	147	c("BNIP2", "INO80D", "MORC3", "SETX", "KIF2A", "ACSL4", "CLPX", "ARID5B", "ZNF318", "TAF1B", "ATP10D", "USP24", "SUSD6", "FRMD4B", "DPYD", "TP53BP2", "CDKN2AIP", "MTHFD2", "ARFGAP3", "FOSL2", "FAS", "C12orf4", "DENND4A", "GCLM", "ZNF200", "APOL6", "KIF18A", "ARHGAP24", "CFH", "CEP162", "STAT3", "JAK2", "AHCYL2", "RABGAP1L", "MFSD1", "ATP6V1B2", "ICAM1", "ARHGAP29", "GAS1", "ZNF330", "SOD2", "LDLR…
313	MORF_PPP1CC	0.00714286	0.0499034	-0.312599	-1.62117	0	150	c("SRRM1", "XPO1", "SNRNP200", "HNRNPR", "EDC4", "POM121", "BAZ1B", "TNPO3", "DDX21", "SMC3", "MYCBP2", "STK24", "R3HDM1", "ASXL1", "SERBP1", "PDIA6", "TRA2B", "G3BP2", "IPO7", "ZNF131", "CBFB", "LRPPRC", "DNMT1", "IPO5", "SRPK1", "LBR", "PIBF1", "SRP72", "XRCC5", "TGDS", "XPO7", "SMARCC1", "BUB1", "RMND5A", "EIF4EBP2", "RNF44", "USP1", "PABPC4", "HCFC1", "PRKDC", "MCM6", "CS", "MAPRE1", "HDAC2",…
314	GOBP_REGULATION_OF_BIOMINERAL_TISSUE_DEVELOPMENT	0.00440529	0.0499034	-0.351052	-1.62128	0	70	c("ACVR1", "ROCK1", "BMPR2", "ACVR2A", "ROCK2", "ANO6", "DDR2", "HIF1A", "ATP2B1", "NOTCH1", "BMP2K", "BMPR1A", "SGMS2", "FBXO5", "TXLNG", "MEF2C", "CCR1", "ZMPSTE24", "BCOR", "P2RX7", "GPM6B", "SLC4A2", "ANKH", "SRGN", "NOS3", "VDR", "S1PR1", "ACVR2B", "GREM1", "SOX9", "SMAD3", "OSR1", "HEY2")
315	ACEVEDO_LIVER_CANCER_WITH_H3K27ME3_UP	0.00645161	0.0499034	-0.311483	-1.62186	0	142	c("SLC12A6", "MGA", "GPBP1L1", "ZNF827", "YTHDC1", "SPRED1", "CALD1", "PDZD2", "DOCK8", "OSMR", "PALLD", "KIAA1217", "HOMER1", "PIK3CG", "LRRC8C", "MCU", "PRNP", "PRIM2", "PRKD1", "MSRB3", "SLC1A3", "LCA5", "SPIRE1", "NFIB", "OPHN1", "ZNF624", "BICD1", "ARHGAP10", "ANGEL1", "AKT3", "MARK1", "HECW2", "MTX3", "OAT", "TMOD2", "YBX3", "PTEN", "DLC1", "SLC35F2", "TANC2", "TCF3", "TLR2", "COL3A1", "IKZ…
316	GSE11864_CSF1_IFNG_VS_CSF1_PAM3CYS_IN_MAC_DN	0.0070922	0.0499034	-0.311548	-1.622	0	153	c("FAM168B", "DHX36", "MAP4K4", "TNPO3", "KCTD7", "IWS1", "URB1", "JOSD1", "ABL2", "DUSP11", "ZNF81", "TRA2B", "DCP1A", "GPR107", "ETS1", "LIMK2", "PRPF40B", "ATP13A3", "TULP3", "SLC35F5", "LYN", "CSGALNACT1", "SPAG9", "RDX", "BRD2", "SLC6A6", "PNO1", "SLFN5", "RAI14", "CBX5", "GRHL1", "ITPRIP", "STK17A", "USP47", "CS", "UBTD2", "SLC1A3", "HGS", "TXNRD1", "PAK1IP1", "NABP1", "KHNYN", "ZNF701", "T…
317	GSE17721_CTRL_VS_GARDIQUIMOD_6H_BMDC_DN	0.0075188	0.0499034	-0.307154	-1.62257	0	161	c("ITGB1", "BNIP2", "TOP1", "FARP2", "PMM2", "WDR36", "MORC3", "BMPR2", "RAB10", "IFNAR2", "WDR43", "RGL1", "BLOC1S6", "OPN3", "RASA2", "ZNF436", "NCBP1", "MSN", "TRA2B", "METAP1", "PELI1", "ARHGAP21", "USO1", "ATXN7L1", "SLC31A1", "MDFIC", "ACTN1", "FBXW11", "SHC1", "NDEL1", "NAA35", "CNN3", "CD200", "RAP2A", "CREBBP", "HNRNPH3", "PIK3CG", "FLT1", "RAI14", "LIN9", "CHIC2", "SLC41A2", "NR3C1", "U…
318	LINDSTEDT_DENDRITIC_CELL_MATURATION_A	0.00763359	0.0499034	-0.376815	-1.6227	1	55	c("ACVR2A", "MALT1", "ATP13A3", "PTGER4", "TXNRD1", "ENTPD1", "TFEC", "STAT1", "ICAM1", "RAB5A", "INHBA", "SOD2", "GBP1", "PLEK", "TRIM16", "NFE2L3", "CD58", "TLR2", "SCARF1", "PLA2G7", "CXCL8", "TNC", "CCL2", "CCL8", "IL7R", "EDN1", "SLC7A5", "TNF", "CCL4", "CXCL10", "CXCL11", "FKBP5", "IL1B", "CXCL1", "PLA2G4A", "CXCL2", "IL6", "GPR137B", "CCL20")
319	GSE24142_EARLY_THYMIC_PROGENITOR_VS_DN3_THYMOCYTE_ADULT_UP	0.00740741	0.0499034	-0.303495	-1.62324	0	169	c("INPP4A", "BNIP2", "MAP4K5", "PTPN12", "DENND5A", "ARL5A", "DIP2B", "TRIO", "ACVR2A", "ITSN1", "KLF7", "TP53BP1", "RASA2", "ZNF436", "MAPRE2", "SH2B3", "STK17B", "ANXA4", "FRMD4B", "MSL2", "ITGAV", "KDM7A", "ABCA1", "ABHD5", "AFF4", "GON4L", "RAB3GAP2", "NEK6", "DSTYK", "GNB4", "RBM43", "TMBIM1", "CEP68", "WDFY2", "HLTF", "POLDIP3", "TSC1", "SPRY2", "MAN2B1", "ICAM1", "ANGEL1", "GIMAP6", "THEMI…
320	GSE32986_CURDLAN_LOWDOSE_VS_CURDLAN_HIGHDOSE_STIM_DC_DN	0.0075188	0.0499034	-0.303987	-1.62385	0	168	c("HIVEP1", "RAPGEF2", "TOP1", "EML4", "CHD2", "RAVER1", "RAB10", "CFLAR", "REST", "PLAGL2", "SDE2", "SERTAD2", "ARIH1", "ETV3", "RASA2", "CHAMP1", "PELI1", "SUSD6", "FNBP1L", "ATXN7L1", "POGK", "UBE4A", "PRDM1", "FAS", "ZNF654", "NCOA7", "SEC23IP", "EXT1", "JARID2", "TSR1", "ABCC1", "MET", "GRHL1", "STIM2", "KLF10", "PPP1R12B", "PNRC1", "LYST", "TRAF3", "JAK2", "ALAS1", "PLXNA2", "DONSON", "GAS7…
321	GSE23502_BM_VS_COLON_TUMOR_MYELOID_DERIVED_SUPPRESSOR_CELL_UP	0.00763359	0.0499034	-0.305917	-1.62434	0	162	c("INPP4A", "SOS1", "NIPA2", "MAP4K5", "MAPK6", "ALS2", "TRIO", "STK24", "SERTAD2", "ZEB2", "RRP1B", "MAN2A2", "DMXL2", "EPS8", "JMY", "MDFIC", "NFIL3", "PDE8A", "SPTY2D1", "ACTN1", "PRDM1", "SLC35F5", "PLEKHA1", "FOSL2", "STX7", "TTC33", "H6PD", "PRKAR2A", "RAB29", "NID1", "PTGER4", "ABHD17B", "SLC38A2", "TCF4", "HIPK3", "STX11", "STK38", "SIRPA", "AHR", "GLS", "SPCS3", "LIPA", "CYLD", "GAS7", "…
322	GSE19772_CTRL_VS_HCMV_INF_MONOCYTES_UP	0.00729927	0.0499034	-0.304913	-1.62481	0	166	c("INPP4A", "SOS1", "NR2C2", "TANK", "IGF2R", "AGFG1", "MYO1E", "CYFIP1", "TP53BP1", "SH3BP5", "EPB41L2", "APC", "INVS", "SNAP23", "SLC35D1", "RYK", "AP3B1", "NUS1", "EEA1", "RHOQ", "ETS1", "ITGAV", "CYTH3", "MDFIC", "NFKB1", "NRP1", "PHTF2", "RBL2", "BCL2L11", "CD93", "CD200", "KCTD12", "UGP2", "ADAM19", "ANXA1", "FNBP1", "RNF19A", "PRKCH", "AHR", "TM7SF3", "NAMPT", "LCLAT1", "PTER", "ARAP3", "P…
323	GOBP_DEVELOPMENTAL_CELL_GROWTH	0.00763359	0.0499034	-0.306007	-1.62482	0	162	c("ITGB1", "AKAP13", "ITSN2", "ABL1", "MEX3C", "SMURF1", "BMPR2", "NIN", "IQGAP1", "DIP2B", "CYFIP1", "GSK3B", "KMT2D", "ADNP", "RYK", "PLXNA1", "USP9X", "CDKL5", "EIF2AK4", "VCL", "TTL", "MACF1", "NRP1", "RUFY3", "NDEL1", "YY1", "GOLGA4", "PPARA", "SPAG9", "APP", "SLC9A6", "EXT1", "SPG11", "SIN3A", "ITGA4", "SLIT2", "PAFAH1B1", "NPR2", "NRP2", "PRICKLE1", "TGFBR2", "PLAA", "RASAL1", "IFRD1", "DN…
324	GSE18791_CTRL_VS_NEWCASTLE_VIRUS_DC_8H_DN	0.00714286	0.0499034	-0.313377	-1.62521	0	150	c("PAPOLG", "PATL1", "USP42", "ANKFY1", "ZBTB43", "STX17", "MKLN1", "ARL5B", "MYD88", "SMCHD1", "ARHGEF11", "MAML2", "PNPT1", "TRIM5", "ZNF618", "KPNA5", "GPR180", "AMOTL2", "NCOA7", "MASTL", "SLFN5", "PI4K2B", "STAT2", "TRIM25", "GRHL1", "TRIM22", "APOL6", "USPL1", "ADAR", "TMEM140", "NAMPT", "XAF1", "PARP14", "NEXN", "PLSCR1", "CASP10", "RNF213", "PARP9", "CMTR1", "CDH11", "GBP1", "DTX3L", "GTP…
325	GOBP_IMMUNE_SYSTEM_DEVELOPMENT	0.00662252	0.0499034	-0.31318	-1.62713	0	144	c("ADAM17", "CBLB", "MAPK1", "ZBTB1", "SLC15A4", "ABL1", "RIF1", "PMS2", "SWAP70", "ITCH", "TP53BP1", "MSH2", "LIG4", "ATM", "ASXL1", "RC3H2", "MAP2K1", "KMT2A", "CRKL", "RAF1", "MSH6", "YY1", "TNFAIP3", "LYN", "BCL2L11", "RC3H1", "SBDS", "RBM15", "JARID2", "RNF168", "SAMHD1", "ADAR", "PRKDC", "NBN", "ATAD5", "TGFBR1", "EXO1", "TGFBR2", "MSH3", "MAFB", "CCR4", "PTPRC", "PCID2", "ZMPSTE24", "CTNNB…
326	OCT1_05	0.0070922	0.0499034	-0.312762	-1.62832	0	153	c("ATP2A2", "TCF12", "PRDM10", "NIN", "ITCH", "DCAF17", "LIG4", "ADNP", "ITPR3", "ADNP2", "SVIL", "TOPBP1", "LPP", "ARAP2", "ELK3", "RNF38", "LYN", "LCOR", "GALNT1", "METTL8", "CTNND1", "SUGP2", "MID1", "CDK2", "NRP2", "SERTAD4", "MRAS", "GPRC5B", "PURA", "DPYSL3", "PPP2R3A", "ZFP36L1", "CDCA7", "MTUS1", "EHF", "VGLL3", "EIF3J", "SLIT3", "NEIL3", "GRHL3", "PRRX1", "NFYB", "LDB2", "TMOD2", "NEDD9"…
327	CASORELLI_ACUTE_PROMYELOCYTIC_LEUKEMIA_UP	0.00662252	0.0499034	-0.318551	-1.63	0	137	c("AZI2", "CBLB", "SPEN", "TANK", "CSGALNACT2", "AAK1", "ZBTB43", "DENND5A", "RBMS1", "TMEM131", "SMC5", "FNDC3B", "ANKS1A", "ZFAND5", "STK17B", "CHST11", "TGOLN2", "SMURF2", "DMXL2", "RNF11", "SIPA1L1", "NFIL3", "KLF6", "TCF7L2", "WDFY3", "AGTPBP1", "PLEKHA5", "HELZ", "PLAGL1", "ATP2B4")
328	GOBP_ENSHEATHMENT_OF_NEURONS	0.00534759	0.0499034	-0.330671	-1.63004	0	109	c("PIKFYVE", "MTOR", "QKI", "B4GALT5", "CYFIP1", "SBF2", "EIF2AK3", "NAB1", "SKI", "MTMR2", "ARHGEF10", "PPP3R1", "DLG1", "WASF3", "DICER1", "ILK", "ATRN", "PARD3", "PPARD", "KIF14", "SERINC5", "MBP", "NF1", "TNFRSF21", "LPIN1", "AFG3L2", "TSPAN2", "TSC1", "NCSTN", "DAG1", "SLC25A46", "CTNNB1", "GPM6B", "PTEN", "CTSC", "ITGB4", "TLR2", "EGR2", "LPAR1", "GALC", "UGT8", "ID4", "JAM2", "CNTN1", "TNF…
329	KYNG_DNA_DAMAGE_UP	0.0075188	0.0499034	-0.305213	-1.6304	0	168	c("SP3", "DDX18", "EML4", "SEC23A", "RBBP6", "RPS6KA3", "LIG4", "ZNF507", "DIS3", "USP9X", "ATF7", "TOPBP1", "TRAF6", "RUFY3", "NDEL1", "DBT", "ELF4", "PTPRK", "CTNND1", "HELZ", "FAN1", "FUT4", "SLC9A6", "MYO5B", "CEPT1", "USP1", "RNF168", "ABCC1", "MET", "UBR2", "PTGFRN", "LRP1", "KIF14", "SLC1A3", "SLC30A5", "MECOM", "DOCK2", "STAT3", "ENTPD1", "NRP2", "PDE4DIP", "ARNT", "MEF2C", "POLR2A", "GNP…
330	NAGASHIMA_NRG1_SIGNALING_UP	0.00729927	0.0499034	-0.306313	-1.63104	0	163	c("TOP1", "AKIRIN1", "TES", "STK24", "JOSD1", "ZFAND5", "TRA2B", "VCL", "FERMT2", "BCL10", "NFIL3", "KLF6", "MCL1", "PSME4", "NDEL1", "NPC1", "SERPINB8", "TOB2", "FUT4", "KBTBD2", "PALLD", "HOMER1", "PPRC1", "REL", "DST", "KLF10", "HERC4", "GTPBP4", "EIF5", "CCNL1", "SGK1", "IL6R", "TNFRSF21", "EPHA2", "SPRED2", "CAMK2G", "TNFRSF10B", "IFRD1", "WEE1", "ETS2", "LDLR", "F2RL1", "NEDD9", "PER2", "GA…
331	GSE19401_RETINOIC_ACID_VS_RETINOIC_ACID_AND_PAM2CSK4_STIM_FOLLICULAR_DC_UP	0.00645161	0.0499034	-0.313402	-1.63186	0	142	c("OTUD4", "CSGALNACT2", "ACVR1", "BTBD7", "MAT2A", "EIF2AK3", "NAB1", "SH2B3", "RBMS2", "PIK3C2B", "PELI1", "MAPK1IP1L", "LRRC8B", "ARAP2", "MCL1", "GMFB", "NDEL1", "SERPINB8", "BCL2L11", "CD200", "ATP2B1", "MAGT1", "OTUD3", "RCOR1", "TRIM25", "PRNP", "SPSB1", "GLS", "SLC25A32", "NABP1", "TNFAIP1", "VLDLR", "PPP2R3A", "RASAL1", "MARCKS", "RAP1B", "PDCD11", "STK38L", "RASA1", "SHOX2", "F2RL1", "B…
332	GSE29949_MICROGLIA_BRAIN_VS_MONOCYTE_BONE_MARROW_DN	0.0078125	0.0499034	-0.300884	-1.63213	0	178	c("USP34", "ZBTB1", "IGF2R", "SF3A1", "ZNF143", "MFAP3", "KPNA1", "IFNGR1", "NEDD4", "NUMB", "CLPX", "VPS13D", "ATM", "ZNF318", "ZEB2", "TAF1B", "CENPC", "BTN2A1", "TOPBP1", "TRAF6", "HNRNPH1", "MDFIC", "DNMT1", "PDE8A", "MTR", "BAZ2B", "SERPINB8", "RAB29", "IFI16", "PDS5B", "CREBBP", "RB1", "PLS3", "PIK3CG", "CARD8", "REL", "WASL", "LYST", "RCHY1", "JAK2", "PDE4DIP", "HLTF", "PEX3", "TNFAIP1", "…
333	GSE39916_B_CELL_SPLEEN_VS_PLASMA_CELL_BONE_MARROW_UP	0.00719424	0.0499034	-0.314103	-1.63264	0	154	c("CREB1", "USP34", "TRAM2", "TET3", "ZYG11B", "SMC6", "FOXN3", "TRPM7", "KMT2D", "ZBTB34", "EPB41L2", "NEDD4", "CUL3", "SMC4", "MEF2A", "SMCHD1", "GEN1", "WDR12", "DAPK1", "BBS9", "AGO2", "GK5", "FOXO1", "FRMD4A", "KIF20A", "ARID3B", "DNMT3A", "SUSD1", "LARP4B", "TTC3", "DYRK2", "BACE1", "TNS1", "UBTD2", "CHML", "PURB", "SHE", "UBN1", "CALCRL", "GPRC5B", "TRIM59", "SOX4", "MARCKS", "RNF213", "TM…
334	GSE18791_CTRL_VS_NEWCASTLE_VIRUS_DC_16H_DN	0.00645161	0.0499034	-0.316073	-1.63369	0	139	c("PAPOLG", "RLF", "HIVEP2", "TMEM39A", "ZNF267", "ARL5B", "EIF2AK3", "ZBTB5", "ARHGEF11", "PELI1", "MAML2", "ZSCAN12", "RICTOR", "PNPT1", "ARAP2", "FAS", "PAG1", "AMOTL2", "MASTL", "HPSE", "SLFN5", "GALNT3", "EXT1", "STAT2", "C21orf91", "TRIM25", "APOL6", "PIGA", "ADAR", "FOXO3", "XAF1", "PARP14", "NEXN", "PLSCR1", "CASP10", "PGAP1", "GAS1", "TMCC3", "SOD2", "TRANK1", "FEM1C", "GTPBP2", "PDE4B",…
335	DESCARTES_FETAL_PLACENTA_MYELOID_CELLS	0.00520833	0.0499034	-0.335699	-1.63401	0	102	c("LACC1", "FPR3", "PADI2", "TFEC", "ICAM1", "MAFB", "LINC01094", "THEMIS2", "P2RX7", "FGL2", "CYBB", "C5AR1", "MPEG1", "TLR7", "MNDA", "TLR6", "LGMN", "CXCL16", "CPVL", "CD83", "TLR2", "EGR2", "CIITA", "CD86", "MILR1", "C3AR1", "SCIMP", "FCGR3A", "LYZ", "KCNJ5", "SIGLEC10", "SLC7A7", "LILRB2", "CD163", "SLAMF8", "HK3", "LAIR1", "CCL2", "RASSF4", "RBPJ", "MS4A6A", "TOR4A", "CXCL10", "ADAMDEC1", "…
336	GSE22886_DAY1_VS_DAY7_MONOCYTE_IN_CULTURE_UP	0.00740741	0.0499034	-0.306275	-1.63478	0	167	c("USP34", "UBR4", "MAML1", "AKAP13", "HIVEP2", "MTF1", "ZBTB43", "CFLAR", "CEP135", "TP53BP1", "PSMC1", "DCP1A", "KLHL28", "FERMT2", "LIMK2", "LRCH3", "KLF6", "MAP3K4", "MCL1", "GON4L", "ZC3H11A", "C15orf39", "TNFAIP3", "LYN", "SERPINB8", "FOSL2", "ING3", "CD93", "BRD2", "ATP2B1", "ARID3B", "KBTBD2", "JARID2", "HRH1", "NKTR", "MET", "NR3C1", "FOXO3", "IL6R", "NAMPT", "NBN", "ICAM1", "MARCKS", "I…
337	GSE26495_NAIVE_VS_PD1LOW_CD8_TCELL_DN	0.0075188	0.0499034	-0.306138	-1.63534	0	168	c("ITGB1", "SYNE2", "SLC15A4", "ATXN1", "PTPN4", "B4GALT5", "AGO4", "YWHAQ", "SH3BP5", "PDIA6", "ZEB2", "CHST11", "RAP2B", "ANXA4", "SLFN11", "ACOT9", "LPP", "ACTN4", "NPC1", "DIAPH2", "WSB2", "ELF4", "FAS", "EIF4G3", "RAB27A", "SYT11", "ATP2B4", "SPATS2L", "SUSD1", "PIK3AP1", "PRNP", "PPP4R1", "ANXA2P2", "MBP", "SNTB2", "TSPAN2", "RABGAP1L", "JAZF1", "KAT2B", "TTYH2", "AGPAT4", "MICAL2", "KATNAL…
338	GSE13547_2H_VS_12_H_ANTI_IGM_STIM_ZFX_KO_BCELL_UP	0.00645161	0.0499034	-0.316527	-1.63603	0	139	c("ASXL2", "PPP1R12A", "LATS2", "KLF3", "PPM1B", "NCK1", "EP300", "SEC23A", "ESYT2", "ZDHHC20", "GSK3B", "SLC4A1AP", "NEDD4", "PHACTR2", "ARID4A", "CEP350", "IRF2", "ZEB2", "ATF7IP", "SPAST", "SECISBP2L", "TRIM5", "RBL2", "PLEKHA1", "BAZ2B", "SYT11", "TBC1D5", "DMXL1", "LRRC8C", "STAT2", "BBX", "CHD9", "DST", "DOCK5", "PRKDC", "FOXO3", "CCNC", "ST8SIA4", "LCLAT1", "LGALSL", "CYLD", "GAS7", "THEMI…
339	GSE27786_CD8_TCELL_VS_NKCELL_DN	0.0075188	0.0499034	-0.307253	-1.64003	0	173	c("TRAM2", "FRRS1", "ATXN1L", "WASF2", "PHACTR4", "PTAR1", "YIPF5", "CAPZA1", "UGGT1", "NFXL1", "PRKD3", "ANXA4", "CMPK1", "TNS3", "RAF1", "TMEM30A", "IPMK", "MKNK1", "SNX13", "PHTF2", "FAM168A", "RAB3GAP2", "SERPINB8", "DSTYK", "CTNND1", "FRMD4A", "RAP2A", "SLC6A6", "RB1", "ERLIN1", "SFT2D2", "HPSE", "SPATA13", "CUL1", "RIT1", "ALPK1", "TOR1AIP1", "KIF13A", "SNX2", "WDFY2", "SNX9", "PADI2", "CD8…
340	GSE5142_CTRL_VS_HTERT_TRANSDUCED_CD8_TCELL_EARLY_PASSAGE_CLONE_UP	0.00724638	0.0499034	-0.30647	-1.64091	0	172	c("ITGB1", "ICE1", "CBL", "PEAK1", "IFNAR2", "CYFIP1", "NOD1", "PAQR3", "TJP2", "ZDHHC20", "SLK", "SLC35D1", "MYO5A", "DHX57", "ZNF827", "KANSL1L", "ZC3H7B", "EEA1", "ATG4C", "SMC4", "YTHDC1", "VPS54", "KIF20B", "LEPROT", "ANKRD6", "RAB11FIP2", "FRMD4B", "MSH6", "JMY", "MGAT5", "MYO18A", "RORA", "HIF1A", "SAV1", "STON1", "RB1", "FMNL3", "HAUS6", "TEX10", "GNAQ", "DEK", "GRHL1", "MTBP", "PLCB4", "…
341	GSE19198_6H_VS_24H_IL21_TREATED_TCELL_DN	0.0075188	0.0499034	-0.307516	-1.6427	0	168	c("RIC1", "JMJD1C", "EPS15", "FER", "ALS2", "SH3PXD2B", "FOXN2", "HS2ST1", "DIP2B", "RGL1", "THRAP3", "TBC1D14", "ITSN1", "LRRC58", "SETD2", "ANKS1A", "ARID5B", "RABGAP1", "SPRED1", "PELI1", "FCHO2", "ATF7", "FRMD4B", "MERTK", "KDM7A", "MKNK1", "CFAP97", "LACC1", "DIAPH2", "RASSF2", "TRIM32", "HELZ", "AFF1", "PDPK1", "HRH1", "GTF2H1", "FNBP1", "OGDH", "TNS1", "PAK2", "ST8SIA4", "SNTB2", "ARHGAP26…
342	GSE10325_LUPUS_CD4_TCELL_VS_LUPUS_BCELL_DN	0.00714286	0.0499034	-0.316968	-1.64379	0	151	c("SMC6", "FARP2", "CORO1C", "SWAP70", "CLIC4", "LAMC1", "ZNF532", "BMS1P20", "USP6NL", "OPN3", "RHOQ", "MEF2A", "ATP10D", "TNS3", "LRRK1", "LYN", "SKAP2", "STX7", "FAM3C", "TCF4", "DHTKD1", "SEL1L3", "SCPEP1", "CLMN", "FCHSD2", "RASGRP3", "MEF2C", "PLCG2", "MARCKS", "NCOA3", "DTX4", "EHD3", "BCL2L2", "CDK14", "SCRN1", "AGPAT5", "RHBDF2", "YBX3", "TLE1", "CYBB", "COBLL1", "TUBB6", "ITM2C", "BHLHE…
343	KEGG_RENAL_CELL_CARCINOMA	0.00775194	0.0499034	-0.36414	-1.64476	1	62	c("SOS1", "MAPK1", "RAPGEF1", "PTPN11", "EP300", "CUL2", "VHL", "SOS2", "MAP2K1", "CRKL", "ETS1", "RAF1", "CRK", "KRAS", "RAP1A", "HIF1A", "CREBBP", "PIK3CG", "MET", "PAK2", "PIK3R1", "EPAS1", "PIK3CB", "ARNT", "EGLN1", "RAP1B", "AKT3", "TGFA", "PIK3R5", "GAB1", "SLC2A1", "TGFB2", "VEGFA")
344	GSE16385_IFNG_TNF_VS_IL4_STIM_MACROPHAGE_UP	0.0075188	0.0499034	-0.311577	-1.64594	0	161	c("FBXO11", "DYNC1LI2", "SLC15A4", "BMPR2", "TES", "IQGAP1", "ITCH", "GPATCH2L", "MTPN", "MYO9A", "FMNL2", "SLC37A3", "TAOK3", "EPC1", "IVNS1ABP", "SCAPER", "TNS3", "STX12", "MTMR6", "TRAPPC8", "S100PBP", "RNF145", "CRK", "NCOA1", "PHLDB1", "PRDM1", "USP45", "PLEKHA5", "EXOC7", "DGKH", "USP12", "ESCO1", "MFHAS1", "RALA", "ERLIN1", "PIK3AP1", "GNB4", "SENP7", "BMP2K", "CHFR", "JARID2", "DEK", "HRH…
345	GSE7768_OVA_WITH_LPS_VS_OVA_WITH_MPL_IMMUNIZED_MOUSE_WHOLE_SPLEEN_6H_DN	0.00645161	0.0499034	-0.316262	-1.64674	0	142	c("HIVEP1", "CCNYL1", "LIMS1", "SPEN", "PRRC2C", "FAM53C", "TMOD3", "TRMT61B", "RAB10", "TES", "AIDA", "WDR37", "KLF7", "ZC3HAV1", "IRF2", "CCDC50", "PPFIBP1", "CCNJ", "PNPT1", "NFKB1", "KLF6", "RNF145", "ATXN7", "NOTCH2", "RC3H1", "KBTBD2", "MYO10", "PI4K2B", "BBX", "ANXA1", "NR3C1", "PNRC1", "CCNL1", "MIER3", "HPS3", "USB1", "PCGF5", "KHNYN", "CALCRL", "PLSCR1", "KAT2B", "FMR1", "FBXL3", "GOLGA…
346	GSE360_HIGH_DOSE_B_MALAYI_VS_M_TUBERCULOSIS_MAC_DN	0.00729927	0.0499034	-0.309064	-1.64693	0	166	c("MTF1", "ARSB", "CCSER2", "WDR43", "CAP1", "GSK3B", "NDUFS1", "SLC30A4", "CLOCK", "ZNF638", "PPWD1", "KIAA0586", "SLC31A1", "MCL1", "TNFAIP3", "FOSL2", "INPP5B", "ZNF189", "HNRNPH3", "RALA", "FKTN", "RCN2", "MAPK8", "CS", "GLIPR1", "VCAN", "NAMPT", "DVL3", "PDK1", "CAPN7", "SREK1", "DNM1L", "ZFP36L1", "KAT2B", "SLC2A3", "PBX2", "ACSL1", "CTNNB1", "THEMIS2", "OSBPL8", "STK3", "GBP1", "PLIN2", "P…
347	GSE35825_IFNA_VS_IFNG_STIM_MACROPHAGE_UP	0.00641026	0.0499034	-0.315821	-1.64789	0	143	c("HIVEP2", "KPNA3", "TES", "IFNAR2", "KPNA4", "PPP1CB", "CFLAR", "KLF7", "SERTAD2", "SRFBP1", "ZFAND5", "PELI1", "FNBP1L", "ETS1", "ATXN7L1", "CCNJ", "KDM7A", "ACOT9", "NFKB1", "TRIM5", "HIF1A", "UBE2Q2", "TMEM123", "MAFG", "RFFL", "IFI16", "BRD2", "PRPF38A", "OSBPL3", "SLFN5", "STAT2", "MOB3B", "MET", "ZCCHC2", "PARP14", "DAAM1", "CALCRL", "STAT1", "SAMSN1", "MTF2", "RAP1B", "VTA1", "ADAMTS7", …
348	GSE30083_SP1_VS_SP4_THYMOCYTE_DN	0.00769231	0.0499034	-0.313993	-1.64851	0	158	c("SYNE2", "ARSB", "KLF3", "PPP1R21", "ALS2", "DSE", "B4GALT5", "SLC30A7", "NOD1", "ADCY7", "MYD88", "RHOQ", "CRLF3", "ATP10D", "KMT2A", "SMURF2", "PANX1", "MKNK1", "MAP3K5", "ABCA1", "SPAG9", "ADD3", "APP", "ADAM19", "SLC25A24", "TLR1", "PRKDC", "SGK1", "IL6R", "NT5E", "GDI2", "SNTB2", "STAT3", "RASA3", "ANKRD12", "TTC7A", "TGFBR2", "RNF213", "SCFD2", "IL17RA", "TNFSF8", "APPL2", "DTX3L", "F2RL1…
349	GSE17721_CTRL_VS_GARDIQUIMOD_8H_BMDC_DN	0.00729927	0.0499034	-0.309453	-1.64901	0	166	c("RANBP2", "SYNE2", "MYO1E", "PEX13", "WDR43", "ZDHHC20", "SMC5", "FNBP4", "CSDE1", "CEP350", "PRRC1", "CRLF3", "PPP1R15B", "METAP1", "ATXN7L1", "BRWD3", "BRD3", "NFKB1", "MGAT5", "FBXW11", "MTHFD2", "DIAPH2", "DDHD1", "MAFG", "BRWD1", "PIK3CG", "GATAD2B", "PIK3AP1", "JARID2", "CRYBG3", "SNRNP48", "PLCG1", "ZFAND3", "MID1", "RNF19A", "CCNL1", "JAK2", "CNOT7", "SAMSN1", "POGLUT1", "IL17RA", "HAT1…
350	GOBP_NIK_NF_KAPPAB_SIGNALING	0.00515464	0.0499034	-0.333722	-1.64939	0	107	c("DDX3X", "LIMS1", "AGO3", "PPM1B", "EP300", "NFAT5", "NOD1", "ZFP91", "BIRC2", "UACA", "RC3H2", "CHUK", "EIF2AK2", "TLR4", "TRAF6", "MALT1", "NFKB1", "ACTN4", "DLG1", "DICER1", "ILK", "RASSF2", "RC3H1", "APP", "TNFRSF10A", "REL", "PTPN22", "MKRN2", "RTKN2", "NMI", "TRIM44", "CYLD", "TNFRSF10B", "MAP3K7", "TIRAP", "TLR7", "TLR3", "TLR6", "TLR2", "SASH1", "CD86", "TRIM6", "MIR30C2", "BIRC3", "GRE…
351	MODULE_76	0.00444444	0.0499034	-0.36195	-1.65059	0	69	c("NFKB1", "ANXA1", "TLR1", "NMI", "FN1", "CCR1", "TIRAP", "PTAFR", "CYBB", "C3", "LY75", "TPST1", "TLR3", "CXCL12", "CCR2", "TLR2", "C3AR1", "BDKRB2", "CCR5", "PLA2G7", "CXCL8", "LYZ", "CX3CL1", "CCL2", "IL1R1", "CCL8", "FPR1", "AOAH", "CCL4", "CXCL10", "CCL18", "CXCL11", "CXCL9", "CXCR4", "IL1B", "ALOX5", "CXCL1", "CCL13", "AOC3", "PTX3", "CXCL2", "MGLL", "ABCF1", "CCL20", "S100A9")
352	GSE10325_CD4_TCELL_VS_MYELOID_DN	0.00729927	0.0499034	-0.309985	-1.65184	0	166	c("OSBPL11", "LHFPL2", "CORO1C", "DSE", "CLIC4", "OPN3", "MYD88", "RHOQ", "ATP10D", "ANXA4", "TNS3", "PLXNC1", "LYN", "NOTCH2", "SKAP2", "STX7", "CTNNA1", "CCDC88A", "CLCN5", "CDK2AP1", "NCOA4", "DYSF", "ENC1", "SCPEP1", "SIRPA", "LRP1", "SNX27", "LYST", "ENTPD1", "PADI2", "MEF2C", "PLCG2", "ICAM1", "MARCKS", "NREP", "ADORA2B", "CCR1", "THEMIS2", "TLR5", "PLEK", "MSR1", "SCRN1", "RHBDF2", "YBX3",…
353	GSE12392_WT_VS_IFNAR_KO_CD8A_NEG_SPLEEN_DC_UP	0.00769231	0.0499034	-0.314296	-1.65238	0	160	c("HMG20A", "MAPK14", "FRRS1", "RNF111", "PMS2", "SETX", "MYO1E", "SWAP70", "DENND5A", "RGL1", "CYFIP1", "CFLAR", "NOD1", "XPNPEP1", "USP6NL", "STK24", "RPS6KA3", "BIRC2", "CRLF3", "UPF2", "RABGAP1", "MAN2A2", "BRPF3", "IPO7", "NDST1", "CARD6", "LRRK1", "PANX1", "ARAP2", "NPC1", "PLEKHA1", "APP", "TCF4", "PLEKHG2", "AEBP2", "LRP1", "LYST", "ITGA4", "JAK2", "SNX9", "GPRC5B", "TAGAP", "DONSON", "NC…
354	GSE8921_3H_VS_24H_TLR1_2_STIM_MONOCYTE_UP	0.00729927	0.0499034	-0.310678	-1.65429	0	163	c("PIKFYVE", "CCDC93", "MTOR", "RAPGEF1", "NSD1", "EPS15", "TBCCD1", "ASAP2", "EP300", "B4GALT5", "CLIC4", "SIKE1", "FOXJ3", "GNA12", "ZC3H7B", "CLIP1", "VCL", "SMAD5", "MTMR6", "MALT1", "S100PBP", "MSL3", "GANC", "POGK", "RAP1A", "FKBP9", "CTDSP2", "AKAP11", "THUMPD3", "INPP5B", "CCDC88A", "TFAM", "MYO10", "DNMT3A", "CTCF", "CEPT1", "HPSE", "PIK3AP1", "ABI2", "MAPK8", "DYSF", "PPP1R12B", "ATMIN"…
355	GSE17721_POLYIC_VS_CPG_1H_BMDC_DN	0.00746269	0.0499034	-0.317396	-1.65711	0	156	c("SF3B1", "MLLT10", "TOP1", "KPNA3", "KCTD10", "NCK1", "APAF1", "ETF1", "CLASP1", "ZDHHC20", "PUM2", "FOXJ3", "RASA2", "CLOCK", "KBTBD4", "SOS2", "RABGAP1", "PELI1", "SLC41A1", "FOXK1", "RBM7", "RREB1", "NCK2", "DLST", "FBXW11", "SEC24D", "PHLDB1", "BCL2L11", "CD200", "RFFL", "PTGER4", "SLC38A2", "PRKCI", "LIN9", "MTMR1", "UBR2", "RNF19A", "CCNL1", "ST8SIA4", "WDR20", "ABCB10", "CDK2", "RNF19B",…
356	GSE34156_TLR1_TLR2_LIGAND_VS_NOD2_AND_TLR1_TLR2_LIGAND_24H_TREATED_MONOCYTE_UP	0.0075188	0.0499034	-0.310221	-1.65715	0	168	c("ACTR2", "LIMS1", "TLN1", "LHFPL2", "MAP4K3", "CORO1C", "DSE", "CLIC4", "IFNGR1", "DOCK4", "ANXA5", "TNS3", "MERTK", "DMXL2", "TLR4", "CYTH3", "ATP13A3", "WDFY3", "LACC1", "LYN", "ELF4", "CD93", "CCDC88A", "NID1", "TPM4", "HPSE", "GNB4", "MYOF", "NCOA4", "SIRPA", "LRP1", "VCAN", "NABP1", "NRP2", "TFEC", "ATP6V1B2", "MAFB", "MARCKS", "NCAPG", "RAB5A", "TMCC3", "NCF2", "CCR1", "RAB7A", "MSR1", "P…
357	REACTOME_ANTI_INFLAMMATORY_RESPONSE_FAVOURING_LEISHMANIA_PARASITE_INFECTION	0.00423729	0.0499034	-0.363023	-1.65732	0	68	c("ADAM17", "CREB1", "MAPK14", "ADCY7", "MYH9", "ITPR3", "GNAI3", "YES1", "LYN", "PRKX", "PRKAR2A", "GNB4", "GNAI1", "PLCG1", "ADCY3", "GNB1", "PLCG2", "GNG12", "ADORA2B", "RHBDF2", "GNG2", "PRKAR1A", "FYN", "SYK", "FCGR3A", "CD163", "FCGR2A", "FGR", "SRC", "CD3G")
358	GSE11961_MARGINAL_ZONE_BCELL_VS_GERMINAL_CENTER_BCELL_DAY7_DN	0.0075188	0.0499034	-0.310253	-1.65732	0	168	c("LUZP1", "RAPGEF2", "RAPGEF1", "QKI", "INO80D", "FARP2", "BMPR2", "EP300", "FER", "ARL5A", "TRIO", "CEP135", "USP37", "POLH", "INCENP", "KIF20B", "CHST11", "PTPN9", "MIB1", "LRIG2", "NFKB1", "BAZ1A", "SLC35F5", "ANTXR2", "BAZ2B", "ARHGEF7", "RAB27A", "RAP2A", "TFIP11", "BARD1", "OSBPL3", "PIK3CG", "FRYL", "C4orf46", "SSX2IP", "TMBIM1", "TTK", "LPIN1", "DOCK2", "VPS4B", "TIAM1", "SLC18B1", "LGAL…
359	GSE17186_MEMORY_VS_CD21LOW_TRANSITIONAL_BCELL_UP	0.00714286	0.0499034	-0.308778	-1.65743	0	171	c("CLINT1", "LRRC40", "KPNA3", "IFNAR2", "FOXN2", "BICD2", "TUBA1B", "EPB41L2", "MSH2", "SLK", "ALMS1", "VKORC1L1", "STX12", "COPA", "TOPBP1", "SURF4", "FAM168A", "CKAP2L", "MYO18A", "ANLN", "STARD8", "WDR41", "CTNND1", "PALB2", "INPP5B", "NHLRC2", "PALLD", "MAGT1", "ADAM19", "TMTC3", "GNAQ", "PLEKHB2", "RCN2", "NDC1", "IDE", "SYNRG", "PAK2", "ENTPD1", "PADI2", "DPYSL2", "RCBTB2", "IQGAP3", "PDCD…
360	GSE37416_0H_VS_24H_F_TULARENSIS_LVS_NEUTROPHIL_UP	0.00714286	0.0499034	-0.308847	-1.6578	0	171	c("ACTR2", "INPP4A", "MAPK14", "GNPTAB", "KLF13", "APAF1", "PKN2", "AGO4", "CAB39", "CFLAR", "TBC1D14", "BCLAF1", "XRN2", "BICD2", "RPS6KA3", "SNX18", "CASP8", "UTRN", "MTM1", "TOPORS", "WNK1", "SOS2", "STK17B", "PHF2", "VCL", "LPCAT2", "SRSF11", "GOLPH3", "TMEM30A", "DPYD", "INTS3", "KLF6", "ACTN4", "MCL1", "WDFY3", "ZKSCAN4", "ANTXR2", "MPZL1", "TUBGCP3", "ATRX", "HMGCR", "ZNF200", "HIPK3", "RN…
361	GSE37301_HEMATOPOIETIC_STEM_CELL_VS_RAG2_KO_NK_CELL_UP	0.00662252	0.0499034	-0.319254	-1.65869	0	144	c("WDR82", "SRSF10", "GTF3C2", "ASAP1", "KLF3", "AGFG1", "BCL9L", "NIN", "TANC1", "TCF20", "MYH9", "ETV3", "DOCK4", "SMC4", "SPRED1", "USP24", "TBC1D4", "PRRG1", "CARD6", "CYTH3", "SIPA1L1", "RASSF2", "CNN3", "BCL2L11", "ZZZ3", "ADD3", "FOXO1", "FAS", "FAM3C", "HNRNPH3", "EXT1", "SPSB1", "PDE7A", "PRKCH", "IL6R", "ABLIM1", "SH3KBP1", "SOX4", "STAT1", "ZFP3", "TNFSF8", "CCT5", "POFUT1", "DNAAF5", …
362	PID_CDC42_PATHWAY	0.00404858	0.0499034	-0.368028	-1.6606	0	65	c("ACTR2", "MAPK14", "MTOR", "MAPK1", "ACTR3", "CBL", "IQGAP1", "GSK3B", "APC", "YES1", "RAF1", "ATF2", "LIMK2", "EPS8", "DLG1", "ARHGEF7", "ENAH", "EXOC7", "CTNNA1", "MAPK8", "WASL", "CDC42BPA", "PAK2", "ARPC2", "TIAM1", "PIK3R1")
363	REACTOME_LEISHMANIA_INFECTION	0.00675676	0.0499034	-0.320845	-1.66154	0	147	c("ADAM17", "ACTR2", "NCKAP1", "CREB1", "MAPK14", "MAPK1", "ACTR3", "ABL1", "NCK1", "WASF2", "CYFIP1", "ABI1", "ADCY7", "MYH9", "MYO5A", "ITPR3", "GNAI3", "YES1", "NFKB1", "WASF3", "CRK", "LYN", "PRKX", "PRKAR2A", "APP", "MYO10", "GNB4", "GNAI1", "PLCG1", "ABI2", "MAPK8", "WASL", "DOCK1", "ARPC2", "NT5E", "DVL3", "ENTPD1", "ADCY3", "GNB1", "PLCG2", "GNG12", "WIPF1", "MYO9B", "ADORA2B", "P2RX7", "…
364	GOBP_POSITIVE_REGULATION_OF_NEUROGENESIS	0.00740741	0.0499034	-0.311295	-1.66158	0	167	c("ITGB1", "MTOR", "SPEN", "DHX36", "SMURF1", "BMPR2", "NIN", "CYFIP1", "LIG4", "ADNP", "NUMB", "PLXNA1", "CDKL5", "MAP2K1", "MACF1", "PLXNC1", "NRP1", "RUFY3", "DICER1", "SYNJ1", "KRAS", "LYN", "GOLGA4", "XRCC5", "HIF1A", "TRIM32", "CAPRIN1", "NOTCH1", "PRKCI", "ASPM", "PRKCH", "XRCC2", "UFL1", "HDAC2", "PRMT5", "SLIT2", "ANKRD27", "PAFAH1B1", "TIAM1", "PLXNA2", "SHANK3", "FBXW8", "SERPINE2", "D…
365	GOBP_POSITIVE_REGULATION_OF_CELL_SUBSTRATE_ADHESION	0.00515464	0.0499034	-0.336531	-1.66328	0	107	c("LIMS1", "ROCK1", "ABL1", "MAP4K4", "GSK3B", "UTRN", "FERMT2", "RSU1", "CRKL", "RREB1", "NRP1", "CRK", "ILK", "ARHGEF7", "STK4", "KDR", "FLNA", "HSD17B12", "NID1", "DOCK5", "DOCK1", "ARPC2", "JAK2", "DAB2", "TSC1", "ITGA5", "TEK", "DNM2", "DAG1", "CDK6", "FN1", "ECM2", "NEDD9", "CCDC80", "FBLN2", "CDH13", "SFRP1", "RIN2", "PTPRJ", "COL8A1", "VEGFA", "PRKCE", "BRAF", "PPM1F", "UNC13D", "CX3CL1",…
366	GSE9650_NAIVE_VS_MEMORY_CD8_TCELL_UP	0.00729927	0.0499034	-0.309739	-1.66365	0	170	c("CCDC93", "USP34", "ZFR", "SPTBN1", "ADCY7", "ZNF292", "DDX6", "SLC30A4", "NCBP1", "BIRC2", "SMC4", "ZFAND5", "DCP1A", "MPHOSPH9", "KMT2A", "CYTH3", "S100PBP", "BBS9", "ACTN1", "SFMBT2", "TIA1", "PHTF2", "DCK", "WDR26", "PLEKHA1", "HDLBP", "CNN3", "KIF23", "MFHAS1", "ACADM", "TCF4", "EXT1", "JARID2", "TTC3", "SPSB1", "DDX50", "KANSL2", "IL6R", "ABLIM1", "HDAC2", "PDK1", "CDK2", "CTPS1", "ZFP1",…
367	GSE36009_WT_VS_NLRP10_KO_DC_UP	0.0075188	0.0499034	-0.31149	-1.66393	0	168	c("VGLL4", "AREL1", "NIPA2", "CWC22", "FAM53C", "USP42", "SDAD1", "MORC3", "RGL1", "XRN2", "ASCC3", "ARID4A", "NFXL1", "TAOK3", "ZBTB5", "CRLF3", "UACA", "LARP1", "PPIP5K2", "CARD6", "LRCH3", "WRN", "NFIL3", "MCMBP", "FNDC3A", "AMER1", "TRIM5", "DBR1", "SYNJ1", "SLC35F5", "PRKX", "PAG1", "L3MBTL3", "DOCK8", "PIK3AP1", "TCF4", "SLFN5", "PUS10", "PRNP", "ADAR", "ARHGAP11A", "PDE7A", "ATP6V0A2", "TC…
368	GSE28737_FOLLICULAR_VS_MARGINAL_ZONE_BCELL_DN	0.00636943	0.0499034	-0.324911	-1.66398	0	135	c("FBXO11", "XPO1", "APAF1", "CTDSPL2", "TNPO1", "ETV3", "BLOC1S6", "BIRC2", "IRF2", "VPS54", "TBC1D4", "SASS6", "DPYD", "MEX3B", "NCOA1", "KCMF1", "BBS7", "FRMD4A", "PI4K2B", "STAT2", "CACHD1", "MINK1", "EDEM1", "MID1", "CCDC138", "SNX2", "PCDH18", "CGGBP1", "SPPL2A", "ICAM1", "DCLK2", "KAT2B", "PARP9", "SYNJ2", "PFKP", "ANXA3", "GRHL3", "LRP8", "NCOA2", "SHOX2", "BTG3", "B3GNT3", "SAMD9L", "ZNF…
369	LAKE_ADULT_KIDNEY_C24_ENDOTHELIAL_CELLS_AEA_AND_DVR	0.00657895	0.0499034	-0.325779	-1.66428	0	136	c("AKAP13", "RASAL2", "TJP1", "BMPR2", "SPTBN1", "IQGAP1", "CLIC4", "EXOC6B", "ROCK2", "MYH9", "UTRN", "DOCK4", "UACA", "DOCK9", "MEF2A", "PIK3C2A", "CALD1", "MBNL1", "KLF12", "MACF1", "DPYD", "WWTR1", "KIF5B", "CD93", "KCTD12", "APP", "FLT1", "TCF4", "ZEB1", "CRYBG3", "PLCB4", "DST", "CDC42BPA", "NAMPT", "ARHGAP26", "FCHSD2", "EMP1", "EPAS1", "MEF2C", "MTUS1", "TTC28", "AKT3", "PODXL", "TPM3", "…
370	GSE33425_CD161_HIGH_VS_INT_CD8_TCELL_UP	0.0075188	0.0499034	-0.312164	-1.66624	0	173	c("TMOD3", "EPS15", "PPP1R21", "IREB2", "RAB10", "IQGAP1", "CYFIP1", "ZNF106", "TBC1D14", "MTPN", "TEP1", "GABPA", "RHOQ", "RNGTT", "EIF2AK4", "CMTR2", "VCL", "CHUK", "PDE8A", "ASH1L", "MCL1", "PHTF2", "NDEL1", "ZNF207", "LYN", "STX7", "CNN3", "TMEM123", "NID1", "RB1", "MFHAS1", "SBDS", "TCF4", "PPID", "LMO7", "RAB35", "SLC25A15", "SNX2", "VPS4B", "WDFY2", "ENTPD1", "FAM91A1", "SSPN", "UBE2G1", "…
371	GOBP_KERATINOCYTE_DIFFERENTIATION	0.00526316	0.0499034	-0.34632	-1.66641	0	97	c("ROCK1", "LATS2", "YAP1", "CLIC4", "CFLAR", "ROCK2", "LATS1", "OPN3", "PIP5K1A", "MAP2K1", "CASP3", "STK4", "FOSL2", "SAV1", "PALLD", "NOTCH1", "GRHL1", "ANXA1", "PRKCH", "EPHA2", "CDH3", "MAFB", "ZFP36L1", "NCOA3", "DSP", "GRHL2", "TRIM16", "KAZN", "JAG1", "CD109", "EZH2", "INTU", "ERRFI1", "FOXC1", "ADAM9", "VDR", "CYP26B1", "PPL", "KRT80", "EXPH5")
372	GSE2770_UNTREATED_VS_IL12_TREATED_ACT_CD4_TCELL_48H_UP	0.0075188	0.0499034	-0.315469	-1.6665	0	161	c("HMG20A", "STAG1", "AZI2", "SRRM1", "MAPK1", "RAPGEF1", "RASAL2", "KLF13", "PTPN12", "PGM2", "BMPR2", "SLC30A6", "NFAT5", "TNRC6B", "SMAD1", "SMG1", "TMEM131", "CUL3", "NFATC3", "RAP2B", "ZWILCH", "EFCAB14", "TBC1D4", "STIL", "HEATR5A", "WRN", "S100PBP", "BBS9", "HERC2", "NCOA1", "BUB1B", "RAP1A", "GALNT1", "DENND4C", "SLC38A2", "HRH1", "AEBP2", "PPP2R5C", "ENC1", "STAG2", "PRKDC", "MBIP", "WDR…
373	PETROVA_ENDOTHELIUM_LYMPHATIC_VS_BLOOD_UP	0.00531915	0.0499034	-0.335045	-1.66756	0	113	c("PAQR3", "ANKS1A", "ARID5B", "SMC4", "PDE8A", "LBR", "LYN", "BUB1B", "BTBD3", "ADD3", "CD200", "BUB1", "ITGA1", "RMND5A", "KIF11", "CENPF", "MCM6", "RAPGEF5", "CEP68", "TTK", "LMNB1", "SLC39A14", "CALCRL", "GPRC5B", "MEF2C", "FOXM1", "LIPA", "PNP", "CCNA2", "SPRY1", "DSP", "LDB2", "ITGA9", "PLK1", "GINS1", "CCNB2", "CCNE2", "UNC5B", "GAB1", "KIF2C", "CXCL12", "TIMP3", "CSRP2", "ACSL3", "NDC80",…
374	REACTOME_SIGNALING_BY_TGFB_FAMILY_MEMBERS	0.00515464	0.0499034	-0.337492	-1.66803	0	107	c("CCNK", "ITGB1", "MAPK1", "XPO1", "RNF111", "CBL", "SMURF1", "BMPR2", "EP300", "SMAD1", "CCNT2", "PPP1CB", "ACVR2A", "SKI", "SP1", "USP9X", "SMAD5", "SMURF2", "SMAD2", "ITGAV", "USP15", "WWTR1", "CCNT1", "CDK8", "LTBP1", "PARD3", "FSTL1", "BMPR1A", "UBE2D1", "CCNC", "FBN1", "TGFBR1", "TFDP1", "LTBP2", "TGFBR2", "STAT1", "PARP1", "INHBA", "MTMR4", "ITGB8", "YBX1", "CDKN2B", "RBL1", "PPP1CC", "TG…
375	GSE25677_R848_VS_MPL_AND_R848_STIM_BCELL_DN	0.00645161	0.0499034	-0.320416	-1.66838	0	142	c("OTUD4", "DHX9", "AKAP13", "RAPGEF1", "MAPK6", "PPP1R21", "HCFC2", "SMC5", "POLR1B", "DESI2", "CAPZA1", "GOLIM4", "INCENP", "CSDE1", "ZNF318", "CEP57", "CRLF3", "SNX4", "ZFAND5", "TRA2B", "KIF20B", "KLHL28", "SMURF2", "PICALM", "USP15", "ARAP2", "MAP3K5", "DBF4", "GALNT1", "FOXO1", "SIRT1", "FEZ2", "PTPN22", "MTMR1", "ANXA1", "HERC4", "ATMIN", "SLC39A10", "OTULIN", "SPRED2", "SPCS3", "SH3KBP1",…
376	GSE17974_CTRL_VS_ACT_IL4_AND_ANTI_IL12_48H_CD4_TCELL_UP	0.00684932	0.0499034	-0.323186	-1.66883	0	148	c("TRAPPC10", "KLF11", "ATXN1L", "MAP4K4", "SNX29", "RBM33", "FNDC3B", "LMTK2", "HEG1", "ZRANB1", "ARRDC3", "SECISBP2L", "ARHGAP21", "JMY", "SPTY2D1", "CSGALNACT1", "LCOR", "SLC7A6", "ITPRIP", "ENC1", "PAIP1", "ZNF805", "SGK1", "ITGA4", "ZNF711", "DNAJC3", "SNN", "SOX4", "RIMKLB", "ADAMTS5", "KAT2B", "TTC28", "TNFSF8", "RASGRF2", "PLEK", "AHNAK", "ITGA6", "PIM1", "AHDC1", "TSC22D1", "C9orf72", "M…
377	GSE40274_FOXP3_VS_FOXP3_AND_EOS_TRANSDUCED_ACTIVATED_CD4_TCELL_UP	0.00729927	0.0499034	-0.313289	-1.66944	0	166	c("DDX18", "SOCS5", "TMOD3", "PTPN12", "TBCCD1", "CEBPZ", "CHD2", "IFNAR2", "RBAK", "CDC42SE1", "TET2", "STK24", "UBR3", "ARID5B", "ATP10D", "RAP2B", "LPCAT2", "GORASP2", "SVIL", "ZMYND11", "CRY1", "KDM5B", "CYTH3", "CREB3L2", "SNRK", "ARSK", "SUFU", "DBT", "DSTYK", "GPR180", "L3MBTL3", "MFHAS1", "ABHD17B", "ADAM19", "PRKCI", "SPATA13", "TRIM25", "FEZ2", "ARHGAP24", "TMEM140", "FOXO3", "ST8SIA4",…
378	GOBP_REGULATION_OF_MONONUCLEAR_CELL_MIGRATION	0.00518135	0.0499034	-0.347557	-1.67102	0	94	c("ADAM17", "MAPK1", "AKIRIN1", "LRCH1", "ABL1", "ABL2", "ADAM10", "WNK1", "OXSR1", "MSN", "ANO6", "CRKL", "CRK", "LYN", "CD200", "APP", "DOCK8", "WASL", "ITGA4", "THBS1", "SLIT2", "PADI2", "CCR1", "NEDD9", "C5AR1", "PTK2", "SPNS2", "MOSPD2", "LGMN", "CD47", "CXCL12", "CCR2", "C3AR1", "PLCB1", "PLA2G7", "CMKLR1", "SPN", "GREM1", "SLAMF8", "JAM2", "CCL2", "HMGB1", "STK10", "TNF", "MIA3", "AKT1", "…
379	GSE9988_LOW_LPS_VS_ANTI_TREM1_AND_LPS_MONOCYTE_DN	0.00769231	0.0499034	-0.318294	-1.67109	0	158	c("SOS1", "RLF", "WDFY1", "ACVR1", "LHFPL2", "MAP4K3", "CORO1C", "ZBTB43", "TRPM7", "CALU", "GTF2A1", "SH3BP5", "SERTAD2", "EIF2AK3", "PHACTR2", "FNIP2", "EEA1", "ZNF318", "CRY1", "LRRC8B", "DCUN1D4", "UBXN7", "FKBP15", "NPC1", "COL15A1", "STARD8", "SMIM13", "CHSY1", "TMEM65", "ANKRD28", "GNA13", "NAA50", "RASGEF1B", "TEX10", "RBM15", "WDR91", "RNF19A", "SCARB2", "SGK1", "EFR3A", "USP53", "ZCCHC2…
380	WP_ALLOGRAFT_REJECTION	0.00344828	0.0499034	-0.402667	-1.67122	0	46	c("TUBA1B", "CASP8", "GABPA", "CASP3", "FAS", "STAT1", "CSNK2A2", "C3", "CXCL12", "PDGFRA", "CD86", "VEGFA", "CXCL8", "VIM", "BHMT2", "COL5A1", "C7", "TNF", "IL2RA", "CXCL11", "CXCL9", "CASP7", "IL1B")
381	GSE2706_UNSTIM_VS_2H_LPS_AND_R848_DC_DN	0.00714286	0.0499034	-0.322356	-1.67177	0	150	c("HIVEP1", "RAPGEF2", "TMEM39A", "ZBTB43", "NUP98", "CFLAR", "ARL5B", "KLF7", "ZC3HAV1", "ETV3", "PELI1", "NFKB1", "TP53BP2", "TCF7L2", "ARAP2", "DNAJB4", "BAZ1A", "TNFAIP3", "USP12", "PTGER4", "MASTL", "GALNT3", "STX11", "REL", "VCAN", "NAMPT", "NABP1", "ICAM1", "TTYH2", "ACSL1", "GBP1", "LDLR", "BTG3", "P2RX7", "ITGB8", "IFIH1", "RIPK2", "EZH2", "TNFAIP8", "ZNFX1", "DAPP1", "PXDC1", "GEM", "DR…
382	GSE360_L_DONOVANI_VS_B_MALAYI_LOW_DOSE_MAC_UP	0.00775194	0.0499034	-0.313256	-1.67185	0	174	c("ACTR2", "SP3", "EIF3A", "MCFD2", "DNAJC13", "TAF6", "MAPK6", "BAZ1B", "TDG", "GPATCH8", "NUP153", "SH3BP5", "TSC22D2", "CUL2", "HUWE1", "THOC2", "PTPN9", "METAP1", "CHUK", "MTMR6", "DMXL2", "HNRNPA3", "MDFIC", "TP53BP2", "LPP", "ARAP2", "DICER1", "NCOA1", "NPC1", "FOSL2", "IDH3A", "MFN1", "ZFC3H1", "ADD3", "PLAGL1", "USP12", "RIPK1", "PPID", "ENC1", "SERINC5", "CEP162", "STAT3", "ZNF124", "SRR…
383	GSE6674_ANTI_IGM_VS_CPG_STIM_BCELL_UP	0.00729927	0.0499034	-0.313935	-1.67289	0	166	c("CBLB", "ZYG11B", "ASAP1", "NEK1", "GPATCH8", "IFNGR1", "OSBPL9", "ZNF436", "NFATC3", "ARRDC3", "PNPLA8", "KLHL24", "CYTH3", "USP28", "MSL3", "DNAJB4", "CDKN2AIP", "SGMS1", "BCL2L11", "CTDSP2", "ADD3", "FAS", "DZIP1", "KIF20A", "L3MBTL3", "MASTL", "SENP7", "SPATA13", "ZFAND3", "STK38", "ARHGAP12", "FOXO3", "MAP3K3", "USP53", "ACBD5", "HECA", "KHNYN", "CENPL", "MBNL2", "RPRD2", "RNF13", "OXR1", …
384	GSE37301_COMMON_LYMPHOID_PROGENITOR_VS_RAG2_KO_NK_CELL_DN	0.00645161	0.0499034	-0.321416	-1.67358	0	142	c("TNKS2", "ACVR1", "CEP170", "PEAK1", "SWAP70", "ACAP2", "EP400", "KLF7", "ADCY7", "MIEF1", "ZC3HAV1", "CUL2", "OPN3", "ARID5B", "DOCK9", "RAB3GAP1", "USP24", "ATXN7L1", "TP53BP2", "PITPNB", "PHLDB1", "AGTPBP1", "DIAPH2", "BAZ2B", "CDC40", "AGO2", "TBC1D8B", "CEPT1", "ZEB1", "CHFR", "GTF2E1", "DYSF", "SPG11", "TMEM140", "CDC42BPA", "EFR3A", "MBP", "CEP68", "FAM171A1", "PADI2", "DPYSL2", "TFEC", …
385	GSE21670_UNTREATED_VS_IL6_TREATED_STAT3_KO_CD4_TCELL_UP	0.0075188	0.0499034	-0.316976	-1.67446	0	161	c("NFE2L2", "CSGALNACT2", "DIAPH1", "MYO1E", "ACAP2", "ADCY7", "UTRN", "JOSD1", "ELF1", "SMC4", "ARRDC3", "RAP2B", "PELI1", "PARP4", "PPFIBP1", "SNRK", "RAB8B", "TNFAIP3", "ANTXR2", "FLNA", "CCDC88A", "SLC9A6", "ABI2", "PDE7A", "LRP1", "ERMAP", "TMBIM1", "NMT2", "DPYSL2", "ANKRD44", "RCBTB2", "SPPL2A", "ATL1", "LBH", "IL17RA", "TTYH2", "AHNAK", "CD109", "MITF", "NCKAP1L", "FGL2", "CYBB", "TIMP2",…
386	GSE17580_TREG_VS_TEFF_S_MANSONI_INF_DN	0.00769231	0.0499034	-0.319502	-1.67744	0	158	c("NFE2L2", "SYNE2", "KIF1B", "TANC1", "NRBF2", "KLF7", "UGGT1", "TCF20", "RPS6KA3", "UBR3", "PRKD3", "STK17B", "MTMR2", "CMPK1", "LPP", "RNF145", "ACTN1", "TIA1", "KRAS", "FBXW7", "SGMS1", "DENND4C", "ADD3", "PRKX", "CLCC1", "TMLHE", "ENC1", "PDE7A", "LYST", "UBE2D1", "DMTF1", "TAOK1", "SGK1", "RNPC3", "RCHY1", "ARL4C", "PDK1", "USP38", "CD84", "SOX4", "WIPF1", "SLC20A1", "VTA1", "EHD3", "FLI1",…
387	GSE41176_UNSTIM_VS_ANTI_IGM_STIM_BCELL_1H_UP	0.00763359	0.0499034	-0.320432	-1.67822	0	157	c("SOS1", "TANK", "MTF1", "ENTPD7", "NFAT5", "CLIC4", "NUP98", "FNDC3B", "PLAGL2", "SUSD6", "TRIP11", "LIMK2", "NFKB1", "PANX1", "MAP3K4", "MYO1B", "LYN", "FOSL2", "TTLL4", "WTAP", "SLC11A2", "SPRED2", "NAMPT", "PDSS1", "ICAM1", "MARCKS", "GNG12", "RAP1B", "INHBA", "ETS2", "SOD2", "ACSL1", "PRRX1", "BCL2L2", "BTG3", "DNAJB5", "PTAFR", "RHBDF2", "TNFAIP6", "MICALL1", "TNFAIP8", "CASP4", "DLC1", "E…
388	GSE14000_UNSTIM_VS_16H_LPS_DC_DN	0.00724638	0.0499034	-0.313484	-1.67846	0	172	c("ENTPD7", "STX17", "MIER1", "CFLAR", "AIDA", "CEP135", "MKLN1", "C2orf49", "PLAGL2", "CDC73", "ETV3", "MSN", "IRF2", "PPP1R15B", "DCP1A", "ARHGEF11", "ATF7", "NCK2", "RUFY3", "RAB8B", "STARD4", "NOC3L", "TRIM26", "MFN1", "CNOT4", "FUT4", "HMGCS1", "SFT2D2", "MASTL", "ADAM19", "PI4K2B", "AMD1", "SLC41A2", "FSTL1", "C4orf46", "ADAR", "LYST", "WTAP", "USP53", "NAMPT", "NABP1", "PHLPP2", "TBC1D22B"…
389	GSE2706_LPS_VS_R848_AND_LPS_8H_STIM_DC_UP	0.0075188	0.0499034	-0.31781	-1.67887	0	161	c("NT5C2", "LHFPL2", "PPP1R21", "ANKFY1", "BMPR2", "RBMS1", "RGL1", "AIDA", "DCAF17", "MYD88", "DOCK11", "SH3PXD2A", "CCNY", "CASP3", "PNPT1", "NFIL3", "CKAP5", "NCOA1", "ILK", "STX7", "KDM1B", "PCNP", "TMLHE", "SUSD1", "GNB4", "GNAQ", "SLC25A43", "SAMHD1", "USPL1", "TMEM140", "CTSO", "UBTD2", "PARPBP", "AHR", "SNTB2", "RCAN3", "XAF1", "ABCB10", "EMP1", "MRAS", "TRIM14", "CENPL", "MEF2C", "PLCG2"…
390	GSE3982_DC_VS_BCELL_UP	0.0075188	0.0499034	-0.314386	-1.6794	0	168	c("EML4", "ARSB", "ZBTB43", "EVC", "MIEF1", "PHACTR2", "VCL", "TMCC1", "DAPK1", "SLC31A1", "NFIL3", "TM6SF1", "NRP1", "RAB8B", "DYNC1I2", "NPC1", "PAPSS1", "RAP2A", "APP", "MYO10", "PALLD", "SFT2D2", "MYOF", "ENC1", "ANXA1", "SPSB1", "SAMHD1", "CTSO", "TNS1", "TNFRSF21", "UBAP1", "MRAS", "GALNT11", "ALAS1", "STX3", "SPRY2", "PPP2R3A", "ARHGAP10", "DSC2", "ADORA2B", "MICAL2", "LRRFIP1", "PFKP", "P…
391	GSE36888_UNTREATED_VS_IL2_TREATED_TCELL_2H_UP	0.00724638	0.0499034	-0.313935	-1.68088	0	172	c("HIVEP1", "ITGB1", "KLF11", "MTOR", "ACTR3", "GOPC", "SMC6", "EML4", "MIS18BP1", "TES", "JAK1", "SMARCA5", "KPNA4", "CAP1", "REST", "PLAGL2", "SNX18", "PHC1", "SNAP23", "SLAIN2", "ARID5B", "ZBTB11", "ZFAND5", "SPRED1", "PEX1", "DAPK1", "RICTOR", "TCF7L2", "ARAP2", "MYO18A", "WDR11", "CEP78", "UBQLN1", "PAG1", "KCTD9", "TTPAL", "SMARCC1", "C1orf112", "PIK3AP1", "STIM2", "TUBGCP5", "CCSAP", "PLRG…
392	HOXA9_DN.V1_UP	0.00769231	0.0499034	-0.319757	-1.68109	0	160	c("AKIRIN1", "ATXN1", "MAP4K4", "PAQR3", "FNDC3B", "ASCC3", "FAM98A", "HDAC4", "CHUK", "STX12", "CRY1", "RNF11", "USP15", "FNDC3A", "DICER1", "PHTF2", "AGTPBP1", "SERPINB8", "CDK8", "FAS", "IFI16", "PTGER4", "CDK2AP1", "HPSE", "MYOF", "TRIM22", "SCPEP1", "SAMHD1", "GLIPR1", "VCAN", "RPS6KC1", "ZMAT3", "ARHGAP26", "ARL4C", "ZCCHC2", "JAK2", "CD84", "TFEC", "RCBTB2", "UGGT2", "PLAA", "TWF1", "CYLD"…
393	GSE2706_2H_VS_8H_LPS_STIM_DC_DN	0.00662252	0.0499034	-0.323689	-1.68173	0	144	c("STX17", "PEX13", "NFAT5", "MAP4K4", "TMEM131", "ZNF567", "HCFC2", "AIDA", "CEP135", "KDM6A", "YEATS2", "EIF2AK2", "NCK2", "NFKB1", "PLXNC1", "TIA1", "TRIM5", "LYN", "RDX", "CNOT4", "RAB29", "SFT2D2", "PI4K2B", "STAT2", "TRIM22", "C4orf46", "TMEM140", "SETDB1", "NMI", "RPS6KC1", "SCYL3", "PCGF5", "JAK2", "PDE4DIP", "PLSCR1", "RSBN1L", "TTYH2", "TMCC3", "ZNF107", "GRB10", "DTX3L", "ITGB8", "MMAA…
394	GSE29618_MONOCYTE_VS_MDC_DAY7_FLU_VACCINE_UP	0.00775194	0.0499034	-0.315161	-1.68202	0	174	c("IGF2R", "LHFPL2", "ATXN1", "AGFG1", "RBMS1", "KLF7", "UTRN", "PELI1", "DMXL2", "SIPA1L1", "MKNK1", "TCF7L2", "FUT4", "EXT1", "DYSF", "ENC1", "SCPEP1", "UBE2D1", "CLMN", "TMBIM1", "SNX2", "VCAN", "NAMPT", "CLIP4", "ARAP3", "TSPAN14", "ATP6V1B2", "ICAM1", "ZFP36L1", "SOD2", "GIMAP6", "ACSL1", "NCF2", "THEMIS2", "PLIN2", "CAST", "CRISPLD2", "SERINC1", "CYBB", "C5AR1", "SDCBP", "RIN2", "CTSS", "SA…
395	GSE11057_CD4_EFF_MEM_VS_PBMC_DN	0.00763359	0.0499034	-0.317097	-1.6837	0	162	c("TET3", "ARSB", "CORO1C", "TRIO", "TET2", "FNDC3B", "FMNL2", "SNAP23", "RHOQ", "MEF2A", "SPRED1", "YWHAG", "DAPK1", "TLR4", "DPYD", "NFIL3", "TM6SF1", "PLXNC1", "TTYH3", "C15orf39", "NOTCH2", "WDR11", "STX7", "KDM1B", "CCDC88A", "CDK2AP1", "ATP6V1A", "TCF4", "BMP2K", "DYSF", "SCPEP1", "LYST", "PLXDC2", "JAK2", "NEXN", "B3GNT5", "SNN", "PLSCR1", "MFSD1", "ATP6V1B2", "GAS7", "CAT", "SLFN12", "ACS…
396	GSE13738_TCR_VS_BYSTANDER_ACTIVATED_CD4_TCELL_DN	0.00763359	0.0499034	-0.317183	-1.68416	0	162	c("SOS1", "CCDC93", "ITGB1", "SPEN", "PCSK7", "PPP1R12A", "SYNE2", "EML4", "PTPN4", "SBF2", "ZNF267", "FNDC3B", "ABHD13", "TAB2", "IVNS1ABP", "ARRDC3", "G3BP2", "CYTH3", "PANX1", "TMEM200A", "TRIM26", "FAS", "MAFG", "TNFRSF10A", "MAGT1", "SNX30", "PREPL", "VPS13C", "PLEKHB2", "PCYOX1", "APOL6", "ANXA1", "TLR1", "FAM13A", "RTKN2", "TMBIM1", "IL6R", "AHR", "DNAJC3", "TGFBR1", "RIMKLB", "RCBTB2", "C…
397	GSE37301_HEMATOPOIETIC_STEM_CELL_VS_GRAN_MONO_PROGENITOR_DN	0.0070922	0.0499034	-0.324123	-1.68747	0	153	c("TLN1", "SYNE2", "ATXN1", "ARL13B", "TMEM43", "SEC14L1", "LPCAT2", "STX12", "TMEM30A", "ITGAV", "MALT1", "KLF6", "AFF4", "BAZ1A", "SEC24D", "WDR26", "ADARB1", "FOSL2", "GALNT1", "TOB2", "FLNA", "PRKAR2A", "HMGCR", "ATP2B4", "ITGA1", "HMGCS1", "HPSE", "GNB4", "TMTC3", "RAI14", "MCU", "DOCK5", "KLF10", "NR3C1", "DUSP7", "ITGA4", "TBC1D9B", "FBXO30", "TASP1", "FARP1", "CCR4", "SORBS1", "SMCO4", "P…
398	GSE9960_HEALTHY_VS_GRAM_POS_SEPSIS_PBMC_DN	0.00719424	0.0499034	-0.324777	-1.68812	0	154	c("OTUD4", "UBXN2A", "STX17", "ITCH", "SMG1", "SLC10A7", "TNPO1", "ETV3", "ZWILCH", "PNPT1", "NFIL3", "RUFY3", "MPHOSPH10", "TNFAIP3", "RBMXL1", "PLAGL1", "BRD2", "PTGER4", "SPATS2L", "PALLD", "BTBD19", "CUL1", "STAT2", "PLCB4", "GTPBP4", "CELF1", "RAB35", "AHR", "PCGF5", "NBN", "NRP2", "C1S", "DPYSL2", "TRIM14", "STAT1", "TTF1", "IFRD1", "INHBA", "SOD2", "LRP8", "JAG1", "IFIH1", "TNFAIP6", "NCS1…
399	GSE17721_LPS_VS_POLYIC_4H_BMDC_UP	0.00729927	0.0499034	-0.314508	-1.68927	0	170	c("PIKFYVE", "ITGB1", "AZI2", "NUP160", "KCTD10", "TPR", "PTPN11", "PPP1CB", "NAA15", "RPE", "CDC73", "TLE4", "METAP1", "SURF4", "UBAP2L", "ACBD3", "ACOT9", "FNDC3A", "PPTC7", "DYNC1I2", "NOC3L", "FKBP9", "WSB2", "STARD8", "CD200", "KDR", "PLAGL1", "TM9SF4", "PIK3AP1", "PRKCI", "B3GNT2", "CS", "PHF8", "AHR", "PROS1", "PURB", "CDC27", "CALCRL", "SLC15A2", "IQGAP3", "GAS7", "RAP1B", "PARP9", "RALB"…
400	ELVIDGE_HYPOXIA_BY_DMOG_UP	0.00581395	0.0499034	-0.333783	-1.69045	0	123	c("RLF", "ATXN1", "KDM3A", "KLF7", "ZNF292", "YEATS2", "OPN3", "KLHL24", "NFIL3", "KLF6", "MGAT5", "CSGALNACT1", "WSB1", "MET", "DST", "NR3C1", "FAM13A", "LOX", "GBE1", "PDK1", "DAAM1", "VLDLR", "PGM1", "INSIG2", "EGLN1", "DSC2", "PGK1", "ADORA2B", "PFKP", "SPRY1", "PIM1", "TNFAIP8", "SAMD4A", "AKAP12", "FYN", "AK4", "ATG14", "SLC2A1", "CSRP2", "VEGFA", "SRPX", "RRAGD", "CEMIP", "PFKFB3", "LOXL2"…
401	WIERENGA_STAT5A_TARGETS_GROUP2	0.00352113	0.0499034	-0.40402	-1.69147	0	48	c("GNPTAB", "TSC22D2", "RNF217", "NFIL3", "KLF6", "ABCA1", "PHTF2", "ANTXR2", "MOB3B", "FPR3", "EMP1", "PSAT1", "CD83", "GPR65", "OLR1", "GALC", "GABARAPL1", "CXCL8", "CCL2", "IL7R", "TRAF1", "CXCL10", "AK3", "PLAU", "LAMP3", "CLEC4A", "SPP1", "CKAP4")
402	GSE17721_0.5H_VS_12H_CPG_BMDC_DN	0.00714286	0.0499034	-0.3155	-1.69351	0	171	c("ADAM17", "CREB1", "TMEM39A", "ZBTB21", "FAM53C", "RAB1A", "TJP1", "KLF3", "NCK1", "CAMSAP1", "RAB10", "DENND5A", "SIKE1", "SOCS4", "ARID5B", "RHOQ", "ZNF131", "NCK2", "ARAP2", "FBXW11", "ABCA1", "MTHFD2", "PAPSS1", "H6PD", "INPP5B", "RFFL", "TM9SF4", "VTI1A", "PALLD", "SLC38A2", "TCF4", "CCDC71L", "ZEB1", "ZFAND3", "LAMP2", "ANXA1", "GLIPR1", "VCAN", "PARP14", "RNF19B", "SPPL2A", "MTF2", "KAT2…
403	GSE41867_NAIVE_VS_DAY30_LCMV_CLONE13_EXHAUSTED_CD8_TCELL_UP	0.00645161	0.0499034	-0.325584	-1.69529	0	142	c("OTUD4", "ASAP2", "B4GALT5", "XRN1", "MAP4K4", "CFLAR", "RBBP6", "ZC3HAV1", "BIRC2", "PELI1", "PTPRF", "SIPA1L1", "ARAP2", "BAZ1A", "LYN", "RBMXL1", "CPNE8", "DGKH", "FUT4", "RIPK1", "PI4K2B", "STX11", "ARHGAP27", "GRHL1", "TRIM22", "C4orf46", "ADAR", "RNF19A", "WTAP", "SLC1A3", "VCAN", "NAMPT", "PARP14", "SNN", "C3orf38", "STAT1", "ADAMTS2", "RNF213", "GTPBP1", "SORBS1", "PLEK", "P2RX7", "IFIH…
404	MODULE_263	0.00593472	0.0499034	-0.446694	-1.69625	1	32	c("CCR1", "C5AR1", "CXCL12", "C3AR1", "CCR5", "CXCL8", "PLAUR", "CX3CL1", "CCL2", "CCL8", "FPR1", "CCL4", "CXCL10", "CCL18", "CXCL11", "PLAU", "CXCL9", "CXCR4", "IL16", "CXCL1", "CCL13", "CXCL2", "CCL20")
405	GSE43955_1H_VS_20H_ACT_CD4_TCELL_DN	0.00757576	0.0499034	-0.321588	-1.69627	0	159	c("CWC22", "FRRS1", "MAPK6", "ANKFY1", "ETF1", "CALU", "DOCK7", "INVS", "MEF2A", "LARP1", "SPRTN", "SUSD6", "NUP54", "KMT2A", "YES1", "FBXW2", "MTHFD2", "ADARB1", "TGDS", "DBF4", "BCL2L11", "KPNB1", "MYO5B", "ARID3B", "CUL1", "PRNP", "KLF10", "PAK2", "RCAN3", "NMT2", "CDCP1", "PERP", "MRAS", "NFIB", "TTF1", "MIOS", "NREP", "GAS1", "SLC20A1", "TMX1", "RAD51AP1", "RNF6", "PLIN2", "AHNAK", "HSD17B11…
406	GSE46606_IRF4HIGH_VS_IRF4MID_CD40L_IL2_IL5_DAY3_STIMULATED_BCELL_DN	0.00757576	0.0499034	-0.321694	-1.69683	0	159	c("CCNYL1", "MTOR", "TMOD3", "AGFG1", "MAT2A", "MYCBP2", "CASP8", "CUL2", "NAB1", "IRF2", "VPS54", "MBD5", "SPRED1", "PPFIBP1", "SIPA1L1", "ACOT9", "TP53BP2", "BAZ1A", "PRDM1", "SYNJ1", "INPP5B", "LLGL1", "PDZD8", "RASGEF1B", "UBA3", "LAMP2", "TUBGCP4", "OGDH", "CYP51A1", "TMEM140", "MSRB3", "LYST", "GLIPR1", "USB1", "NABP1", "JAK2", "MACC1", "TMED5", "TRIM14", "AHCYL2", "CPNE2", "RBMX", "STAT1",…
407	GSE17301_ACD3_ACD28_VS_ACD3_ACD28_AND_IFNA5_STIM_CD8_TCELL_DN	0.00729927	0.0499034	-0.31593	-1.69691	0	170	c("GTF3C2", "SCYL2", "DENND5A", "UTRN", "MYO5A", "OPN3", "PRKAA1", "TAOK3", "FAM98A", "SH2B3", "ZEB2", "RNF144A", "ANXA4", "RSU1", "CREB3L2", "FNDC3A", "NPC1", "LYN", "BAZ2B", "STX7", "CD93", "WDR41", "CTNND1", "KCTD12", "PUS7", "TCF4", "CDYL", "SEL1L3", "FEZ2", "ZFAND3", "TLR1", "BTN3A3", "DUSP7", "SLC25A15", "FYCO1", "GLIPR1", "GLB1", "NAMPT", "KANK1", "JAK2", "FCHSD2", "RABGAP1L", "TFEC", "MEF…
408	GSE5589_WT_VS_IL6_KO_LPS_AND_IL10_STIM_MACROPHAGE_45MIN_DN	0.0075188	0.0499034	-0.31767	-1.69694	0	168	c("MAPK1", "TBC1D2B", "ZBTB21", "SOCS5", "TRIP12", "PPIL4", "NCK1", "ASAP2", "CLIC4", "RBMS1", "RGL1", "TJP2", "CSNK1A1", "GSK3B", "UBA6", "ARIH1", "RNMT", "ATP11C", "ZC3H14", "DUSP11", "SOS2", "DPP8", "ATF1", "ANXA4", "PRKAB2", "GNAI3", "SMAD5", "SMAD2", "FEM1B", "DLST", "KIF5B", "FOSL2", "CCDC88A", "CLCN5", "ABHD17B", "LARP4B", "MET", "SLC41A2", "MINK1", "ANXA1", "ARHGAP5", "DMTF1", "TMEM33", "…
409	GSE17186_MEMORY_VS_CD21HIGH_TRANSITIONAL_BCELL_DN	0.0078125	0.0499034	-0.312915	-1.6974	0	178	c("HIVEP1", "EPS15", "ASAP1", "AGFG1", "WDR36", "SPTBN1", "NFAT5", "IQGAP1", "ADCY7", "EPB41L2", "ADNP", "AP3B1", "ADAM10", "ELF1", "SMC4", "MBNL1", "CNOT6", "CYTH3", "PDE8A", "CDC42SE2", "ACTN1", "ZNF451", "QSER1", "NEK7", "LBR", "TOP2B", "BCL2L11", "PAPSS1", "ADD3", "KIF23", "IFNAR1", "SPATA13", "PLEKHB2", "PRNP", "FNBP1", "STAG2", "OGDH", "UBE2J1", "HERC4", "MBP", "PAK2", "OTULIN", "SH3KBP1", …
410	GSE3982_EOSINOPHIL_VS_NKCELL_UP	0.00763359	0.0499034	-0.324107	-1.69746	0	157	c("SWAP70", "BTBD7", "NRBF2", "DDX21", "ITSN1", "USP6NL", "DDX6", "MTM1", "SEC14L1", "CDC14B", "TAOK3", "RAB3GAP1", "CHMP3", "CYB5R4", "SVIL", "FNBP1L", "LIMK2", "NFIL3", "PLXNC1", "MCL1", "CRK", "NOTCH2", "STK4", "HNRNPUL1", "SLC6A6", "ZNF200", "E2F3", "PIK3CG", "GNAQ", "EFNB2", "NCOA4", "CENPF", "RNF24", "ZMIZ1", "PNRC1", "SGK1", "AHR", "THBS1", "ARHGAP26", "JAK2", "ENTPD1", "SNN", "PIK3CB", "S…
411	FULLER_PBMC_F_TULARENSIS_VACCINE_LVS_AGE_22_54YO_48HR_UP	0.00706714	0.0499034	-0.415693	-1.69795	1	44	c("NOD1", "MYD88", "TLR4", "TRAF6", "FAS", "CARD8", "TLR1", "ICAM1", "SOD2", "CCR1", "TLR5", "TIRAP", "CD58", "TLR7", "TLR3", "IRAK2", "TLR6", "CCR2", "TLR2", "CD86", "CCR5", "TAP1", "FCGR3A", "FCGR2A", "CDC42", "ADAMDEC1", "LILRB4", "CD44")
412	REACTOME_INTERFERON_SIGNALING	0.00724638	0.0499034	-0.325419	-1.69849	0	155	c("RANBP2", "KPNA3", "NUP160", "TPR", "PPM1B", "PTPN11", "PIAS1", "POM121", "JAK1", "NUP205", "NUP98", "IFNAR2", "ABCE1", "KPNA4", "KPNA1", "EIF4G2", "NUP153", "IFNGR1", "ARIH1", "NEDD4", "IRF2", "NUP188", "NUP54", "EIF2AK2", "NUP50", "EIF4G1", "TRIM5", "NUP155", "KPNA5", "TRIM26", "FLNA", "EIF4G3", "KPNB1", "IFNAR1", "POM121C", "STAT2", "PLCG1", "TRIM25", "EIF4E", "TRIM22", "NDC1", "SAMHD1", "AD…
413	REACTOME_INTERFERON_GAMMA_SIGNALING	0.00404858	0.0499034	-0.37656	-1.6991	0	65	c("PTPN11", "PIAS1", "JAK1", "IFNGR1", "IRF2", "TRIM5", "TRIM26", "TRIM25", "TRIM22", "MID1", "CAMK2G", "JAK2", "TRIM14", "STAT1", "ICAM1", "CAMK2D", "TRIM2", "GBP1", "PTAFR", "PTPN2", "SP100", "TRIM38", "CIITA", "TRIM6", "PML", "TRIM29", "OAS3", "SMAD7", "IRF8", "SOCS3", "GBP5", "IRF4", "TRIM35", "TRIM68", "GBP4", "GBP2", "CD44")
414	GSE41176_UNSTIM_VS_ANTI_IGM_STIM_BCELL_3H_UP	0.00763359	0.0499034	-0.32474	-1.70078	0	157	c("TMEM39A", "MTF1", "ENTPD7", "TMEM185B", "CFLAR", "CEP135", "TP53BP1", "ETV3", "SUSD6", "MAP2K1", "PDE8A", "MAP3K4", "ATP13A3", "MAP3K5", "MYO1B", "NDEL1", "TNFAIP3", "IGSF3", "ARFGAP3", "CUL4A", "FLT1", "HYOU1", "AGK", "HRH1", "ZNF550", "WTAP", "SLC11A2", "NAMPT", "SNN", "PDSS1", "PGM3", "MARCKS", "EHF", "INHBA", "ETS2", "AGPAT4", "SOD2", "PCID2", "ACSL1", "BTG3", "ITGB8", "PDIA5", "TNFAIP6", …
415	GSE4590_PRE_BCELL_VS_LARGE_PRE_BCELL_UP	0.00591716	0.0499034	-0.33353	-1.70293	0	128	c("PRPF40A", "SYNE2", "SMURF1", "ABI1", "FKBP14", "FMNL2", "SLC30A4", "RNASEH1", "TAOK3", "UACA", "PELI1", "FRMD4B", "KDM5B", "DPYD", "ACOT9", "ACTN1", "SFMBT2", "SGMS1", "STARD8", "KDR", "IFI16", "PRPF38A", "BRWD1", "GNB4", "TTC3", "REL", "DST", "KLF8", "STAG2", "ARHGAP5", "GTPBP4", "TAOK1", "CDC42BPA", "AHR", "RPS6KC1", "XAF1", "MRAS", "FAP", "SP2", "CDC42BPG", "RABGAP1L", "ANKRD44", "ARHGEF12"…
416	GSE11057_CD4_CENT_MEM_VS_PBMC_DN	0.00757576	0.0499034	-0.322879	-1.70308	0	159	c("TET3", "ZNF710", "ARSB", "BACH1", "ASAP2", "CYFIP1", "FMNL2", "SNAP23", "MYD88", "RHOQ", "ANXA4", "RP2", "PICALM", "TLR4", "TM6SF1", "PLXNC1", "ABHD5", "TTYH3", "WDR11", "CCDC88A", "RB1", "ATP6V1A", "SUSD1", "BMP2K", "ARHGAP27", "TM9SF2", "FEZ2", "DYSF", "SCPEP1", "SNX2", "JAK2", "NEXN", "B3GNT5", "DPYSL2", "MAN2B1", "ACSL1", "TBC1D8", "OGFRL1", "PLEK", "RNF13", "PTAFR", "RHBDF2", "TMEM170B", …
417	GSE25088_IL4_VS_IL4_AND_ROSIGLITAZONE_STIM_STAT6_KO_MACROPHAGE_DAY10_UP	0.00724638	0.0499034	-0.318631	-1.70427	0	165	c("SLC15A4", "MAP3K2", "KLF3", "NIN", "TNRC6B", "BICD2", "SLC37A3", "NFATC3", "DPP8", "PHF2", "SMURF2", "CCNY", "NUP50", "MSH6", "KDM7A", "PGAM1", "MAP3K5", "AGTPBP1", "LBR", "WDR26", "BAZ2B", "STK4", "DSTYK", "TOB2", "ADD3", "RALBP1", "KPNB1", "TMEM65", "ATP2B4", "EIF4EBP2", "PDZD8", "HIPK3", "GALNT3", "CELF2", "GNAQ", "DHTKD1", "TUBA1C", "TRIM25", "PPP4R1", "DOCK5", "WDFY2", "KLHL2", "LCLAT1", …
418	GSE30971_WBP7_HET_VS_KO_MACROPHAGE_UP	0.00684932	0.0499034	-0.329345	-1.70466	0	149	c("BNIP2", "SNRNP200", "CORO1C", "CHD2", "WASF2", "ANAPC1", "B4GALT5", "DDX46", "ARHGAP31", "SH3BP5", "SNX18", "ZC3HAV1", "AP3B1", "NFXL1", "FAM98A", "KIF20B", "ATP10D", "CHST11", "LRIG2", "RNF11", "IPMK", "KIAA0586", "SNX13", "PSME4", "ZC3H11A", "TNFAIP3", "HIF1A", "FOSL2", "TMEM123", "BICC1", "KIF23", "AFF1", "RAP2A", "GNA13", "ZEB1", "GALNT3", "AEBP2", "PRIM2", "RNF19A", "ZNF616", "TNFRSF21", …
419	GSE17721_CTRL_VS_POLYIC_6H_BMDC_DN	0.00746269	0.0499034	-0.326569	-1.705	0	156	c("ACVR1", "TPR", "MAPK6", "PEX13", "WDR43", "PPIG", "U2SURP", "MTPN", "PLAGL2", "PRPF38B", "CEP350", "ARID5B", "CLIP1", "TRA2B", "G3BP2", "HACE1", "PARP4", "CPSF2", "LPP", "MCMBP", "SFMBT2", "DBR1", "DDHD1", "FBXW7", "RAP2A", "EIF2S1", "PALLD", "GNA13", "HOMER1", "FRYL", "CHIC2", "DMTF1", "CCNL1", "SNX2", "NAMPT", "CCDC6", "CALCRL", "PDSS1", "UGGT2", "KAT2B", "GTPBP1", "ETS2", "SOD2", "MTDH", "G…
420	GSE21546_WT_VS_SAP1A_KO_AND_ELK1_KO_DP_THYMOCYTES_UP	0.00746269	0.0499034	-0.326992	-1.70721	0	156	c("CLINT1", "AZI2", "NFE2L2", "LHFPL2", "CEP170", "SETX", "KDM3A", "FCF1", "ESYT2", "SMG1", "POLR1B", "IWS1", "SNX18", "CASP8", "KDM3B", "NAB1", "ATP11C", "CCAR1", "BIRC2", "ANO6", "YTHDC1", "ZEB2", "DCP1A", "ZSCAN29", "IPMK", "NFKB1", "TRIM32", "RFFL", "HSD17B12", "COG3", "DLD", "HOMER1", "STAT2", "ABCC1", "PLCB4", "DDI2", "ATMIN", "RNF19A", "METTL14", "LAMB1", "XAF1", "IBTK", "TAX1BP1", "POLR2A…
421	GSE32901_NAIVE_VS_TH17_NEG_CD4_TCELL_UP	0.00662252	0.0499034	-0.328876	-1.70868	0	144	c("TXNDC5", "MIS18BP1", "MYO1E", "B4GALT5", "NUP205", "CYFIP1", "EVI5", "CASP8", "INCENP", "EEA1", "KIF20B", "ANXA4", "PIK3C2B", "STIL", "LPCAT3", "CKAP2L", "LYN", "BUB1B", "ANLN", "CLSPN", "CTNNA1", "KIF23", "ECT2", "TCF4", "KIF11", "CENPI", "NCAPD2", "PROS1", "HMMR", "CENPE", "ENTPD1", "USP10", "KIF15", "MKI67", "KNTC1", "RASGRP3", "AHCYL2", "MEF2C", "PPP2R3A", "SHCBP1", "TPX2", "KIF4A", "CCR4"…
422	DER_IFN_BETA_RESPONSE_UP	0.00520833	0.0499034	-0.354335	-1.71054	0	96	c("TRAPPC10", "FUBP1", "EIF3A", "EPS15", "PTPN11", "ELK4", "POLR2B", "TEAD1", "IQGAP1", "DDX21", "BCLAF1", "CASP8", "ELF1", "IRF2", "CALD1", "PARP4", "EIF2AK2", "GMFB", "HIF1A", "TRIM26", "IFI16", "DDX1", "DNAJC2", "TRIM22", "ADAR", "NMI", "C1S", "RBBP4", "TRIM14", "PLSCR1", "RBMX", "STAT1", "LIPA", "PARP1", "ETS2", "HADHB", "GBP1", "ITGA2", "MAP1B")
423	GSE17721_LPS_VS_POLYIC_2H_BMDC_UP	0.00735294	0.0499034	-0.32173	-1.71137	0	164	c("STAG1", "RLF", "TMEM39A", "MTF1", "NCK1", "APAF1", "SMAD1", "RGL1", "SLC30A7", "FAM133B", "SNX18", "WNK1", "CLOCK", "SLAIN2", "TPP2", "RBM7", "KDM5C", "BCL10", "RNF11", "SLC31A1", "MDFIC", "NFKB1", "KLF6", "DLST", "GMEB1", "FKBP9", "CD200", "BRD2", "KBTBD2", "PALLD", "MET", "CACHD1", "RCN2", "NR3C1", "TLR1", "PRKCH", "NUP62", "ITGA4", "EPHA2", "PLCL2", "TAX1BP1", "TMED5", "CALCRL", "RNF19B", "…
424	GOBP_NEGATIVE_REGULATION_OF_TRANSFORMING_GROWTH_FACTOR_BETA_RECEPTOR_SIGNALING_PATHWAY	0.0047619	0.0499034	-0.371216	-1.71168	0	75	c("ADAM17", "SMURF1", "BCL9L", "SAP130", "SKI", "ARID4A", "BRMS1L", "CHST11", "SPRED1", "SMURF2", "SNX6", "ZNF451", "GLG1", "PPARA", "PDPK1", "LTBP1", "SIRT1", "ARID4B", "SIN3A", "SPRED2", "HDAC2", "CAV2", "FBN1", "RBBP4", "LEMD3", "SPRY2", "DNM2", "SPRY1", "MTMR4", "CD109", "IL17RD", "OGT", "SLC2A10", "STRAP", "SMAD7", "PPM1A", "SAP30L", "NRROS", "CAV1")
425	GSE16385_ROSIGLITAZONE_IFNG_TNF_VS_IL4_STIM_MACROPHAGE_UP	0.00719424	0.0499034	-0.329457	-1.71245	0	154	c("DDX3X", "TRAM2", "MAPK6", "ASAP2", "ETF1", "ARL5B", "SNX18", "ETV3", "SRFBP1", "PHACTR2", "PPP1R15B", "PLEKHG1", "STK17B", "PRKAB2", "FRMD4B", "RLIM", "PHF6", "TNFAIP3", "TOB2", "GTPBP8", "PRKX", "PTGER4", "KBTBD2", "SBDS", "SUV39H2", "ITPRIP", "ZNF354B", "PNRC1", "KIF13A", "NABP1", "ARL4C", "FILIP1L", "NPR2", "FASTKD5", "CTPS1", "HMGXB3", "AGGF1", "ZFP36L1", "XIST", "CD302", "GIMAP6", "NUFIP1…
426	GSE28783_ANTI_MIR33_VS_UNTREATED_ATHEROSCLEROSIS_MACROPHAGE_DN	0.00675676	0.0499034	-0.330158	-1.71301	0	145	c("CBL", "PTPN4", "RGL1", "YWHAQ", "URB1", "RASA2", "RHOQ", "SOS2", "ATP10D", "GPR107", "ZFP69B", "TRAF6", "NFIL3", "PANX1", "TP53BP2", "ARHGEF10", "ABHD5", "BAZ1A", "WDFY3", "BAZ2B", "BCL2L11", "PRKX", "KCTD12", "DENND4A", "PALLD", "PLEKHB2", "TRIM25", "PRNP", "BMPR1A", "IDE", "ANXA1", "RFC1", "SLC11A2", "VCAN", "CENPE", "ARNT", "PPP2R3A", "FARP1", "JADE3", "LCP2", "PLCH1", "NCF2", "CCR1", "OIP5…
427	GSE8921_UNSTIM_0H_VS_TLR1_2_STIM_MONOCYTE_6H_DN	0.0070922	0.0499034	-0.329223	-1.71402	0	153	c("EPC2", "AKAP13", "AKIRIN1", "JMJD1C", "PRDM2", "NIN", "ALS2", "TNRC6B", "MAP4K4", "SMG1", "ACVR2A", "ZDHHC20", "EPB41L2", "SMC4", "SETD7", "GNAI3", "PIK3C2A", "ANKRD6", "FOXK1", "MED14", "TBC1D4", "RAB11FIP2", "RBM7", "TP53BP2", "AMER1", "SNX13", "ABCA1", "RECK", "RORA", "STON1", "MBNL3", "PLSCR4", "TUBGCP4", "C4orf46", "SGK1", "ST8SIA4", "ABLIM1", "KATNBL1", "RCAN3", "PARP14", "B3GNT5", "MACC…
428	GSE20152_SPHK1_KO_VS_WT_HTNFA_OVERXPRESS_ANKLE_UP	0.00769231	0.0499034	-0.326111	-1.7145	0	160	c("FBXO11", "AZI2", "RANBP2", "TMEM39A", "ZNF143", "RAB1A", "CORO1C", "AGFG1", "ENTPD7", "PRDM2", "ITCH", "HS2ST1", "PPP1CB", "DDX21", "EIF2AK3", "GABPA", "SKI", "TOPORS", "TAB2", "SH2B3", "DCP1A", "G3BP2", "ATF1", "ANXA5", "PPFIBP1", "KDM5C", "COPB1", "ASH1L", "MED17", "ARHGEF7", "SGMS1", "BCL2L11", "CHSY1", "HUS1", "SFT2D2", "FLT1", "LARP4B", "EIF4E", "SFPQ", "MAPK8", "NR3C1", "HGS", "LPIN1", "…
429	GOBP_NEGATIVE_REGULATION_OF_CELL_ACTIVATION	0.0075188	0.0499034	-0.324695	-1.71524	0	161	c("CBLB", "SOCS5", "FER", "ITCH", "ATM", "SH2B3", "RC3H2", "PELI1", "CBFB", "MERTK", "CASP3", "DLG1", "TNFAIP3", "LYN", "PIBF1", "CD200", "RC3H1", "PAG1", "SYT11", "PRNP", "PTPN22", "ANXA1", "GPNMB", "TNFRSF21", "CD84", "PDCD1LG2", "SAMSN1", "INHBA", "SERPINE2", "PTPRC", "FN1", "HFE", "PAWR", "LDLR", "PRKG1", "LAX1", "NCKAP1L", "FGL2", "DLG5", "MNDA", "RUNX3", "SOX11", "SLC4A2", "SFRP1", "LILRB1"…
430	GSE29949_CD8_NEG_DC_SPLEEN_VS_DC_BRAIN_DN	0.00714286	0.0499034	-0.319614	-1.71559	0	171	c("RBFOX2", "RLF", "ZBTB1", "GTF3C2", "PKN2", "DDX46", "KPNA1", "SMC5", "REST", "IFNGR1", "NEDD4", "PAPOLA", "CAD", "CLPX", "VPS13D", "ATM", "ZNF318", "EPS8", "TAF2", "MDFIC", "PDE8A", "PANX1", "RECK", "TCAF1", "TUBGCP3", "TRIM32", "CD200", "RAB29", "RANBP6", "PDS5B", "CLCN5", "RB1", "PLS3", "FKTN", "REL", "PTPN22", "ARID4B", "ARHGAP11A", "LYST", "GCFC2", "SLCO2B1", "JAK2", "EYA3", "HLTF", "PEX3"…
431	GOBP_INNATE_IMMUNE_RESPONSE_ACTIVATING_SIGNALING_PATHWAY	0.00757576	0.0499034	-0.325295	-1.71582	0	159	c("DDX3X", "OTUD4", "PUM1", "WDFY1", "SLC15A4", "EP300", "ITCH", "NOD1", "PUM2", "ANKRD17", "RPS6KA3", "AP3B1", "SEC14L1", "BIRC2", "MYD88", "PELI1", "RAB11FIP2", "BCL10", "TLR4", "TRAF6", "USP15", "LSM14A", "LACC1", "TNFAIP3", "LYN", "UBQLN1", "PDPK1", "CREBBP", "MFHAS1", "PJA2", "RIOK3", "PIK3AP1", "TRIM25", "EPG5", "DAB2IP", "PTPN22", "TLR1", "ALPK1", "TRAF3", "XIAP", "PAK2", "NMI", "OTULIN", …
432	GSE37416_12H_VS_24H_F_TULARENSIS_LVS_NEUTROPHIL_UP	0.0078125	0.0499034	-0.316764	-1.71828	0	178	c("INPP4A", "KCTD20", "DSE", "BOD1L1", "CAB39", "MYH9", "ZC3HAV1", "UTRN", "NAB1", "ABHD16A", "MYD88", "PRKAA1", "TAOK3", "TLE4", "MFN2", "SH2B3", "ELF2", "ADNP2", "GNAI3", "IPO7", "CHUK", "FCHO2", "EIF2AK2", "LIMK2", "SIPA1L1", "NFKB1", "TM6SF1", "MCL1", "GMFB", "TRIM26", "ELF4", "CD93", "ATRN", "IFNAR1", "FLT1", "HPSE", "ADAM19", "CNOT6L", "RNF168", "STX11", "FRYL", "STIM2", "DYSF", "PDE7A", "Y…
433	GSE25085_FETAL_BM_VS_ADULT_BM_SP4_THYMIC_IMPLANT_DN	0.00757576	0.0499034	-0.319843	-1.71939	0	175	c("ADAM17", "CCNYL1", "CWC22", "CBL", "KLF13", "ARID1A", "CYFIP1", "SNX29", "TRIO", "KLF7", "FMNL2", "NAB1", "NAA25", "PDIA6", "ZFAND5", "RAP2B", "ANXA5", "ANXA4", "LARP1", "FNBP1L", "CPSF2", "USO1", "BCL10", "LRCH3", "KLF6", "RUFY3", "SEC24D", "LACC1", "TNFAIP3", "DIAPH2", "DDHD1", "SERPINB8", "HIF1A", "GPR180", "WSB2", "RFFL", "FAM3C", "SAV1", "PTGER4", "IFNAR1", "MYO10", "HPSE", "ADAM19", "HYO…
434	PAPASPYRIDONOS_UNSTABLE_ATEROSCLEROTIC_PLAQUE_UP	0.00358423	0.0499034	-0.404044	-1.72103	0	51	c("RAPGEF1", "RBMS1", "BAZ1A", "ATP2B1", "PLEKHB2", "SEL1L3", "SGK1", "IDH1", "CD84", "DAB2", "TRAK2", "SAMSN1", "SOD2", "SLC17A5", "NCKAP1L", "MPEG1", "MS4A4A", "CTSS", "LGMN", "SRGN", "PLA2G7", "NPL", "FCGR3A", "DUSP6", "CD163", "TRAM1", "GM2A", "CSF2RB", "F11R", "CTSB", "CCL18", "PAPSS2", "RSAD2", "RARRES1")
435	GSE3982_NEUTROPHIL_VS_NKCELL_UP	0.00735294	0.0499034	-0.323906	-1.72294	0	164	c("GIT2", "ACTR3", "SH3GLB1", "SLC12A6", "FOXN3", "BACH1", "B4GALT5", "DENND5A", "IFNAR2", "AGO4", "CFLAR", "CAP1", "KLF7", "CAPZA1", "MYO5A", "ADAM10", "SEC14L1", "TAOK3", "TAB2", "IVNS1ABP", "KDM5A", "PELI1", "RAF1", "LIMK2", "SNIP1", "TM6SF1", "PLXNC1", "NCOA1", "LYN", "WDR26", "ATP11A", "CHSY1", "SLC6A6", "GNAQ", "EXT1", "REL", "TRIM25", "PPP4R1", "TM9SF2", "NCOA4", "CHD7", "RNF24", "SRPK2", …
436	GSE38681_WT_VS_LYL1_KO_LYMPHOID_PRIMED_MULTIPOTENT_PROGENITOR_DN	0.0075188	0.0499034	-0.322897	-1.72353	0	173	c("NFE2L2", "SYNE2", "DNAJC13", "ANKFY1", "AGFG1", "MORC3", "CLIC4", "KPNA1", "AIDA", "NUP153", "FNBP4", "CASP8", "ACSL4", "PHIP", "MYD88", "IRF2", "VPS54", "PIK3C2A", "PELI1", "IPO7", "PNPT1", "MCL1", "TRIM26", "FAS", "ZNF654", "WDHD1", "RIPK1", "SFT2D2", "PUS10", "STAT2", "TRIM25", "PIGA", "RBM43", "SAMHD1", "TMEM140", "RNF19A", "LIMA1", "TOR1AIP1", "SCARB2", "RFC3", "TXNRD1", "NAMPT", "NABP1",…
437	PID_PDGFRB_PATHWAY	0.00552486	0.0499034	-0.340389	-1.72449	0	120	c("ACTR2", "SOS1", "NCKAP1", "MAPK1", "RAPGEF1", "ACTR3", "CBL", "ABL1", "NCK1", "PTPN11", "WASF2", "IQGAP1", "ABI1", "YWHAQ", "USP6NL", "RPS6KA3", "DOCK4", "MAP2K1", "YES1", "EIF2AK2", "RAF1", "YWHAG", "EPS8", "NCK2", "ITGAV", "ACTN4", "SHC1", "CRK", "KRAS", "LYN", "RAP1A", "PAG1", "PIK3CG", "PLCG1", "MAPK8", "LRP1", "WASL", "ARPC2", "STAT3", "JAK2", "PIK3R1", "PIK3CB", "STAT1", "RAP1B", "DNM2",…
438	GSE29949_CD8_NEG_DC_SPLEEN_VS_MONOCYTE_BONE_MARROW_UP	0.00757576	0.0499034	-0.32091	-1.72513	0	175	c("USP34", "MAPK1", "JMJD1C", "ROCK1", "FAM168B", "MAT2A", "NAB1", "SLC35D1", "UHRF2", "KLHL18", "UTP20", "ANXA5", "SUSD6", "RSU1", "NUP50", "PDS5A", "ARHGEF10", "ACTN4", "ACTN1", "PTPN14", "SLC5A3", "DCK", "SKAP2", "MPZL2", "BCL2L11", "SLC7A6", "FLNA", "HIPK1", "ZBTB33", "ATP2B1", "RIPK1", "E2F3", "SEC23IP", "PRKCI", "GPSM2", "ZNF160", "CHD9", "FEZ2", "GTF2E1", "CENPF", "GTF2H1", "PPP1R12B", "AT…
439	GOBP_NEGATIVE_REGULATION_OF_LYMPHOCYTE_ACTIVATION	0.00568182	0.0499034	-0.339402	-1.72591	0	122	c("CBLB", "SOCS5", "ITCH", "ATM", "RC3H2", "PELI1", "CBFB", "MERTK", "CASP3", "DLG1", "TNFAIP3", "LYN", "PIBF1", "RC3H1", "PAG1", "PRNP", "PTPN22", "ANXA1", "GPNMB", "TNFRSF21", "PDCD1LG2", "SAMSN1", "INHBA", "HFE", "PAWR", "LAX1", "NCKAP1L", "FGL2", "DLG5", "MNDA", "RUNX3", "SOX11", "SLC4A2", "SFRP1", "LILRB1", "PRKAR1A", "PTPN2", "TYRO3", "CD86", "DUSP3", "RUNX1", "IL4R", "BTN2A2", "CD274", "LI…
440	GSE20715_0H_VS_6H_OZONE_LUNG_DN	0.0075188	0.0499034	-0.326737	-1.72602	0	161	c("DDX3X", "CTTNBP2NL", "SPEN", "TCERG1", "TOP1", "PPIL4", "CCNT2", "HSPG2", "ANKS1A", "DUSP11", "NUS1", "ITPR3", "MAPRE2", "RICTOR", "SNRK", "BCKDHA", "ABHD5", "AFF4", "CCNT1", "SGMS1", "BCL2L11", "SLC7A6", "STARD8", "OSMR", "NID2", "SLC38A2", "GATAD2B", "NOTCH1", "CDYL", "RBM15", "PI4K2B", "ZFAND3", "FSTL1", "MTMR1", "UBR2", "PRKCH", "GFM1", "DUSP7", "EPHA2", "TXNRD1", "UBAP1", "TXLNG", "ZNF746…
441	STAMBOLSKY_RESPONSE_TO_VITAMIN_D3_UP	0.00444444	0.0499034	-0.378654	-1.72677	0	69	c("DHX9", "SEC31A", "WDFY1", "STRN", "RBMS1", "IFNGR1", "LIG4", "CUL3", "TM9SF3", "PAXBP1", "PRDM1", "ADARB1", "ARHGEF7", "STK4", "ATP2B1", "SLC1A3", "DOCK1", "SNTB2", "DNAJC3", "PLCL2", "GNB1", "ITGA2", "PDE4B", "SLC45A4", "TRIB2", "SOCS3", "SGPP2", "WLS", "CTBP2", "SLC26A2", "CDK17", "MCC", "CLDN1", "EPHA4", "ZNF606", "CP", "CADM1", "KLK6", "ZBED1", "CLCA2", "CA9", "ARHGEF28", "DIO2", "ACACA")
442	REACTOME_SIGNALING_BY_ERYTHROPOIETIN	0.00271003	0.0499034	-0.485589	-1.72692	0	24	c("SOS1", "RAPGEF1", "CRKL", "SHC1", "KRAS", "LYN", "PIK3CG", "PLCG1", "JAK2", "PIK3R1", "PIK3CB", "PLCG2", "PIK3R5", "GAB1")
443	GSE24574_BCL6_HIGH_TFH_VS_TFH_CD4_TCELL_UP	0.0060241	0.0499034	-0.341917	-1.72711	0	125	c("KIDINS220", "RBFOX2", "TBC1D2B", "TOP1", "STRN", "YWHAQ", "KCTD7", "SMARCC2", "EXTL2", "RYK", "RHOQ", "RNF144A", "SUSD6", "NDST1", "KPNA6", "TRAF6", "NFIL3", "MYO1B", "BCL2L11", "PDZD2", "AKAP11", "EIF4G3", "KCTD12", "ITGA1", "PALLD", "PRNP", "CLCN3", "PLCB4", "ANXA1", "MID1", "CDC42BPA", "SNTB2", "CAV2", "MBNL2", "NCOA3", "SHOX2", "ST6GAL1", "IFIH1", "TNFAIP6", "EZH2", "KIAA1549L", "PTPRE", "…
444	GSE21033_CTRL_VS_POLYIC_STIM_DC_1H_DN	0.00645161	0.0499034	-0.334831	-1.73064	0	139	c("AZI2", "TMEM39A", "ZC3H15", "MAP4K5", "MEX3C", "AGFG1", "ITCH", "RBMS1", "ARIH1", "SACS", "VPS54", "DOCK9", "RAB3GAP1", "DCP1A", "DDR2", "TRIP11", "NFKB1", "SNIP1", "ASH1L", "ARHGEF10", "BAZ1A", "CRK", "SYNJ1", "ING3", "SLC38A2", "HPSE", "PPRC1", "PPARD", "REL", "DYRK2", "SFPQ", "PIGA", "GDAP2", "SLC25A15", "GLS", "HSPA13", "KATNBL1", "HECA", "AMMECR1", "PHLPP2", "ASCC1", "LTBP2", "CHMP1B", "M…
445	MODULE_265	0.0026738	0.0499034	-0.491748	-1.73156	0	23	c("IFNGR1", "MYD88", "TLR1", "IL6R", "LEPR", "TLR2", "IL13RA1", "IL4R", "IL10RA", "CXCR6", "CSF2RB", "IL1R1", "IL7R", "IL15RA", "CXCR4", "F3")
446	GSE41867_DAY15_EFFECTOR_VS_DAY30_MEMORY_CD8_TCELL_LCMV_ARMSTRONG_UP	0.00675676	0.0499034	-0.334406	-1.73177	0	147	c("HPS5", "JMJD1C", "CEP170", "BACH1", "TANC1", "RGL1", "ARID1B", "SCAF4", "USP6NL", "SH3BP5", "ABL2", "FNIP2", "TLE4", "ZFAND5", "RABGAP1", "ZNF131", "SRSF11", "PRMT9", "STAM2", "FEM1B", "KDM7A", "SPTY2D1", "POGK", "ATP13A3", "ABHD5", "TIA1", "FIGNL1", "C15orf39", "FBXW7", "TBC1D8B", "SNX30", "GAS2L3", "SMCR8", "ZMIZ1", "SRPK2", "TMEM140", "TRAF3", "RCHY1", "CDK2", "EMP1", "ANKRD12", "GCNT2", "M…
447	HALLMARK_KRAS_SIGNALING_UP	0.00735294	0.0499034	-0.325646	-1.7322	0	164	c("ADAM17", "CBL", "STRN", "CCSER2", "NIN", "EVI5", "ETS1", "NRP1", "TNFAIP3", "PRDM1", "MPZL2", "BTBD3", "USP12", "GALNT3", "AVL9", "CFH", "GPNMB", "PTBP2", "AMMECR1", "DOCK2", "EMP1", "GPRC5B", "RABGAP1L", "SPRY2", "PDCD1LG2", "MAFB", "ETV1", "WDR33", "INHBA", "PRRX1", "ITGA2", "ST6GAL1", "F2RL1", "MAP3K1", "DCBLD2", "MMD", "LCP1", "ITGBL1", "ETV5", "ZNF639", "PECAM1", "CTSS", "AKAP12", "BPGM",…
448	GSE7460_CTRL_VS_TGFB_TREATED_ACT_CD8_TCELL_DN	0.00763359	0.0499034	-0.330819	-1.73262	0	157	c("HIVEP2", "QKI", "FUBP3", "ZNF644", "DIP2B", "KPNA4", "TRIO", "ACVR2A", "MYO9A", "GOLIM4", "GNA12", "RC3H2", "SMURF2", "RAB11FIP2", "KLHL24", "TBC1D23", "MDFIC", "SNRK", "FNDC3A", "ELK3", "ABCA1", "PLEKHA1", "FOXO1", "RANBP6", "CREBBP", "COG3", "PRNP", "SPSB1", "TBPL1", "ARHGAP5", "SUN2", "TNKS", "AHR", "NT5E", "PROS1", "NEO1", "ZCCHC2", "PHLPP2", "FCHSD2", "FBXO30", "PRICKLE1", "CHMP1B", "TTC1…
449	GSE7348_UNSTIM_VS_TOLERIZED_AND_LPS_STIM_MACROPHAGE_DN	0.0060241	0.0499034	-0.339059	-1.733	0	129	c("MOB1A", "AZI2", "FAM53C", "ZC3H15", "LRCH1", "RGL1", "EP400", "CFLAR", "WDR37", "ZC3HAV1", "NFXL1", "ELF1", "ARID5B", "CRLF3", "CCDC50", "EIF2AK2", "CCNJ", "ACOT9", "NFKB1", "PSME4", "DCK", "TNFAIP3", "FAS", "INPP5B", "LLGL1", "IFI16", "USP12", "TM9SF4", "RASGEF1B", "ZEB1", "B3GNT2", "STX11", "BBX", "DYRK2", "UBTD2", "NAMPT", "PCGF5", "ZCCHC2", "CALCRL", "PLSCR1", "MARCKS", "LCP2", "SOD2", "SH…
450	GOBP_B_CELL_DIFFERENTIATION	0.00540541	0.0499034	-0.355095	-1.73378	0	105	c("ADAM17", "SP3", "ITGB1", "ZBTB1", "ABL1", "EP300", "MSH2", "ATM", "HDAC4", "DOCK11", "LRRC8A", "MALT1", "KLF6", "YY1", "NOTCH2", "TOP2B", "PRKDC", "ITGA4", "PIK3R1", "PLCL2", "PLCG2", "ZFP36L1", "INHBA", "PTPRC", "PCID2", "NCKAP1L", "EZH2", "TRAF3IP2", "DCLRE1C", "SFRP1", "DOCK10", "PTPRJ", "PTPN2", "TCF3", "SYK", "KIT", "BAK1", "DLL1", "ZFP36L2", "FNIP1", "PIK3CD", "INPP5D", "IRF8", "IRF2BP2"…
451	GSE23321_CENTRAL_VS_EFFECTOR_MEMORY_CD8_TCELL_UP	0.00729927	0.0499034	-0.322894	-1.73431	0	170	c("SF3A1", "TRIP12", "MTF1", "ROCK1", "PTPN11", "ALS2", "CYFIP1", "TMEM131", "SCAF4", "TBC1D14", "SCAF11", "SMG6", "MTM1", "RASA2", "GNA12", "ZNF436", "PTPN9", "EIF2AK2", "KDM5C", "TM9SF3", "TLR4", "FEM1B", "CASP3", "NFIL3", "PANX1", "NRP1", "PPTC7", "NPC1", "KIF5B", "ZNF207", "NEK6", "CCNT1", "CTDSP2", "ESCO1", "PALLD", "SLC38A2", "EDEM1", "SPSB1", "CDC5L", "LIMA1", "KIF13A", "GCC1", "AHR", "ST8…
452	GSE40666_WT_VS_STAT1_KO_CD8_TCELL_WITH_IFNA_STIM_90MIN_DN	0.00757576	0.0499034	-0.322675	-1.73461	0	175	c("PPM1B", "ENTPD7", "RAB10", "TP53BP1", "GSK3B", "UBE4B", "MSN", "ALMS1", "MCM8", "ZWILCH", "SMC2", "KLF12", "EIF2AK2", "CBFB", "FAM168A", "CKAP2L", "CLSPN", "NCAPG2", "ECT2", "DNMT3A", "NCOA7", "E2F3", "GNB4", "DCLRE1A", "PUS10", "BRCA2", "TRIM25", "ABI2", "SPSB1", "PTGFRN", "RFC3", "MELK", "CDK2", "ATAD5", "FAP", "KNTC1", "EXO1", "SOX4", "CDCA8", "N4BP2", "JAZF1", "SHCBP1", "RNF213", "RRM2", "…
453	GSE26030_TH1_VS_TH17_DAY15_POST_POLARIZATION_UP	0.00763359	0.0499034	-0.326759	-1.735	0	162	c("SH3GLB1", "HBP1", "TRIP12", "SIKE1", "ZDHHC20", "STK24", "ZC3HAV1", "OSBPL9", "ZEB2", "PELI1", "CARD6", "KDM7A", "TIGD2", "STARD4", "SYNJ1", "SLC35F5", "TCP11L2", "TCAF1", "CTDSP2", "CTNNA1", "INPP5B", "FAM3C", "ADAM19", "GNB4", "SENP7", "CRYBG3", "FRYL", "TRIM25", "PRNP", "ZFAND3", "PPP2R5C", "RFC1", "SAMHD1", "PDE7A", "TYW1", "SERINC5", "ZMYM5", "SMAP1", "CEP68", "LPIN1", "PHLPP2", "IDH1", "…
454	GSE19941_IL10_KO_VS_IL10_KO_AND_NFKBP50_KO_LPS_AND_IL10_STIM_MACROPHAGE_UP	0.0070922	0.0499034	-0.334028	-1.73904	0	153	c("TRAM2", "HBP1", "CDK13", "PTPN12", "MAP4K3", "COG5", "GPATCH8", "ACVR2A", "CDC42SE1", "TBC1D14", "WDR37", "EPB41L2", "SLK", "SLC35D1", "MYO5A", "ZNF318", "FRMD4B", "FOSL2", "ZFC3H1", "PCNP", "USP54", "PIK3CG", "TCF4", "BMP2K", "GPSM2", "MOB3B", "PRNP", "MYOF", "DDI2", "SSX2IP", "GANAB", "VAMP7", "DUSP7", "CCNL1", "PAK2", "ASB7", "FYCO1", "MIER3", "PAK1IP1", "PIK3R1", "NEXN", "RBSN", "EMP1", "F…
455	GSE3920_UNTREATED_VS_IFNB_TREATED_ENDOTHELIAL_CELL_UP	0.00735294	0.0499034	-0.327015	-1.73948	0	164	c("GTF2I", "KCTD20", "WDR82", "KLF13", "ARID1A", "KLF3", "PPP1R21", "PMM2", "SPIN1", "TRPM7", "MAP4K4", "ITSN1", "USP6NL", "URB1", "SMG6", "ANKRD11", "GABPA", "AQR", "LEPROT", "KDM5A", "PRKAB2", "SVIL", "ETS1", "ZSCAN29", "LIMK2", "KLF6", "MCMBP", "MTMR12", "DCK", "SH3D19", "PDS5B", "ECT2", "IFNAR1", "KBTBD2", "SFT2D2", "PCNT", "CELF2", "CBX5", "MCU", "GXYLT1", "STAG2", "ST8SIA4", "ANKRD13A", "DO…
456	GSE7460_CTRL_VS_TGFB_TREATED_ACT_TCONV_UP	0.00645161	0.0499034	-0.336583	-1.7397	0	139	c("NFE2L2", "EPS15", "LRCH1", "KIF2A", "GCC2", "SLC30A7", "EIF2AK3", "SLC30A4", "POLH", "WDR3", "SIPA1L1", "KLF6", "PRDM1", "LBR", "SH3D19", "DZIP1", "KCTD12", "XPO7", "APP", "SUSD1", "LARP4B", "MOB3B", "PPP4R1", "PTPN22", "ANXA1", "ZCCHC8", "ASPM", "LYST", "RAPGEF5", "FPR3", "NUFIP2", "CENPE", "ANKRD27", "MCPH1", "SNX9", "C3orf38", "ARHGAP29", "GNG12", "DPP4", "NIPA1", "GPM6B", "CENPA", "FZD5", …
457	GSE46606_UNSTIM_VS_CD40L_IL2_IL5_3DAY_STIMULATED_IRF4MID_SORTED_BCELL_DN	0.00724638	0.0499034	-0.325226	-1.74133	0	172	c("FBXO11", "CTTNBP2NL", "AZI2", "TMEM39A", "TMOD3", "KPNA3", "ATXN1", "SWAP70", "DENND5A", "HS2ST1", "GTF2A1", "CASP8", "FMNL2", "MYO5A", "BRWD3", "USP15", "CASP3", "SIPA1L1", "UBXN7", "MGAT5", "NRP1", "ARAP2", "FNDC3A", "MAP3K5", "FBXW11", "PLAGL1", "MFHAS1", "DDX1", "RASGEF1B", "RFX5", "RNF168", "B3GNT2", "STAT2", "BBX", "REL", "DYRK2", "AEBP2", "TMEM168", "XIAP", "NF1", "OTULIN", "JAK2", "EIF…
458	GSE22033_UNTREATED_VS_ROSIGLITAZONE_TREATED_MEF_DN	0.00729927	0.0499034	-0.327395	-1.7433	0	163	c("SOS1", "SPEN", "SH3GLB1", "SLC12A6", "ASAP1", "MAP4K3", "ATXN1", "PEAK1", "PMM2", "SDAD1", "MYO1E", "RAB23", "BTBD7", "MAT2A", "KDM6A", "ZNF292", "TMEM43", "ARID5B", "GPR107", "RBMS2", "PIK3C2B", "CBFB", "MAPK1IP1L", "MERTK", "MALT1", "PANX1", "ATP13A3", "TNFAIP3", "ARHGEF7", "DSTYK", "GALNT1", "BCL2L11", "CTNNA1", "CHSY1", "CLCN5", "ZSWIM8", "ABCC10", "STAT2", "FAM13B", "CLCN3", "GLS", "SLC25…
459	GOMF_IMMUNE_RECEPTOR_ACTIVITY	0.00452489	0.0499034	-0.37533	-1.74338	0	71	c("IFNAR2", "IFNGR1", "OSMR", "IFNAR1", "IL6R", "FPR3", "IFNLR1", "LEPR", "IL17RA", "CCR4", "CCR1", "C5AR1", "LILRB1", "CCR2", "IL13RA1", "C3AR1", "IL4R", "CCR5", "LIFR", "IL10RA", "FCGR3A", "CXCR6", "IL17RD", "LILRB2", "CMKLR1", "CD4", "CSF2RB", "IL1R1", "IL7R", "IL15RA", "IL2RA", "FPR1", "IL27RA", "LILRB4", "MR1", "CD44", "CXCR4", "FZD4")
460	GSE2585_CTEC_VS_THYMIC_DC_UP	0.00645161	0.0499034	-0.33731	-1.74345	0	139	c("CCNYL1", "SLC36A1", "RIC1", "ZNF143", "SLC15A4", "GMCL1", "UBLCP1", "NUP205", "RGL1", "EXTL2", "UBR3", "NAB1", "CLOCK", "TNS3", "VPS36", "STAM2", "NUP50", "TRAPPC8", "KLF6", "C6orf62", "SYNJ1", "KRAS", "CD93", "PRKAR2A", "CCDC71L", "SUV39H2", "POLK", "HGS", "GCFC2", "ARL4C", "TIAM1", "B3GNT5", "FBXO30", "DAB2", "LIPA", "COL6A3", "LPIN2", "WIPF1", "ZNF264", "PARD3B", "GOLT1B", "CAPN2", "RAB7A",…
461	GSE22935_24H_VS_48H_MBOVIS_BCG_STIM_MYD88_KO_MACROPHAGE_UP	0.00735294	0.0499034	-0.327864	-1.744	0	164	c("HIVEP1", "ATAD2B", "UBR4", "TMEM39A", "QKI", "ASAP1", "NCK1", "NEK1", "RAB10", "FIP1L1", "GPBP1L1", "PRKD3", "ZNF260", "G3BP2", "RNF4", "TBC1D23", "DLAT", "FBXW11", "ABHD5", "PHTF2", "STK4", "FKBP9", "SGMS1", "FAS", "RAB29", "SAV1", "CHCHD3", "PRPF38A", "UBE2V1", "B3GNT2", "AVL9", "SLC41A2", "STK38", "LAMP2", "EDEM1", "RANBP9", "CCNL1", "SPRED2", "MELK", "DOCK2", "CDC27", "NBN", "GALNT11", "ST…
462	GSE43863_TFH_VS_LY6C_INT_CXCR5POS_MEMORY_CD4_TCELL_UP	0.00746269	0.0499034	-0.334151	-1.74458	0	156	c("ATP2A2", "DDX18", "TMEM39A", "DHX15", "ZNF143", "RIF1", "SEC24A", "AGFG1", "B4GALT5", "PKN2", "STAM", "NUP205", "SBF2", "U2SURP", "RPE", "ASCC3", "CMTR2", "LARP1", "MIB1", "JMY", "HNRNPH1", "FNDC3A", "RAB8B", "ZZZ3", "KDR", "SLC7A1", "RIPK1", "NOTCH1", "LIN9", "AEBP2", "ADAR", "FLVCR2", "NEDD1", "NAMPT", "PCGF5", "XAF1", "NABP1", "CHAC2", "PARP14", "MCPH1", "TFDP1", "GJC1", "TAGAP", "AHCYL2", …
463	GOBP_PHAGOCYTOSIS	0.0078125	0.0499034	-0.321664	-1.74485	0	178	c("PIKFYVE", "ITGB1", "ABL1", "CORO1C", "CDC42SE1", "MYH9", "PIP5K1A", "ANO6", "MYD88", "YES1", "RAB11FIP2", "MERTK", "TLR4", "ITGAV", "CDC42SE2", "ABCA1", "LYN", "MYO18A", "CD93", "RAB27A", "TM9SF4", "SYT11", "MET", "CLCN3", "DYSF", "SPG11", "ANXA1", "SIRPA", "LRP1", "VAMP7", "ARHGAP12", "LYST", "DOCK1", "THBS1", "DOCK2", "PLSCR1", "PLCG2", "LEPR", "DNM2", "PEAR1", "RAB5A", "CD302", "PTPRC", "NC…
464	GSE23308_WT_VS_MINERALCORTICOID_REC_KO_MACROPHAGE_DN	0.0075188	0.0499034	-0.326791	-1.74567	0	168	c("MOB1A", "NFE2L2", "DHX15", "PPM1B", "MORC3", "SLC30A6", "ETF1", "SEC24B", "XRN1", "SNX18", "ACSL4", "MSN", "SPRED1", "DYNC1H1", "CHUK", "RNF4", "SMAD2", "SURF4", "PHTF2", "CRK", "PHLDB1", "TNFAIP3", "LYN", "SGMS1", "DLD", "MYO10", "PIK3CG", "CCDC71L", "JARID2", "SLC11A2", "ITGA4", "USB1", "ADPRH", "RNF19B", "TFEC", "C3orf38", "GNG12", "GAS1", "PARP9", "ADORA2B", "PFKP", "SOD2", "ACSL1", "PSMD1…
465	GSE25123_WT_VS_PPARG_KO_MACROPHAGE_IL4_STIM_DN	0.00763359	0.0499034	-0.333455	-1.74643	0	157	c("TXNDC5", "HNRNPLL", "BMPR2", "CYFIP1", "TJP2", "EEA1", "VPS54", "ATP10D", "CHST11", "VCL", "ANXA4", "PPFIBP1", "ITGAV", "CASP3", "NRP1", "RAB8B", "PRDM1", "SKAP2", "BTBD3", "TMEM65", "ATP2B4", "BUB1", "OSBPL3", "HPSE", "PLEKHB2", "CRYBG3", "STX11", "LAMP2", "CEP162", "SMAP1", "TMBIM1", "AHR", "HSPA13", "SNX9", "LCLAT1", "MKI67", "SHE", "PLSCR1", "SYNPO", "ICAM1", "SAMSN1", "CAMK2D", "TMEM87A",…
466	GOMF_ACTIN_FILAMENT_BINDING	0.00694444	0.0499034	-0.337813	-1.74715	0	146	c("ACTR2", "ACTR3", "TLN1", "ABL1", "CORO1C", "SPTBN1", "MYO1E", "IQGAP1", "CYFIP1", "CAPZA1", "MPRIP", "MYH9", "MYO9A", "FMNL2", "ABL2", "BLOC1S6", "MYO5A", "CAPZA2", "FERMT2", "SVIL", "MACF1", "LRPPRC", "PANX1", "ACTN4", "ACTN1", "MYO1B", "MYO18A", "TLN2", "ADD3", "CTNNA1", "FLNA", "MYO5B", "TPM4", "MYO10", "FMNL3", "PLS3", "GAS2L3", "LIMA1", "ARPC2", "CLMN", "ABLIM1", "CFL2", "NEXN", "IQGAP3",…
467	GSE18791_CTRL_VS_NEWCASTLE_VIRUS_DC_18H_DN	0.00657895	0.0499034	-0.342162	-1.74797	0	136	c("TMEM39A", "USP42", "LATS2", "MIS18BP1", "B4GALT5", "ZNF267", "KDM6A", "ZC3HAV1", "EIF2AK3", "ETV3", "ZBTB5", "RNF144A", "DCP1A", "SMCHD1", "PELI1", "ZSCAN12", "RICTOR", "TP53BP2", "ARAP2", "TRIM5", "FAS", "PAG1", "DGKH", "PLS3", "MASTL", "HPSE", "PI4K2B", "BTN3A1", "STAT2", "C21orf91", "PIGA", "ADAR", "WTAP", "RPS6KC1", "NEDD1", "NBN", "PARP14", "NEXN", "PGAP1", "TMCC3", "FEM1C", "DTX3L", "DSP…
468	GSE21927_UNTREATED_VS_GMCSF_IL6_TREATED_BONE_MARROW_DN	0.00636943	0.0499034	-0.341846	-1.75071	0	135	c("MAPK14", "KLHL20", "TOP1", "RASAL2", "AAK1", "LATS2", "CORO1C", "STAM", "SBF2", "GPATCH2L", "UTRN", "BIRC2", "ZNF260", "ZNF28", "DPYD", "CYTH3", "SFMBT2", "PSME4", "ZNF618", "ADARB1", "STX7", "AFF1", "CTCF", "RMND5A", "PIK3CG", "GNB4", "ZEB1", "GALNT3", "MTMR1", "RAPGEF5", "FBXO30", "MRAS", "SPRY2", "RBBP9", "ZNF354A", "PGM3", "NREP", "SGPL1", "TTYH2", "AGPAT4", "DACT1", "TAF4", "FBXO42", "PTP…
469	GOBP_NEGATIVE_REGULATION_OF_VASCULATURE_DEVELOPMENT	0.0047619	0.0499034	-0.379789	-1.75121	0	75	c("GTF2I", "KRIT1", "ROCK1", "ROCK2", "HSPG2", "SPRED1", "ATF2", "AGO1", "ATP2B4", "DAB2IP", "FOXJ2", "HGS", "NF1", "EPHA2", "THBS1", "PIK3CB", "SPRY2", "STAT1", "TEK", "PGK1", "COL4A2", "CTNNB1", "ADAMTS9", "AMOT", "ADAMTS1", "VASH1", "SYNJ2BP", "THBS2", "CCR2", "FOXC1", "PTPRM", "TGFB2", "PML", "DCN", "ANGPT2", "ISM1", "SULF1", "GPR4", "SLC12A2", "TNF", "SERPINE1", "CXCL10", "E2F2", "KLF4", "SP…
470	GOBP_POSITIVE_REGULATION_OF_NEURON_PROJECTION_DEVELOPMENT	0.00520833	0.0499034	-0.352214	-1.75136	0	110	c("RAPGEF2", "KIDINS220", "NFE2L2", "RAPGEF1", "ABL1", "DHX36", "ARSB", "NCK1", "EP300", "SETX", "CYFIP1", "CFLAR", "STK24", "ADNP", "ABL2", "ATF1", "DDR2", "TMEM30A", "CREB3L2", "NRP1", "LYN", "RAP1A", "CAPRIN1", "FLNA", "PRKCI", "DAB2IP", "ENC1", "FBXO38", "PRKD1", "SCARB2", "ANKRD27", "PAFAH1B1", "VLDLR", "CBFA2T2", "DPYSL3", "TWF1", "PTK7", "LRP8", "ITGA6", "EZH2", "PLXNB2", "PLXNB3", "CAMK1D…
471	ATF2_UP.V1_DN	0.00645161	0.0499034	-0.338941	-1.75188	0	139	c("HMG20A", "PCSK7", "HS2ST1", "ACVR2A", "REV3L", "EVC", "EIF2AK3", "SP1", "RBL2", "CSGALNACT1", "DENND4C", "CD200", "AFF1", "KCTD12", "STON1", "CELF2", "PLSCR4", "CFH", "SLC25A15", "PDE4DIP", "GPRC5B", "PTER", "NFIB", "PTGIS", "GAS1", "GPR37", "ADORA2B", "CD302", "SLIT3", "SERPINB9", "SHOX2", "PID1", "POGZ", "FGF7", "C1RL", "PIM1", "ITGBL1", "PPP4R2", "SVEP1", "SLC12A8", "KLHL21", "FBLN2", "CDH1…
472	MCBRYAN_PUBERTAL_TGFB1_TARGETS_UP	0.00735294	0.0499034	-0.329448	-1.75243	0	164	c("CCNK", "MAPK14", "QKI", "SPIN1", "TJP2", "CAP1", "HSPG2", "RPS6KA3", "UTRN", "EPB41L2", "ADAM10", "TPP2", "CALD1", "ETS1", "PICALM", "ITGAV", "DLAT", "PTPN14", "CRK", "HDLBP", "CNN3", "PTPRK", "KDR", "GALNT3", "F2R", "SFPQ", "MAPK8", "SIRPA", "TNS1", "UBE2D1", "VCAN", "SNTB2", "TGFBR1", "EPAS1", "PIAS3", "NFIB", "MEF2C", "DPYSL3", "CSNK2A1", "EGLN1", "WEE1", "DNM2", "ETS2", "FMR1", "CDH11", "F…
473	GSE6259_33D1_POS_DC_VS_CD4_TCELL_DN	0.00714286	0.0499034	-0.337999	-1.75286	0	151	c("ADAM17", "TBC1D2B", "DSE", "RGL1", "SBF2", "ITSN1", "EVI5", "FOXJ3", "SNX18", "LIG4", "SRFBP1", "ADAM10", "SEC14L1", "ZFAND5", "LPCAT2", "MIB1", "LRRC8A", "FCHO2", "MACF1", "MERTK", "DMXL2", "ITGAV", "FGD4", "TCF7L2", "ATP13A3", "RUFY3", "ABCA1", "TNFAIP3", "USP8", "DMXL1", "MON2", "DST", "TLR1", "CTSO", "SNX27", "GPNMB", "PROS1", "SLCO2B1", "SH3KBP1", "CD84", "OPHN1", "RCBTB2", "MAFB", "PGAP1…
474	GSE35825_UNTREATED_VS_IFNA_STIM_MACROPHAGE_DN	0.00657895	0.0499034	-0.343437	-1.75449	0	136	c("HIVEP2", "ACVR1", "FAM53C", "TRMT61B", "CFLAR", "PLAGL2", "SNX18", "NAB1", "SLC30A4", "AP3B1", "PPP1R15B", "ZFAND5", "SPRED1", "MALT1", "MDFIC", "SIPA1L1", "NDEL1", "TNFAIP3", "LYN", "HIF1A", "WSB2", "KDR", "FAS", "IFI16", "SAV1", "BRD2", "GNA13", "SBDS", "SPSB1", "SAMHD1", "NMI", "MIER3", "PCGF5", "XAF1", "JAK2", "GCNT2", "RNF19B", "ITGA5", "SAMSN1", "TNFSF8", "ADORA2B", "SOD2", "SH3BP4", "SL…
475	GSE17721_0.5H_VS_24H_CPG_BMDC_DN	0.0075188	0.0499034	-0.328565	-1.75514	0	168	c("MAML1", "TANK", "RAPGEF1", "FAM53C", "TJP1", "CAMSAP1", "RAB10", "DENND5A", "SH3BP5", "SEC14L1", "CSDE1", "RHOQ", "SOS2", "ZNF146", "ARHGAP21", "HACE1", "TBCEL", "MDFIC", "PANX1", "ABCA1", "MTHFD2", "RBM28", "CD200", "H6PD", "LLGL1", "GCLM", "BRD2", "LYSMD3", "CHM", "FSTL1", "LAMP2", "LYST", "LOX", "GLIPR1", "JAK2", "PARP14", "TMEM165", "RNF19B", "ITGA5", "ANTXR1", "MTF2", "REPS1", "SYNE1", "P…
476	GSE18791_UNSTIM_VS_NEWCATSLE_VIRUS_DC_6H_DN	0.00769231	0.0499034	-0.334356	-1.75542	0	158	c("PATL1", "USP42", "STX17", "XRN1", "RGL1", "ZC3HAV1", "CASP8", "MYD88", "EIF2AK2", "PNPT1", "ACOT9", "TRIM5", "GPR180", "MFN1", "IFI16", "AMOTL2", "FUT4", "RIPK1", "SFT2D2", "MASTL", "DMXL1", "PI4K2B", "STAT2", "ARHGAP27", "TRIM25", "TRIM22", "APOL6", "USPL1", "ADAR", "XAF1", "PARP14", "NEXN", "SWT1", "C1GALT1", "TAGAP", "PLSCR1", "STAT1", "PGAP1", "RNF213", "PARP9", "CMTR1", "CCNA2", "TRANK1",…
477	GSE13484_UNSTIM_VS_3H_YF17D_VACCINE_STIM_PBMC_DN	0.00714286	0.0499034	-0.327097	-1.75576	0	171	c("GTF2I", "RAPGEF2", "SOCS5", "TMOD3", "PTPN12", "ELK4", "DSE", "DENND5A", "PPP1CB", "DOCK4", "CENPC", "EIF2AK2", "ATXN7L1", "MMADHC", "CASP3", "SNIP1", "DNAJB4", "FNDC3A", "PITPNB", "TRIM5", "SERPINB8", "SGMS1", "FAS", "TPM4", "HMGCS1", "MAGT1", "SLC38A2", "NAA50", "JARID2", "EIF4E", "LAMP2", "PLSCR4", "RSRC2", "FPR3", "ST8SIA4", "THBS1", "ABLIM1", "NAMPT", "CDC27", "NBN", "LMNB1", "PDE4DIP", "…
478	GSE6674_PL2_3_VS_ANTI_IGM_AND_CPG_STIM_BCELL_DN	0.00724638	0.0499034	-0.328327	-1.75793	0	172	c("CLINT1", "AKAP13", "WDR82", "SH3GLB1", "EPS15", "PRDM2", "BMPR2", "KDM3A", "DENND5A", "MIER1", "TET2", "REV3L", "UTRN", "ACSL4", "AP3B1", "CLPX", "WNK1", "TMEM237", "PEX1", "HECTD1", "HEATR5A", "TRAF6", "RNF11", "MDFIC", "NFKB1", "TP53BP2", "PHF6", "AGTPBP1", "CAMSAP2", "SPAG9", "MPZL2", "PTPRK", "FOXO1", "AFF1", "ABHD17B", "RIOK3", "BMP2K", "GALNT3", "PRNP", "LYST", "SCARB2", "SLC39A10", "CCN…
479	GSE24142_EARLY_THYMIC_PROGENITOR_VS_DN2_THYMOCYTE_UP	0.00740741	0.0499034	-0.329402	-1.75823	0	167	c("ADAM17", "MOB1A", "SOCS5", "MAP4K5", "TJP1", "SWAP70", "DENND5A", "ARL5A", "SCAF11", "DOCK7", "ADCY7", "RHOQ", "MEF2A", "LRRK1", "SLC35F5", "ANTXR2", "LYN", "NEK6", "RORA", "SKAP2", "STARD8", "KCTD12", "RAP2A", "APP", "DNMT3A", "RAI14", "TTC3", "ABCC1", "DOCK5", "PCYOX1", "DAB2IP", "ANXA1", "SAMHD1", "SIRPA", "LRP1", "GLIPR1", "HPS3", "ENTPD1", "FAM91A1", "GCNT2", "SOX4", "ZNF521", "LGALSL", "…
480	GSE7852_LN_VS_FAT_TREG_DN	0.00757576	0.0499034	-0.327085	-1.75832	0	175	c("RAPGEF2", "ATP2A2", "SYNE2", "DIAPH1", "ARL13B", "IQGAP1", "PKD2", "ARHGAP31", "ZC3HAV1", "TSC22D2", "ELF1", "PLEKHA7", "ANXA4", "TPP2", "ARHGAP21", "DNAJB4", "NDEL1", "CSGALNACT1", "GALNT1", "MAFG", "KIF23", "DENND4A", "BRD2", "ITGA1", "WSB1", "OSBPL3", "SLC41A2", "TMBIM1", "SGMS2", "PCDH18", "PLCL2", "GNB1", "CENPL", "SAMSN1", "SHROOM4", "EPM2A", "PARD3B", "CCR4", "ETS2", "AGPAT4", "CAPN2", …
481	GSE11961_MEMORY_BCELL_DAY7_VS_GERMINAL_CENTER_BCELL_DAY7_UP	0.00714286	0.0499034	-0.339104	-1.75859	0	151	c("TGFBRAP1", "SLC35B4", "EXOC5", "TJP1", "ARL2BP", "BMPR2", "GTF3C3", "JAK1", "NRBF2", "YIPF5", "FNIP2", "SOS2", "MBD5", "RAP2B", "ARHGAP21", "NUP50", "ELK3", "RBL2", "ATP11A", "MPZL2", "AGO2", "CTNNA1", "FRMD4A", "ERAP1", "TM9SF4", "NAPEPLD", "CDK2AP1", "PLS3", "CNOT6L", "STX11", "POLK", "DYRK2", "ABI2", "ANXA1", "TMBIM1", "GLIPR1", "UBAP1", "TSHZ3", "CALCRL", "ANKRD44", "RAP1B", "SLC20A1", "RA…
482	PODAR_RESPONSE_TO_ADAPHOSTIN_UP	0.00621118	0.0499034	-0.343996	-1.75883	0	131	c("ADAM17", "CSGALNACT2", "HBP1", "BACH1", "CCSER2", "NEK1", "MORC3", "ZBTB43", "TES", "ZNF267", "IFNGR1", "EIF2AK3", "ARID5B", "ZFAND5", "RAP2B", "STX12", "KLF6", "DNAJB4", "FNDC3A", "SEC24D", "WDR26", "HDLBP", "MAFG", "GCLM", "PALLD", "SLC38A2", "ZEB1", "PRDM4", "ANXA1", "TMEM140", "PNRC1", "RPS6KC1", "HSPA13", "GOLGA2", "SOX4", "STX3", "MBNL2", "ZFP36L1", "TMCO3", "IFRD1", "NCF2", "ASF1A", "NC…
483	GSE40685_TREG_VS_FOXP3_KO_TREG_PRECURSOR_UP	0.00714286	0.0499034	-0.339161	-1.75889	0	151	c("RAPGEF2", "WDFY1", "SH3GLB1", "ZBTB1", "KPNA3", "MAP4K3", "XRN1", "TMEM131", "KDM6A", "ACSL4", "SEC14L1", "BTN2A1", "SART3", "PANX1", "BAZ1A", "NCOA1", "NPHP4", "ZNF200", "VPS13C", "CUL1", "STAT2", "TRIM22", "APOL6", "ADAR", "BTN3A3", "ALPK1", "NMI", "GOLGA5", "NAMPT", "XAF1", "STAT3", "JAK2", "PARP14", "RNF19B", "STAT1", "PARP9", "IL17RA", "PGK1", "RERE", "GIMAP6", "TRANK1", "THEMIS2", "SMCO4…
484	HP_SOFT_TISSUE_SARCOMA	0.0052356	0.0499034	-0.360221	-1.75944	0	103	c("SOS1", "PTPN12", "PTPN11", "EP300", "SPTBN1", "REST", "CDC73", "MSH2", "APC", "CEP57", "SPRED1", "MAP2K1", "MSH6", "DICER1", "SUFU", "KRAS", "ANTXR2", "BUB1B", "FOXO1", "FAS", "FLNA", "BUB1", "BMPR1A", "LRP1", "NF1", "RSPRY1", "NBN", "TSC1", "ATP6V1B2", "CASP10", "MTAP", "CTNNB1", "PDGFRB", "SEC23B", "SDHD", "ELMO2", "CDKN2B", "PTEN", "TRIP13", "DLC1", "FAM20A", "PRKAR1A", "PTPRJ", "TLR2", "KI…
485	BHATI_G2M_ARREST_BY_2METHOXYESTRADIOL_UP	0.00518135	0.0499034	-0.365982	-1.75961	0	94	c("MAPK1", "CORO1C", "TEP1", "TNPO1", "PNN", "PHIP", "MED17", "WWTR1", "FAM3C", "RAB27A", "GCLM", "EIF2S1", "BUB1", "API5", "GALNT3", "PLEKHB2", "PCYOX1", "NDC1", "ANXA1", "PPP1R12B", "ASPM", "DLGAP5", "PTBP2", "SPCS3", "PURB", "IFNLR1", "ZSCAN30", "FAP", "CTPS1", "POLR2A", "EIF5A2", "SOD2", "OGFRL1", "LIMK1", "TUBB6", "TFRC", "MIR22HG", "NACC2", "MAD2L1", "PDGFC", "ATL3")
486	GSE25123_CTRL_VS_ROSIGLITAZONE_STIM_PPARG_KO_MACROPHAGE_UP	0.00641026	0.0499034	-0.340434	-1.76102	0	140	c("CSGALNACT2", "CAMSAP1", "ETF1", "DDX21", "OPN3", "STK17B", "MALT1", "NFIL3", "PGAM1", "MTHFD2", "NDEL1", "TNFAIP3", "ELF4", "RAB27A", "DOCK5", "ITPRIP", "ZMIZ1", "EDEM1", "PRKCH", "WTAP", "CLMN", "SGMS2", "NAMPT", "ARHGAP26", "PADI2", "USP3", "TNFRSF10B", "PFKP", "PLIN2", "RIPK2", "PTPRE", "RAB3D", "CCR2", "IFFO2", "ZNF331", "KDM6B", "VEGFA", "IGF2BP2", "AQP9", "OLR1", "PFKFB3", "SLC25A37", "B…
487	GSE11961_FOLLICULAR_BCELL_VS_MARGINAL_ZONE_BCELL_UP	0.00662252	0.0499034	-0.338955	-1.76104	0	144	c("NIPA2", "KLHL20", "RASAL2", "RAB1A", "MAP4K3", "NCK1", "BMPR2", "CLIC4", "NRBF2", "USP6NL", "CAPZA1", "UBR1", "SLC30A4", "ADAM10", "SOS2", "WDR44", "RNF144A", "ARL6IP6", "SPRTN", "DDR2", "SMURF2", "RNF11", "USP28", "MTHFD2", "OPA1", "DCK", "LYN", "BBS7", "CHSY1", "CEPT1", "DCP2", "TMEM168", "C4orf46", "TLR1", "FOXO3", "PURB", "CDCP1", "TSPAN2", "SWT1", "DAB2", "TFEC", "MEF2C", "SLC2A3", "FMR1"…
488	GSE3982_EOSINOPHIL_VS_EFF_MEMORY_CD4_TCELL_UP	0.00729927	0.0499034	-0.327955	-1.7615	0	170	c("PIKFYVE", "MAML1", "RLF", "PKN2", "CCNT2", "BTBD7", "ZNF106", "PPP1CB", "SENP6", "JOSD1", "MTM1", "MEF2A", "RNF144A", "CYB5R4", "ZNF137P", "DAPK1", "LIMK2", "USP15", "ACOT9", "C15orf39", "SRPK1", "SYNJ1", "FOSL2", "DENND4A", "SLC6A6", "GALNT3", "GNAQ", "JARID2", "SFPQ", "ZMIZ1", "MAP3K3", "THBS1", "TXNRD1", "JAK2", "SNN", "EPAS1", "PIK3CB", "PLSCR1", "PACSIN2", "SKP2", "MFSD1", "TGFBR2", "ATP6…
489	GSE14000_UNSTIM_VS_4H_LPS_DC_TRANSLATED_RNA_DN	0.00684932	0.0499034	-0.341182	-1.76175	0	148	c("USP42", "CFLAR", "MYD88", "DCP1A", "FERMT2", "PNPT1", "TCF7L2", "MTHFD2", "RECK", "TRIM26", "ELF4", "MFN1", "RAB29", "FUT4", "PTGER4", "NCOA7", "SFT2D2", "HOMER1", "PLS3", "MASTL", "SLFN5", "PI4K2B", "STX11", "SLC41A2", "GRHL1", "CACHD1", "APOL6", "MELK", "NAMPT", "XAF1", "C1GALT1", "STAT1", "PARP9", "GTPBP1", "SOD2", "ACSL1", "ZNF107", "GRB10", "GBP1", "DTX3L", "ITGB8", "IFIH1", "TNFAIP6", "U…
490	HP_DECREASED_CIRCULATING_ANTIBODY_LEVEL	0.00746269	0.0499034	-0.337727	-1.76325	0	156	c("SON", "MTOR", "NFE2L2", "PMM2", "ITCH", "CASP8", "MYSM1", "ATM", "SLC25A13", "MSN", "COG6", "ZEB2", "IVNS1ABP", "IPO8", "LRRC8A", "BCL10", "NFKB1", "FAS", "FLNA", "DOCK8", "RIPK1", "NHLRC2", "MAGT1", "PIK3CG", "HYOU1", "RFX5", "RNF168", "STX11", "STAT2", "REL", "EPG5", "ERCC3", "ALG12", "XIAP", "IL6R", "STAT3", "SH3KBP1", "PIK3R1", "NBN", "CTPS1", "RPA1", "TTC7A", "SPPL2A", "MAN2B1", "PLCG2", …
491	GSE7852_TREG_VS_TCONV_FAT_DN	0.00729927	0.0499034	-0.32838	-1.76378	0	170	c("ITGB1", "GTF2I", "TBC1D2B", "TNKS2", "HIVEP2", "AAK1", "ASAP1", "KLF3", "AGFG1", "KIF2A", "MAP4K4", "GCC2", "NOD1", "PTCD3", "TUBA1B", "EIF2AK3", "POLH", "INCENP", "RNF144A", "G3BP2", "WDR12", "TBC1D4", "PHF6", "TTYH3", "GMPS", "VPS13A", "DENND4C", "LRP12", "DZIP1", "PAG1", "PTGER4", "CHCHD3", "BUB1", "ITGA1", "HAUS6", "USP1", "LIN9", "STIM2", "ENC1", "C4orf46", "PDE7A", "CCSAP", "LYST", "MBP"…
492	THEILGAARD_NEUTROPHIL_AT_SKIN_WOUND_UP	0.00440529	0.0499034	-0.382108	-1.76471	0	70	c("HIVEP1", "M6PR", "NFE2L2", "TANK", "RAB1A", "CALU", "CFLAR", "SLC25A13", "OXSR1", "NFKB1", "MTHFD2", "KLF10", "EIF5", "TRAF3", "AHR", "NAMPT", "TGFBR1", "TFEC", "ETS2", "LCP2", "PLEK", "PTPRE", "LGMN", "KAT5", "VEGFA", "AZIN1", "AQP9", "GPR65", "CXCL8", "VDR", "TPP1", "SKIL", "IDI1", "EEF1A1", "HMGA1", "CCL2", "LAMB3")
493	LANDEMAINE_LUNG_METASTASIS	0.00497512	0.0499034	-0.539065	-1.76475	1	18	c("SIKE1", "PAQR3", "ODF2L", "C21orf91", "SPSB1", "ANP32E", "CDH3", "DSC2", "ITGB8", "PTEN", "UGT8", "HORMAD1", "FERMT1")
494	GOBP_POSITIVE_REGULATION_OF_FOCAL_ADHESION_ASSEMBLY	0.00280112	0.0499034	-0.493859	-1.76476	0	25	c("LIMS1", "ROCK1", "ABL1", "MAP4K4", "FERMT2", "NRP1", "KDR", "TSC1", "TEK", "SFRP1", "PTPRJ", "VEGFA", "PPM1F", "FMN1", "SMAD3")
495	KUROZUMI_RESPONSE_TO_ONCOCYTIC_VIRUS	0.00574713	0.0499034	-0.471957	-1.76478	1	30	c("IL6R", "CCR4", "CCR1", "C3", "CCR2", "IL13RA1", "CCR5", "IL10RA", "CCL2", "TNF", "CXCL10", "ITGAM", "CXCL9", "IL1B", "IL16", "CASP1", "SPP1", "CXCL2", "TNFRSF1B", "CCL20", "IL2RB")
496	GSE21670_STAT3_KO_VS_WT_CD4_TCELL_IL6_TREATED_UP	0.00740741	0.0499034	-0.33069	-1.7651	0	167	c("MOB1A", "KCTD20", "TXNDC5", "NIN", "ACAP2", "CFLAR", "RPS6KA3", "ZBTB34", "SLAIN2", "CSDE1", "PRRC1", "GORASP2", "KLF12", "RNF4", "PPFIBP1", "DCUN1D4", "ATP11A", "TTC33", "FLNA", "PDS5B", "EHMT1", "NID2", "ANKRD28", "PRKCI", "KCNE3", "GALK2", "RFC1", "UBTD2", "KIF13A", "EFR3A", "SGMS2", "DNAJC3", "RASA3", "TMX3", "ZHX1", "PDE4DIP", "DAB2", "PTER", "ALAS1", "GAS7", "GNG12", "SLFN12", "B4GALT4",…
497	GAVIN_FOXP3_TARGETS_CLUSTER_P3	0.0060241	0.0499034	-0.345458	-1.7657	0	129	c("SPTBN1", "MYO1E", "LAMC1", "JAK1", "ITCH", "ARL5A", "ITSN1", "SLC35D1", "MTM1", "CLIP1", "RNF144A", "USP48", "SP4", "CASP3", "ERCC8", "PRDM1", "RNF216", "DZIP1", "GNAQ", "PDE7A", "PRKCH", "RAPGEF5", "MBP", "TMBIM1", "NEO1", "ENTPD1", "CDCP1", "SOX4", "PPM1L", "RABGAP1L", "SLC15A2", "SAMSN1", "ARHGEF12", "BICD1", "PEAR1", "SLC2A3", "EHD3", "IKBIP", "ITGB8", "USP18", "FGL2", "CYBB", "ZNF608", "A…
498	GSE11864_CSF1_PAM3CYS_VS_CSF1_IFNG_PAM3CYS_IN_MAC_DN	0.00675676	0.0499034	-0.340456	-1.76644	0	145	c("INPP4A", "UBR4", "HBP1", "HNRNPLL", "RBM33", "ZDHHC20", "TUBA1B", "EXTL2", "UTRN", "BLOC1S6", "NFATC3", "PLEKHG1", "MEF2A", "MBNL1", "MALT1", "CDC42SE2", "DLAT", "TCF7L2", "DNAJB4", "STARD4", "DDHD1", "CD200", "DOCK8", "ATP6V1A", "SFT2D2", "SLC38A2", "GALNT3", "DYSF", "SCPEP1", "TMEM140", "NMI", "SNTB2", "PCGF5", "CAMK2G", "JAK2", "ENTPD1", "AHCYL2", "ALAS1", "SPPL2A", "PDCD1LG2", "KAT2B", "PA…
499	GOBP_REGULATION_OF_CELL_JUNCTION_ASSEMBLY	0.00684932	0.0499034	-0.341447	-1.7673	0	149	c("RAPGEF2", "LIMS1", "RAPGEF1", "TLN1", "SETD5", "ROCK1", "ABL1", "TJP1", "CORO1C", "PEAK1", "MAP4K4", "CLASP1", "MYCBP2", "ROCK2", "SLK", "ADNP", "VCL", "FERMT2", "MACF1", "NRP1", "EIF4G1", "RAP1A", "NPHP4", "KDR", "RAP2A", "APP", "RCC2", "PRKCH", "LDB1", "EPHA2", "THBS1", "LZTS1", "TSC1", "MEF2C", "TEK", "SNAI1", "FARP1", "RAP1B", "CTNNB1", "CHD4", "GPM6B", "PTEN", "DLG5", "PTK2", "DLC1", "CLA…
500	DESCARTES_FETAL_EYE_MICROGLIA	0.00534759	0.0499034	-0.354535	-1.76799	0	114	c("ADCY7", "DOCK11", "LPCAT2", "MERTK", "LRRK1", "MKNK1", "ELF4", "DOCK8", "PIK3AP1", "PTPN22", "IL6R", "GLIPR1", "DOCK2", "SLCO2B1", "JAK2", "CD84", "SLC9A9", "TFEC", "MIOS", "PTPRC", "NCF2", "ST6GAL1", "PLEK", "LCP1", "PTAFR", "PIK3R5", "RHBDF2", "NCKAP1L", "CYBB", "LGMN", "CD83", "TLR2", "IKZF1", "RUNX1", "CLPB", "F13A1", "OLR1", "RUNX2", "IL10RA", "SIGLEC10", "SLC7A7", "INPP5D", "SPN", "APBB1…
501	GSE3982_EOSINOPHIL_VS_CENT_MEMORY_CD4_TCELL_UP	0.0075188	0.0499034	-0.331039	-1.76836	0	168	c("PTPN12", "SWAP70", "KDM6A", "TSC22D2", "ACSL4", "MYO5A", "SEC14L1", "RHOQ", "LEPROT", "PELI1", "FNBP1L", "SBNO1", "ANKRD6", "LIMK2", "CPSF6", "RREB1", "NUP50", "PLXNC1", "MCMBP", "ACTN1", "MTHFD2", "SRPK1", "SYNJ1", "NOTCH2", "COPB2", "CHSY1", "WSB1", "ERLIN1", "GNAQ", "JARID2", "TUBA1C", "RNF24", "ZMIZ1", "PNRC1", "MBP", "NMI", "MAP3K3", "THBS1", "TXNRD1", "ARHGAP26", "SNN", "PIK3CB", "PACSIN…
502	GSE3982_BASOPHIL_VS_CENT_MEMORY_CD4_TCELL_UP	0.00724638	0.0499034	-0.330649	-1.76855	0	165	c("CLINT1", "LUZP1", "GIT2", "AZI2", "MAPK14", "SF3B1", "SH3GLB1", "HBP1", "DHX15", "PTPN12", "BACH1", "SWAP70", "ZNF106", "KDM6A", "GSK3B", "OPN3", "SMC4", "RHOQ", "TLE4", "SOS2", "SH2B3", "ATP10D", "VCL", "BTN2A1", "CYB5R4", "PELI1", "SVIL", "FNBP1L", "YES1", "RREB1", "KDM5B", "TM6SF1", "ABHD5", "BAZ2B", "STX7", "PLAGL1", "KBTBD2", "RIOK3", "PRNP", "PPP4R1", "TM9SF2", "CHD7", "ANXA1", "ZMIZ1", …
503	GSE2197_IMMUNOSUPPRESSIVE_DNA_VS_UNTREATED_IN_DC_UP	0.00735294	0.0499034	-0.332579	-1.76908	0	164	c("ADAM17", "BTAF1", "UBR4", "TANK", "ANKIB1", "USP42", "PEX13", "B4GALT5", "GTDC1", "WDR43", "NOD1", "ANKRD17", "CASP8", "NAB1", "ARID4A", "BLOC1S6", "BIRC2", "COG6", "CRLF3", "ANXA4", "LARP1", "MAP2K1", "STX12", "FRMD4B", "BCL10", "NCK2", "TMPO", "CCNJ", "SEC24D", "DBR1", "DDHD1", "MORF4L1", "PIK3AP1", "JARID2", "CHIC2", "FEZ2", "RCN2", "SPSB1", "GLS", "NAMPT", "CCDC6", "PAFAH1B1", "SNN", "DAAM…
504	GSE25085_FETAL_LIVER_VS_FETAL_BM_SP4_THYMIC_IMPLANT_DN	0.00735294	0.0499034	-0.3326	-1.76919	0	164	c("AZI2", "MCFD2", "UBXN2A", "FNDC3B", "NUS1", "PRKAA1", "CEP57", "PLEKHG1", "ARRDC3", "SVIL", "DMXL2", "KDM7A", "NFIL3", "ABHD5", "TGDS", "SERPINB8", "SLC25A30", "BEND3", "PAG1", "RAP2A", "APP", "MYO10", "BRWD1", "RAI14", "TRIM25", "LAMP2", "NR3C1", "EIF5", "SGMS2", "PLXDC2", "VCAN", "PARP14", "GCNT2", "CLMP", "ARNT", "RCBTB2", "SPRY2", "PGRMC1", "MAFB", "INHBA", "NUFIP1", "RNASEL", "MSR1", "BTG…
505	GSE3920_UNTREATED_VS_IFNA_TREATED_FIBROBLAST_UP	0.00662252	0.0499034	-0.340548	-1.76932	0	144	c("CCNK", "HIVEP1", "AKAP13", "GNPTAB", "JMJD1C", "CHD2", "ZBTB43", "NFAT5", "ARL5B", "ANKRD17", "ETV3", "ABL2", "RASA2", "WNK1", "SH2B3", "EPC1", "KDM2B", "ITGAV", "JMY", "NFKB1", "TNFAIP3", "ATXN7", "USP31", "ADARB1", "SPAG9", "RORA", "BCL2L11", "FOXO1", "MAFG", "SLC7A1", "NMD3", "BRWD1", "NR3C1", "SIPA1L2", "USPL1", "TNKS", "CCNL1", "TRAF3", "USP53", "FAP", "PDCD1LG2", "ICAM1", "TNFRSF10B", "A…
506	PETROVA_PROX1_TARGETS_DN	0.00362319	0.0499034	-0.412192	-1.77101	0	53	c("TRAM2", "TANK", "SMURF2", "NRP1", "PRNP", "TRIM22", "NUAK1", "TNFRSF21", "VCAN", "FAP", "LTBP2", "TFEC", "ITGA5", "LY75", "LDHB", "LPXN", "SRPX", "SRGN", "MLLT11", "MMP14", "CCL2", "AXL", "CAP2", "PFKM", "SERPINE1", "ARL6IP5", "GBP2", "PLAU", "GLCE", "FAM107A", "BMP6", "SELP", "PLA2G4A", "IL6", "RGS4")
507	GSE7219_UNSTIM_VS_LPS_AND_ANTI_CD40_STIM_DC_UP	0.00645161	0.0499034	-0.342738	-1.77151	0	139	c("KIF1B", "MEX3C", "LATS2", "KLF3", "JAK1", "MAP4K4", "SGTB", "SH3BP5", "TCF20", "RNF144A", "BRPF3", "PRKAB2", "ETS1", "NCK2", "USP28", "PDE8A", "PLXNC1", "RNF145", "MDN1", "BCL2L11", "USP33", "DNAJC27", "DZIP1", "KIF23", "DGKH", "USP12", "SLC7A1", "ATP2B1", "WSB1", "GNA13", "AMD1", "FRYL", "PLEKHG2", "ZBTB40", "ENC1", "ARHGAP5", "SLC11A2", "MBP", "IL6R", "AHR", "SPRED2", "LPIN1", "RASA3", "PIK3…
508	GSE21546_ELK1_KO_VS_SAP1A_KO_AND_ELK1_KO_ANTI_CD3_STIM_DP_THYMOCYTES_DN	0.00763359	0.0499034	-0.338276	-1.77167	0	157	c("AZI2", "RBM12", "FBXO34", "EXOC5", "CORO1C", "B4GALT5", "PKN2", "CDC42SE1", "TAF1A", "POLR1B", "ARL5B", "DDX6", "ANKRD11", "ABL2", "OPN3", "YTHDC1", "KLHL28", "TMCC1", "ARHGAP21", "ETS1", "TRAF6", "IPMK", "RUFY3", "KCMF1", "TMEM200A", "TNFAIP3", "SRP72", "CCNT1", "BEND3", "CSNK1G1", "HSD17B12", "BDP1", "MFHAS1", "CCDC71L", "JARID2", "DYRK2", "SPRY4", "USPL1", "KANSL1", "UBAP1", "NMT2", "PHLPP2…
509	SMIRNOV_RESPONSE_TO_IR_6HR_DN	0.0052356	0.0499034	-0.366521	-1.77284	0	99	c("VGLL4", "KDM3A", "ZNF318", "KLF6", "KIF20A", "KIF23", "KCTD12", "BUB1", "CENPF", "ARHGAP11A", "ASPM", "DLGAP5", "SUN2", "KIF14", "ITGA4", "HMMR", "CENPE", "PDK1", "ENTPD1", "DEPDC1", "INSIG2", "TPX2", "EGLN1", "SLC2A3", "LCP2", "PTPRC", "CCR1", "LDLR", "SMCO4", "CYBB", "PLK1", "CENPA", "STS", "GFOD1", "EVI2A", "HK2", "ATP8A1", "AURKA", "NEK2", "TRAF3IP3", "CDC20", "MNT", "MYC", "CCNG2", "TNF",…
510	GSE43955_TH0_VS_TGFB_IL6_TH17_ACT_CD4_TCELL_4H_UP	0.00775194	0.0499034	-0.332272	-1.77334	0	174	c("DDX3X", "OSBPL11", "ZFR", "WDR82", "TNKS2", "AGFG1", "BACH1", "TANC1", "RPE", "ORC2", "ZNF436", "CEP350", "MYD88", "ZFAND5", "ZNF146", "ZNF260", "CYB5R4", "MAP2K1", "BRWD3", "PARG", "HNRNPA3", "NFIL3", "CASP8AP2", "PDE8A", "ACTN1", "EIF4G1", "LBR", "LYN", "TUBGCP3", "FKBP9", "ZZZ3", "PAG1", "SLC7A1", "WDHD1", "PTGER4", "RALA", "PARD3", "BMP2K", "GNAQ", "GNAI1", "NAA30", "HERC4", "FBXO21", "ITG…
511	GOMF_INTEGRIN_BINDING	0.00520833	0.0499034	-0.356821	-1.77426	0	110	c("ADAM17", "ITGB1", "TLN1", "MYH9", "UTRN", "ADAM10", "FERMT2", "ITGAV", "ACTN4", "ACTN1", "LYN", "TLN2", "KDR", "ITGA1", "DST", "GPNMB", "ITGA4", "THBS1", "FBN1", "FAP", "ITGA5", "ADAMTS5", "ICAM1", "FN1", "CXADR", "ITGA2", "ECM2", "ITGA6", "ITGB8", "LCP1", "ITGBL1", "PTK2", "ITGA9", "SEMA7A", "ITGB4", "CXCL12", "PTPN2", "SYK", "COL3A1", "ADAM9", "ANXA7", "JAM2", "MMP14", "CX3CL1", "ITGB2", "HM…
512	GSE21670_STAT3_KO_VS_WT_CD4_TCELL_TGFB_IL6_TREATED_DN	0.0075188	0.0499034	-0.335987	-1.77488	0	161	c("NFE2L2", "SLC36A1", "SLC12A6", "DIAPH1", "BMPR2", "SPTBN1", "TEP1", "UTRN", "ELF1", "MSN", "SMC4", "ATP10D", "RAP2B", "ANXA4", "TPP2", "ARHGAP21", "PARP4", "DAPK1", "TLR4", "ACTN1", "GLG1", "NEK7", "CAMSAP2", "TLK1", "CTDSP2", "CCDC88A", "STK38", "ZMIZ1", "PDE7A", "LRP1", "SUN2", "SLC1A3", "GPNMB", "TMBIM1", "NMT2", "PAQR8", "MRAS", "RCBTB2", "ITGA5", "LBH", "WIPF1", "TTYH2", "SLC17A5", "MSR1"…
513	GOBP_REGULATION_OF_HEART_GROWTH	0.00353357	0.0499034	-0.435113	-1.77728	0	44	c("VGLL4", "MAPK14", "YAP1", "YY1", "PPARA", "SAV1", "NOTCH1", "MIR590", "JARID2", "BMPR1A", "TGFBR1", "TGFBR2", "MEF2C", "CXADR", "PIM1", "GATA6", "RUNX1", "PARP2", "DUSP6", "CDK1", "EDN1", "RBPJ", "RGS2", "HEY2")
514	GSE40274_CTRL_VS_FOXP3_AND_SATB1_TRANSDUCED_ACTIVATED_CD4_TCELL_UP	0.00694444	0.0499034	-0.343665	-1.77742	0	146	c("ITGB1", "TCERG1", "UBXN4", "CALU", "SBF2", "CFLAR", "XRN2", "GART", "NAB1", "SRFBP1", "ZRANB1", "ATP10D", "SPRED1", "NUP54", "KLF12", "HNRNPK", "MMADHC", "FRMD4B", "TAF5L", "NFIL3", "RUFY3", "RAB8B", "TRIM5", "FIGNL1", "STARD4", "SRPK1", "DDX19A", "RBM27", "EIF2S1", "ATP2B1", "ERLIN1", "HAUS6", "RASGEF1B", "USP1", "RAI14", "GRHL1", "EIF4E", "MYOF", "CYP51A1", "WTAP", "NMI", "GLS", "CUL5", "KLH…
515	GSE9509_10MIN_VS_30MIN_LPS_AND_IL10_STIM_IL10_KO_MACROPHAGE_DN	0.00621118	0.0499034	-0.351325	-1.77914	0	127	c("ITGB1", "RBFOX2", "TMEM39A", "FAM53C", "TMOD3", "SPIN1", "FNBP4", "SLC4A1AP", "PRPF38B", "HMGXB4", "RNF4", "RLIM", "TMEM30A", "ITGAV", "KLF6", "FKBP15", "FBXW11", "MTHFD2", "HDLBP", "EIF4G3", "RAP2A", "VTI1A", "DNMT3A", "LARP4B", "PPARD", "GRHL1", "ATP6V0A2", "ITGA4", "SGMS2", "FYCO1", "HPS3", "CCDC6", "TBC1D9B", "MFSD1", "ICAM1", "CPSF7", "SERPINE2", "TMCC3", "CDK14", "PDGFRB", "GTPBP2", "RND…
516	GSE369_PRE_VS_POST_IL6_INJECTION_SOCS3_KO_LIVER_UP	0.00775194	0.0499034	-0.333711	-1.78102	0	174	c("DYNC1LI2", "RAPGEF2", "NR2C2", "BNIP2", "MCFD2", "HBP1", "RAB1A", "DIAPH1", "BACH1", "ZBTB43", "TES", "CFLAR", "YWHAQ", "ZNF267", "MKLN1", "SERTAD2", "PAPOLA", "ABL2", "ELF1", "ARID5B", "EMC1", "RP2", "RAF1", "NUP50", "HNRNPH1", "PGAM1", "SNRK", "KLF6", "RUFY3", "MCL1", "MTHFD2", "NPC1", "ING3", "PAPSS1", "STARD8", "ATP2B1", "OSMR", "ANKRD28", "RIOK3", "ADAM19", "GALNT3", "GPSM2", "PRNP", "KLF…
517	GSE21360_SECONDARY_VS_QUATERNARY_MEMORY_CD8_TCELL_UP	0.00724638	0.0499034	-0.341241	-1.78107	0	155	c("RAPGEF2", "WDFY1", "HIVEP2", "RASAL2", "CLIC4", "CFLAR", "TET2", "FMNL2", "ASCC3", "OXSR1", "PICALM", "DMXL2", "CYTH3", "MALT1", "SIPA1L1", "NFKB1", "FNDC3A", "TNFAIP3", "HIF1A", "CD200", "FAS", "INPP5B", "MFHAS1", "GNA13", "RIOK3", "STX11", "CHD7", "PERP", "SLC39A14", "GCNT2", "ALAS1", "SAMSN1", "RAP1B", "ADORA2B", "SOD2", "ITGA2", "PLEK", "DSP", "PDE4B", "STX6", "PIM1", "PIK3R5", "RIPK2", "C…
518	GOBP_NEGATIVE_REGULATION_OF_LEUKOCYTE_CELL_CELL_ADHESION	0.0052356	0.0499034	-0.367233	-1.78237	0	101	c("CBLB", "SOCS5", "ITCH", "WNK1", "RC3H2", "PELI1", "CBFB", "CASP3", "DLG1", "PPARA", "RC3H1", "PAG1", "PRNP", "PTPN22", "ANXA1", "GPNMB", "TNFRSF21", "PDCD1LG2", "HFE", "PAWR", "LAX1", "NCKAP1L", "FGL2", "DLG5", "RUNX3", "SLC4A2", "LILRB1", "PRKAR1A", "CXCL12", "PTPN2", "CD86", "DUSP3", "RUNX1", "IL4R", "BTN2A2", "CD274", "LILRB2", "SPN", "SMAD7", "HMGB1", "ZC3H8", "ZC3H12A", "TNFSF4", "CEACAM1…
519	GSE13484_12H_VS_3H_YF17D_VACCINE_STIM_PBMC_DN	0.00763359	0.0499034	-0.335767	-1.78283	0	162	c("HIVEP1", "CCDC93", "BTAF1", "KLHL20", "RLF", "TMEM39A", "ZBTB1", "RBM12", "MAP3K2", "RIF1", "SPTBN1", "B4GALT5", "DENND5A", "PPP1CB", "KPNA1", "SCAF4", "ZCCHC14", "SYNCRIP", "MYD88", "MAPRE2", "SH2B3", "RAB3GAP1", "AHCTF1", "PARP4", "PICALM", "MALT1", "SNRK", "PITPNB", "MTR", "RAB29", "MTPAP", "ZNF200", "ZC3H13", "MAGT1", "CCZ1B", "PRNP", "SCPEP1", "DDX50", "SLC25A32", "STAT3", "ARL4C", "GPN1"…
520	GOBP_HEPARAN_SULFATE_PROTEOGLYCAN_BIOSYNTHETIC_PROCESS_POLYSACCHARIDE_CHAIN_BIOSYNTHETIC_PROCESS	0.00204499	0.0499034	-0.865819	-1.78325	0	5	c("HS2ST1", "NDST1", "CSGALNACT1", "EXT1", "EXT2")
521	GSE17721_CTRL_VS_CPG_12H_BMDC_DN	0.00724638	0.0499034	-0.341859	-1.7843	0	155	c("ITGB1", "PTPN11", "RAB10", "RGL1", "PPIG", "ZDHHC20", "PLAGL2", "EVC", "BLOC1S6", "MYD88", "TAB2", "CLIP1", "SPAST", "SENP1", "METAP1", "RBM7", "SLC31A1", "MCMBP", "ACTN1", "C6orf62", "KCMF1", "UBE4A", "LYN", "EIF2S1", "PNO1", "PALLD", "CTCF", "PIK3CG", "CCDC71L", "RAI14", "C21orf91", "ZFAND3", "PRKD1", "CCNL1", "SLC1A3", "VCAN", "SLTM", "PARP14", "GNB1", "CGGBP1", "TEK", "CCR4", "SOD2", "REPS…
522	GOBP_POSITIVE_REGULATION_OF_ORGAN_GROWTH	0.00573066	0.0499034	-0.484383	-1.78451	1	29	c("MAPK14", "YAP1", "NOTCH1", "MIR590", "BMPR1A", "MEF2C", "PIM1", "YBX3", "GATA6", "PARP2", "CDK1", "EDN1", "RBPJ", "AKT1", "HEY2", "WNT2", "SMO")
523	REACTOME_PARASITE_INFECTION	0.00396825	0.0499034	-0.395069	-1.78913	0	63	c("ACTR2", "NCKAP1", "MAPK1", "ACTR3", "ABL1", "NCK1", "WASF2", "CYFIP1", "ABI1", "MYH9", "MYO5A", "YES1", "WASF3", "CRK", "LYN", "MYO10", "ABI2", "WASL", "DOCK1", "ARPC2", "WIPF1", "MYO9B", "ELMO2", "NCKAP1L", "ELMO1", "PTK2", "FYN", "SYK", "FCGR3A", "WIPF3", "FGR", "BTK", "CDC42", "WASF1", "SRC", "CD3G")
524	AIZARANI_LIVER_C25_KUPFFER_CELLS_4	0.00694444	0.0499034	-0.346122	-1.79013	0	146	c("LIMS1", "MIS18BP1", "DDX21", "TET2", "RHOQ", "SH2B3", "ZEB2", "STK17B", "CNTRL", "FGD4", "LYN", "CCDC88A", "KCTD12", "ATP2B1", "GNA13", "CELF2", "JARID2", "REL", "PABPC4", "ANXA1", "SAMHD1", "SGK1", "AHR", "VCAN", "THBS1", "NAMPT", "B3GNT5", "ATP6V1B2", "SAMSN1", "MAFB", "LRRFIP1", "NCF2", "EMILIN2", "SERPINB9", "OGFRL1", "THEMIS2", "PLEK", "FGL2", "CYBB", "C5AR1", "PTPRE", "MPEG1", "CLN8", "M…
525	TRAVAGLINI_LUNG_PERICYTE_CELL	0.00492611	0.0499034	-0.373865	-1.79197	0	91	c("NCK2", "MYO1B", "PRDM1", "PDZD2", "PAG1", "NID1", "ITGA1", "MYO10", "F2R", "SPRY4", "CLMN", "LAMB1", "TNFRSF21", "COL4A1", "PCDH18", "ADCY3", "PERP", "DPYSL2", "GJC1", "MCAM", "ANKRD44", "SLC35B3", "FARP1", "PEAR1", "TTYH2", "COL4A2", "PDGFRB", "ETV5", "TACC1", "ITM2C", "RPS6KA2", "TRIB2", "PLCB1", "PON2", "CHST2", "RFTN1", "SORT1", "UXS1", "WLS", "SLC12A2", "CHN1", "SYNM", "ARHGEF17", "EBF1",…
526	GSE17721_LPS_VS_GARDIQUIMOD_24H_BMDC_DN	0.00740741	0.0499034	-0.335842	-1.7926	0	167	c("ATP2A2", "BNIP2", "TXNDC5", "EPS15", "PPP1R21", "ITCH", "MAT2A", "LTN1", "ITSN1", "SMC3", "ACSL4", "OPN3", "SNX4", "SH2B3", "STK17B", "SMC2", "SVIL", "ARHGAP21", "PICALM", "SMAD2", "TOPBP1", "TM9SF3", "SMC1A", "MKNK1", "ATP13A3", "LPCAT3", "WDFY3", "PHTF2", "DYNC1I2", "STARD4", "RBMXL1", "UBQLN1", "STARD8", "SYT11", "MORF4L1", "API5", "GPSM2", "CRYBG3", "B3GNT2", "RCOR1", "FAM13B", "SLC41A2", …
527	GSE38304_MYC_NEG_VS_POS_GC_BCELL_UP	0.0075188	0.0499034	-0.335588	-1.79266	0	168	c("INPP4A", "CREB1", "SMC6", "MAP4K3", "SETX", "ARL5B", "R3HDM1", "KMT2D", "ZBTB34", "LATS1", "ALMS1", "SMC4", "MEF2A", "PIK3C2A", "DAPK1", "SH3PXD2A", "TBCEL", "CARD6", "S100PBP", "BBS9", "NPC1", "TOP2B", "BAZ2B", "DIP2C", "CNN3", "KIF23", "IFNAR1", "ARID3B", "MYO10", "BRWD1", "SLFN5", "TTC3", "DYRK2", "CENPJ", "NR3C1", "STAG2", "TNS1", "FOXO3", "SHE", "TRIM59", "N4BP2", "MARCKS", "ARHGAP29", "E…
528	GSE40274_FOXP3_VS_FOXP3_AND_PBX1_TRANSDUCED_ACTIVATED_CD4_TCELL_UP	0.00763359	0.0499034	-0.337724	-1.79322	0	162	c("ACTR2", "M6PR", "LATS2", "PEAK1", "SDAD1", "ATXN1L", "PTPN4", "ARL5A", "CYFIP1", "ARHGAP31", "TBC1D14", "ITSN1", "PRR14L", "SNX4", "CLIP1", "ATP10D", "PLEKHA8", "ANKRD6", "STX12", "WDR3", "NCK2", "ITGAV", "USP28", "TM6SF1", "SEC24D", "PRDM1", "RAP1A", "MAN1A2", "H6PD", "ZBTB33", "SSR1", "HUS1", "RIPK1", "EIF4EBP2", "TSR1", "GRHL1", "PPP4R1", "KLF10", "CHD7", "RAPGEF5", "LCA5", "PPAT", "GLIPR1"…
529	WP_MECHANOREGULATION_AND_PATHOLOGY_OF_YAPTAZ_VIA_HIPPO_AND_NONHIPPO_MECHANISMS	0.00641026	0.0499034	-0.44642	-1.79339	1	38	c("ITGB1", "MAP4K5", "MAP4K3", "TEAD1", "MAP4K4", "YWHAQ", "LATS1", "SGMS1", "CTNNA1", "SAV1", "MAPK8", "PAK2", "CTNNB1", "STK3", "ITGB8", "LIMD1", "ITGB4", "TEAD3", "TEAD2", "ITGB2", "SRC", "MAPK9")
530	GSE17974_IL4_AND_ANTI_IL12_VS_UNTREATED_72H_ACT_CD4_TCELL_DN	0.00763359	0.0499034	-0.337791	-1.79358	0	162	c("RAPGEF2", "WDR82", "HIVEP2", "XRN1", "CYFIP1", "LATS1", "ZC3H7B", "ARID5B", "PLEKHG1", "CHST11", "PELI1", "SUSD6", "ARHGAP21", "KMT2A", "ATXN7L1", "TOPBP1", "CASP3", "PSME4", "LACC1", "RDX", "CD200", "PAG1", "PTGER4", "C1orf112", "SIRT1", "PI4K2B", "STX11", "TSR1", "TRIM22", "MTMR1", "TLR1", "RNF169", "PRKCH", "ALPK1", "LYST", "PARP14", "NEXN", "SNX9", "PIK3CB", "LGALSL", "STX3", "STAT1", "CDH…
531	FOX_Q2	0.00641026	0.0499034	-0.346778	-1.79384	0	140	c("FBXO11", "ATP2A2", "EIF4H", "SWAP70", "MAP4K4", "PPP1CB", "TET2", "FKBP14", "SLC10A7", "XPO4", "UBR1", "ZNF436", "UHRF2", "PLEKHA8", "PIK3C2A", "TPP2", "KLF12", "ATXN7L1", "RREB1", "TCF7L2", "PHTF2", "PRDM1", "RORA", "ING3", "BTBD3", "C1orf112", "CTCF", "EIF4EBP2", "EXT1", "FSTL1", "HMCN1", "TSHZ3", "NEO1", "C18orf25", "GCNT2", "PURA", "MEF2C", "NREP", "FARP1", "RGMA", "SLC20A1", "VGLL3", "SLI…
532	GSE3982_MAST_CELL_VS_MAC_DN	0.00735294	0.0499034	-0.337414	-1.7948	0	164	c("MTF1", "EML4", "KIF2A", "NFAT5", "CYFIP1", "MKLN1", "ADH5", "PHACTR2", "CAPZA2", "RHOQ", "RC3H2", "RP2", "SRSF11", "RAB8B", "SNX13", "QSER1", "MPZL1", "SPAG9", "SERPINB8", "MPZL2", "MANEA", "CTNNA1", "FLNA", "USP12", "PLS3", "RAI14", "PPARD", "TRIM25", "SCPEP1", "L2HGDH", "TMEM140", "LRP1", "DNAJB14", "FOXO3", "UBAP1", "FCHSD2", "CLIP4", "TGFBR1", "EPAS1", "TMED5", "DAB2", "RNF40", "MFSD1", "M…
533	KEGG_CHEMOKINE_SIGNALING_PATHWAY	0.00645161	0.0499034	-0.347376	-1.79548	0	139	c("SOS1", "MAPK1", "ROCK1", "ROCK2", "ADCY7", "GSK3B", "SOS2", "GNAI3", "CHUK", "MAP2K1", "CRKL", "RAF1", "NFKB1", "SHC1", "CRK", "KRAS", "LYN", "RAP1A", "PRKX", "PIK3CG", "GNB4", "PARD3", "GNAI1", "STAT2", "PLCB4", "WASL", "FOXO3", "DOCK2", "STAT3", "TIAM1", "JAK2", "PIK3R1", "ADCY3", "PIK3CB", "GNB1", "STAT1", "GNG12", "RAP1B", "CCR4", "AKT3", "CCR1", "PIK3R5", "GNG2", "ELMO1", "PTK2", "CXCL16"…
534	MIR6512_3P	0.0052356	0.0499034	-0.366027	-1.79563	0	104	c("LUZP1", "RBFOX2", "EHBP1", "AAK1", "DHX36", "DIP2B", "WDR37", "RNF144A", "CMPK1", "RBMS2", "PIK3C2B", "ZSCAN29", "KDM5B", "TM6SF1", "CHSY1", "STON1", "ZSWIM8", "CCDC71L", "SMCR8", "DAB2IP", "NR3C1", "EXO5", "SLC39A10", "ARPC2", "CUL5", "VCAN", "CCDC6", "ENTPD1", "ZMYM2", "UBE2G1", "MSANTD4", "BACE2", "SMARCD1", "MAGI3", "AKT3", "SRSF4", "WWC3", "FGF7", "ZNF180", "UMPS", "AKAP12", "PSME3", "RAP…
535	HP_GINGIVAL_OVERGROWTH	0.0052356	0.0499034	-0.370077	-1.79617	0	101	c("SOS1", "GTF2I", "TBC1D2B", "HIVEP2", "GNPTAB", "EIF4H", "FIP1L1", "SH3PXD2B", "BAZ1B", "REST", "MYSM1", "USP9X", "ZEB2", "EMC1", "DDR2", "LBR", "ANTXR2", "PLAGL1", "GNAQ", "PIGA", "GLB1", "NABP1", "STAT3", "DVL3", "LMNB1", "C1S", "ABCC9", "MAN2B1", "ATP6V1B2", "FBXO28", "ADAMTS2", "TBL1XR1", "SLC17A5", "RALGAPA1", "BCOR", "LIMK1", "MAP1B", "OSTM1", "SLC35C1", "RIN2", "FAM20A", "PRKAR1A", "TBCK…
536	GOBP_POSITIVE_REGULATION_OF_LAMELLIPODIUM_ASSEMBLY	0.00271003	0.0499034	-0.505119	-1.79637	0	24	c("ACTR2", "NCKAP1", "MTOR", "ACTR3", "AKIRIN1", "WASF2", "CYFIP1", "ABI2", "ARPC2", "PIK3R1", "DNM2", "ATP7A", "OCLN")
537	MIR134_5P	0.00358423	0.0499034	-0.421986	-1.79745	0	51	c("ITGB1", "NUP98", "SLC30A4", "ZNF561", "RHOQ", "USP9X", "PIK3C2A", "ZNF28", "MBNL1", "CRY1", "CPSF6", "ERCC6", "KRAS", "KPNA5", "RAB27A", "CLCC1", "OSMR", "RMND5A", "NT5E", "ZNF711", "PPM1L", "PDCD7", "RELT", "REPS1", "PLCH1", "TCHP", "ITGA9", "PLD1")
538	GSE2706_UNSTIM_VS_8H_LPS_DC_DN	0.00724638	0.0499034	-0.344732	-1.7993	0	155	c("HIVEP1", "OTUD4", "UBXN2A", "ZBTB43", "STX17", "MAP4K4", "ZNF267", "CEP135", "PELI1", "EIF2AK2", "NCK2", "PNPT1", "SIPA1L1", "NFKB1", "ALDH1L2", "PLXNC1", "ARAP2", "BAZ1A", "TNFAIP3", "SPAG9", "RDX", "MFN1", "CD200", "MYO10", "ADAM19", "GALNT3", "EXT1", "STX11", "F2R", "PLEKHG2", "EDEM1", "FNBP1", "RBM43", "NMI", "USP53", "VCAN", "RPS6KC1", "GBE1", "NAMPT", "PCGF5", "STAT3", "PARP14", "PDE4DIP…
539	GSE32901_NAIVE_VS_TH17_ENRICHED_CD4_TCELL_DN	0.00724638	0.0499034	-0.344793	-1.79961	0	155	c("STAG1", "IREB2", "WDR36", "MYO1E", "ABI1", "SCAF11", "KLF7", "DDX6", "CASP8", "MYO9A", "ACSL4", "ZC3H14", "CCDC50", "PLEKHA7", "RNF4", "FCHO2", "STX12", "RLIM", "DAPK1", "ATL2", "PHF6", "TIA1", "MPHOSPH10", "RFWD3", "IPO5", "TGS1", "SRP72", "ATRX", "MFN1", "DGKH", "PIK3AP1", "TCF4", "SENP7", "MCU", "IDE", "FNBP1", "TMEM168", "PAIP1", "PRKCH", "EIF5", "HDAC2", "AMMECR1", "SLMAP", "CCDC18", "RAB…
540	GSE7764_IL15_TREATED_VS_CTRL_NK_CELL_24H_DN	0.00645161	0.0499034	-0.34596	-1.80138	0	142	c("ZYG11B", "HIVEP2", "KIF1B", "KLF3", "YAP1", "STX17", "ACAP2", "AGO4", "ESYT2", "KCTD18", "RBAK", "TET2", "UTRN", "KDM3B", "KANSL1L", "ATP10D", "KLF12", "NCK2", "RICTOR", "KDM7A", "CREB3L2", "PLXNC1", "ABCA1", "BAZ2A", "ATXN7", "TCP11L2", "USP33", "PTPDC1", "KCTD12", "L3MBTL3", "CREBBP", "SUSD1", "RFX5", "PLCB4", "LYST", "FOXO3", "ITGA4", "B3GNT5", "EPAS1", "MARCKS", "CAMK2D", "SYNE1", "MSR1", …
541	GSE6269_HEALTHY_VS_E_COLI_INF_PBMC_DN	0.00558659	0.0499034	-0.358273	-1.80267	0	117	c("TET3", "BACH1", "CHD2", "MSN", "ZFAND5", "STK17B", "FEM1B", "MCL1", "DIAPH2", "HIF1A", "TRIM25", "DYSF", "LAMA4", "ZMYM5", "MAPRE1", "HSPA13", "MKI67", "ZXDA", "TNFAIP1", "ARNT", "SOD2", "PLEK", "BTG3", "KAZN", "LRP6", "ANGPTL2", "RIPK2", "KIAA1549L", "CYBB", "SAMD4A", "DLC1", "ETV5", "TBX19", "MIR22HG", "PCDH7", "RFX3", "SDCBP", "SASH1", "SUMO3", "DUSP3", "SRD5A1", "NPL", "PFKFB3", "CXCL8", "…
542	GSE24574_BCL6_HIGH_TFH_VS_TCONV_CD4_TCELL_UP	0.00625	0.0499034	-0.354394	-1.80268	0	130	c("GIT2", "TBC1D2B", "HBP1", "LRCH1", "ARSB", "STRN", "PTPN4", "RGL1", "RHOQ", "SOS2", "RNF144A", "CALD1", "SUSD6", "ZFP69B", "KPNA6", "NFIL3", "TP53BP2", "ABHD5", "MYO1B", "PHTF2", "BCL2L11", "KCTD12", "BUB1", "PALLD", "FLT1", "KIF11", "GGCX", "PLCB4", "SSX2IP", "FPR3", "VCAN", "FARP1", "ATP7A", "LCP2", "SREBF2", "SHOX2", "MED13", "POLA1", "TNFAIP6", "KIAA1549L", "CD58", "CD47", "EVI2B", "COL3A1…
543	GSE30962_ACUTE_VS_CHRONIC_LCMV_SECONDARY_INF_CD8_TCELL_DN	0.0075188	0.0499034	-0.337486	-1.8028	0	168	c("GNPTAB", "PTPN12", "SMARCA5", "XPNPEP1", "IFNGR1", "SRFBP1", "PHACTR2", "OXSR1", "CEP57", "KIF20B", "SMCHD1", "SPRED1", "MCM8", "ZWILCH", "SMC2", "FRMD4B", "CYTH3", "CASP3", "STARD4", "CKAP2L", "SKAP2", "CLSPN", "HSD17B12", "FAM3C", "BARD1", "DDX1", "BTBD19", "TSR1", "LAMP2", "ARHGAP11A", "PLK4", "TMBIM1", "GLIPR1", "CENPE", "NAMPT", "PCGF5", "SNX9", "PERP", "SMYD2", "SYNPO", "NDFIP2", "IQGAP3…
544	GSE37301_HEMATOPOIETIC_STEM_CELL_VS_RAG2_KO_NK_CELL_DN	0.00719424	0.0499034	-0.347069	-1.80399	0	154	c("NCKAP1", "ITGB1", "WDR82", "KCTD10", "SEC24A", "SCYL2", "IQGAP1", "DDX6", "RYK", "ELF1", "EEA1", "PRKAA1", "ZEB2", "ZFAND5", "CHST11", "TBC1D4", "ETS1", "KLF6", "NRP1", "PHC3", "NEK7", "STARD4", "DCK", "TNFAIP3", "RORA", "PRKX", "HIPK1", "SYT11", "ATP2B4", "ATP2B1", "CUL4A", "MBNL3", "SIRT1", "PLCB4", "MBP", "ITGA4", "NT5E", "PROS1", "NEDD1", "DOCK2", "NABP1", "EMP1", "DPYSL2", "TAGAP", "ANP32…
545	GSE2706_R848_VS_R848_AND_LPS_8H_STIM_DC_DN	0.00621118	0.0499034	-0.356455	-1.80512	0	127	c("NFE2L2", "MAP4K4", "ESYT2", "CFLAR", "CEP135", "ARL5B", "JOSD1", "BIRC2", "TAB2", "BRPF3", "PELI1", "RBM7", "PRPF40B", "FNDC3A", "TNFAIP3", "SPAG9", "CPNE8", "STK4", "DENND4A", "PSMD5", "UGP2", "SSR1", "RALA", "ANKRD28", "MYO10", "HOMER1", "PLS3", "MAGT1", "MET", "PIGA", "RNF19A", "SLC1A3", "MYLK", "RPS6KC1", "HSPA13", "ADPRH", "NRP2", "PDE4DIP", "FAP", "ATP8B2", "RAP1B", "TNFSF8", "TTYH2", "G…
546	GSE8515_IL1_VS_IL6_4H_STIM_MAC_UP	0.00763359	0.0499034	-0.340441	-1.80765	0	162	c("TRRAP", "TET3", "SCAF8", "ARL2BP", "CCSER2", "ASAP2", "DENND5A", "RNASEH1", "DOCK9", "RNGTT", "RP2", "BCL10", "NCK2", "NFKB1", "TP53BP2", "TCF7L2", "MAP3K4", "PHC3", "MPHOSPH10", "TNFAIP3", "SLC35F5", "PIBF1", "PTGER4", "ABHD17B", "LARP4B", "PPRC1", "STX11", "REL", "WTAP", "TRAF3", "NUP62", "PPAT", "KANK1", "SNN", "ALAS1", "ICAM1", "PGAP1", "ACSL1", "NCF2", "SERPINB9", "BCL2L2", "PLEK", "BTG3"…
547	GSE22935_WT_VS_MYD88_KO_MACROPHAGE_48H_MBOVIS_BCG_STIM_DN	0.0075188	0.0499034	-0.338657	-1.80766	0	173	c("TRRAP", "MOB1A", "LUZP1", "WDR82", "ANKIB1", "ACTR3", "FRRS1", "LHFPL2", "CORO1C", "BACH1", "TES", "PKD2", "SLC30A7", "TRIO", "ZDHHC20", "ADCY7", "SPRED1", "CMPK1", "PICALM", "MAPK1IP1L", "ITGAV", "MALT1", "MDFIC", "KLF6", "RAB8B", "SEC24D", "STARD4", "TNFAIP3", "PRDM1", "SLC25A30", "TMEM123", "HPSE", "ADAM19", "PPRC1", "RAI14", "LRRC8C", "STX11", "CHIC2", "ITPRIP", "FSTL1", "ANXA1", "RNF169",…
548	GSE2770_IL12_VS_TGFB_AND_IL12_TREATED_ACT_CD4_TCELL_48H_UP	0.00735294	0.0499034	-0.339923	-1.80814	0	164	c("CBLB", "TRAM2", "FRRS1", "AKIRIN1", "KCTD10", "ATXN1", "ARSB", "CORO1C", "IFNAR2", "TBC1D14", "KLF7", "MYH9", "SLC30A4", "FNIP2", "RNF144A", "SMCHD1", "RAP2B", "ZMYND11", "KDM5B", "CARD6", "TM6SF1", "TTYH3", "KRAS", "PLEKHA1", "COL15A1", "RDX", "BCL2L11", "GK5", "ADD3", "CD93", "USP12", "CLCN5", "NID1", "FUT4", "L3MBTL3", "ABHD17B", "SUSD1", "PIK3CG", "PI4K2B", "TRIM25", "PRNP", "DAB2IP", "IDE…
549	GSE11057_EFF_MEM_VS_CENT_MEM_CD4_TCELL_UP	0.00662252	0.0499034	-0.352084	-1.8082	0	138	c("TMEM39A", "SLC36A1", "EPS15", "DIAPH1", "B3GALNT2", "ARL13B", "DSE", "ZNF532", "AGO4", "CYFIP1", "TMEM185B", "IFNGR1", "SLK", "PLEKHG1", "VCL", "FERMT2", "MAP7D3", "VKORC1L1", "ACTN4", "NPC1", "WWTR1", "ZC3HAV1L", "LRP12", "CTNNA1", "CHSY1", "ATP2B4", "ANKRD28", "ZNF2", "PRNP", "XPR1", "ANXA2P2", "CFH", "AHR", "CCZ1", "FBXO30", "PERP", "EPAS1", "STX3", "SAMSN1", "RGMA", "KAT2B", "SLC20A1", "MI…
550	GSE11057_PBMC_VS_MEM_CD4_TCELL_UP	0.00675676	0.0499034	-0.348574	-1.80857	0	145	c("ASAP2", "SWAP70", "TET2", "FMNL2", "ZEB2", "SPRED1", "LPCAT2", "TLR4", "FGD4", "TM6SF1", "TTYH3", "CCDC88A", "TCF4", "BMP2K", "KCNE3", "MYOF", "DOCK5", "DYSF", "SCPEP1", "LYST", "SGMS2", "NEXN", "B3GNT5", "SOX4", "LGALSL", "TFEC", "MEF2C", "MAFB", "MARCKS", "TBC1D8", "CCR1", "PTAFR", "CRISPLD2", "TMEM170B", "C5AR1", "PLXNB2", "LILRB1", "CTSS", "PDGFC", "CD86", "IL13RA1", "SRGN", "F13A1", "PLA2…
551	GSE10211_UV_INACT_SENDAI_VS_LIVE_SENDAI_VIRUS_TRACHEAL_EPITHELIAL_CELLS_UP	0.00568182	0.0499034	-0.355755	-1.80907	0	122	c("INO80", "DYRK1A", "POLR1A", "STX17", "DSE", "JAK1", "LTN1", "ANKRD11", "NUMB", "ZNF318", "KLHL18", "RSU1", "MACF1", "HEATR5A", "RICTOR", "TTYH3", "MTR", "BBS7", "NANP", "SGMS1", "DZIP1", "ARID3B", "SLC38A2", "LMBR1", "BRPF1", "TRUB1", "CENPJ", "PDE7A", "MAP3K3", "USP53", "RBSN", "EPAS1", "DAAM1", "TSC1", "ANKRD44", "ANTXR1", "GTPBP1", "IL17RA", "PACRGL", "TBC1D1", "PHF20L1", "ABTB2", "MBOAT1",…
552	GOBP_REGULATION_OF_PROTEIN_DEPOLYMERIZATION	0.00390625	0.0499034	-0.403099	-1.81016	0	61	c("TMOD3", "SPTBN1", "SWAP70", "CLASP1", "MTPN", "CAPZA1", "APC", "CAPZA2", "SPAST", "WDR47", "SVIL", "EPS8", "CKAP2", "TTBK2", "CAMSAP2", "ATXN7", "RDX", "ADD3", "MID1", "LIMA1", "TAOK1", "CFL2", "TWF1", "TPX2", "F2RL1", "PLEK", "TMOD2", "MAP1B")
553	GSE22033_UNTREATED_VS_MRL24_TREATED_MEF_DN	0.00729927	0.0499034	-0.340146	-1.8112	0	163	c("ITGB1", "RAPGEF1", "TET3", "ZNF143", "EML4", "RAB1A", "AGFG1", "USP16", "FASTKD2", "CFLAR", "CEP135", "SH3BP5", "MYH9", "LMTK2", "TMEM43", "TOPORS", "USP9X", "SH2B3", "DCP1A", "LEPROT", "PHF2", "G3BP2", "SMURF2", "CNTRL", "PPFIBP1", "TUG1", "NFKB1", "TP53BP2", "SNRK", "RAB8B", "AFF4", "NPC1", "BCL2L11", "CTNNA1", "CSNK1G1", "ZNF189", "ZNF140", "TPM4", "NOTCH1", "PRKCI", "PCNT", "EIF4E", "NR3C1…
554	GSE7509_UNSTIM_VS_IFNA_STIM_IMMATURE_DC_DN	0.00684932	0.0499034	-0.350286	-1.81305	0	149	c("HIVEP1", "CBLB", "NOD1", "ABHD16A", "MERTK", "DPYD", "MCL1", "C6orf62", "ABCA1", "TRIM5", "PRDM1", "ERAP1", "CHSY1", "ATP2B4", "PIK3CG", "HPSE", "GNB4", "NOTCH1", "STX11", "TRIM25", "PTPN22", "ENC1", "RBM43", "CTSO", "PRKCH", "USB1", "XAF1", "STAT3", "PIK3CB", "RNF19B", "TRIM14", "ANKRD44", "ICAM1", "CYLD", "LPIN2", "KAT2B", "GIMAP6", "AHNAK", "USP18", "NCKAP1L", "PPP6R1", "LMO4", "SAMD9L", "C…
555	GSE22886_TCELL_VS_BCELL_NAIVE_DN	0.00598802	0.0499034	-0.359271	-1.81348	0	124	c("LAMC1", "ZNF532", "FOXN2", "GPATCH2L", "NOD1", "DCAF17", "ATP10D", "PIK3C2B", "SBNO1", "TNS3", "LIMK2", "SNX13", "ABCA1", "MYO1B", "MPZL1", "CD200", "HMGCS1", "CLCN6", "ADAM19", "TCF4", "MID1", "CLMN", "KATNBL1", "ENTPD1", "PHLPP2", "MEF2C", "PLCG2", "BACE2", "TAF4B", "DTX4", "STRN3", "ZNF112", "AP1G1", "NEIL3", "PAWR", "BCL2L2", "CDK14", "DSP", "FGF7", "DLG5", "SAMD4A", "COBLL1", "CCP110", "G…
556	GSE37416_0H_VS_48H_F_TULARENSIS_LVS_NEUTROPHIL_UP	0.00714286	0.0499034	-0.337881	-1.81364	0	171	c("PPP1R12A", "ZBTB38", "PKN2", "NRBF2", "CAB39", "TBC1D14", "MPRIP", "EVI5", "SNX18", "ZC3HAV1", "KDM3B", "SNAP23", "MTM1", "TOPORS", "CCDC186", "CRLF3", "STK17B", "PHF2", "LIMK2", "TOPBP1", "CARD6", "INTS3", "ZKSCAN4", "LBR", "NOTCH2", "RBMXL1", "RC3H1", "TMEM65", "VPS13C", "GALNT3", "RNF44", "C21orf91", "UBA3", "PPP2R5C", "STK38", "ARID4B", "SCPEP1", "UBR2", "MED23", "HERC1", "PRKDC", "TOR1AIP…
557	TRAVAGLINI_LUNG_LIPOFIBROBLAST_CELL	0.00645161	0.0499034	-0.351001	-1.81422	0	139	c("ABL1", "ETF1", "MAT2A", "ESYT2", "DDX21", "CDC42SE1", "SH3BP5", "ACSL4", "PPP1R15B", "ZFAND5", "NFIL3", "ATP13A3", "MCL1", "NCOA7", "HOMER1", "CCDC71L", "TUBA1C", "REL", "PABPC4", "PNRC1", "SGK1", "GPNMB", "PROS1", "NAMPT", "STAT3", "C1S", "PLSCR1", "SPRY2", "PGAP1", "ZFP36L1", "SLC20A1", "SERPINE2", "EIF3J", "PLIN2", "LDLR", "FGF7", "NIP7", "PIM1", "RND3", "ADAMTS4", "CCDC80", "GATA6", "C3", …
558	GAO_LARGE_INTESTINE_24W_C1_DCLK1POS_PROGENITOR	0.00515464	0.0499034	-0.382491	-1.8146	0	92	c("PHC1", "QSER1", "PLAGL1", "LOX", "VCAN", "C1S", "PRICKLE1", "FNDC1", "ICAM1", "ADAMTS2", "TTYH2", "ZNF469", "LAMA2", "GBP1", "BOC", "SVEP1", "ADAMTS4", "ADAMTS1", "TNFAIP6", "CCDC80", "GPC6", "OLFML1", "C3", "TPST1", "SFRP1", "COL5A2", "THBS2", "COL3A1", "HAPLN3", "COL8A1", "LPAR1", "COL14A1", "SRPX", "C1R", "DCN", "LUM", "SPON1", "CTHRC1", "CCL2", "MYC", "COL5A1", "C7", "PDPN", "MMP2", "CLDN1…
559	GSE2706_UNSTIM_VS_8H_R848_DC_DN	0.0070922	0.0499034	-0.348621	-1.81501	0	153	c("HIVEP1", "RAPGEF2", "YAP1", "SWAP70", "CEP135", "ETV3", "EIF2AK2", "MAML2", "SMURF2", "BRWD3", "NCK2", "SIPA1L1", "NFKB1", "TCF7L2", "PLXNC1", "ATP13A3", "BAZ1A", "TNFAIP3", "IGSF3", "PLAGL1", "DGKH", "PTGER4", "OSBPL3", "MASTL", "SLFN5", "STX11", "REL", "GRHL1", "EDEM1", "ARHGAP24", "NMI", "THBS1", "NAMPT", "XAF1", "NABP1", "PARP14", "MACC1", "STAT1", "RNF213", "PARP9", "INHBA", "SOD2", "GBP1…
560	GOBP_REGULATION_OF_CELL_MATRIX_ADHESION	0.00518135	0.0499034	-0.367406	-1.81516	0	106	c("LIMS1", "TLN1", "ROCK1", "ABL1", "CORO1C", "PEAK1", "MAP4K4", "CLASP1", "ROCK2", "GSK3B", "UTRN", "SLK", "VCL", "FERMT2", "MACF1", "NRP1", "KDR", "RCC2", "MINK1", "LDB1", "NF1", "THBS1", "PIK3R1", "PIK3CB", "TSC1", "TEK", "DAG1", "CDK6", "RASA1", "JAG1", "ACER2", "GPM6B", "PTEN", "PTK2", "DLC1", "CLASP2", "CDH13", "SFRP1", "RIN2", "PTPRJ", "DUSP3", "VEGFA", "LIMCH1", "GREM1", "PPM1F", "MMP14",…
561	GU_PDEF_TARGETS_UP	0.00387597	0.0499034	-0.401962	-1.81559	0	62	c("LAMC1", "SMAD1", "MAP4K4", "DOCK4", "SMAD2", "HIF1A", "TCF4", "ZEB1", "PLCG1", "PLCB4", "DOCK1", "COL4A1", "MAPKBP1", "ITGA5", "COL6A3", "WIPF1", "COL4A2", "CDH11", "FN1", "ITGA6", "PTK2", "COL5A2", "DOCK10", "TCF3", "SNAI2", "VEGFA", "PIK3CD", "TNC", "VIM", "SMAD4", "LAMC2", "PIK3C3", "COL5A1", "DKK3", "SMAD3", "MAPK9", "SERPINE1")
562	GSE29618_BCELL_VS_PDC_DAY7_FLU_VACCINE_UP	0.00769231	0.0499034	-0.345569	-1.8168	0	160	c("PIKFYVE", "SWAP70", "CLIC4", "BMS1P20", "CDC42SE1", "MYCBP2", "EPB41L2", "CDC14B", "ATM", "ARID5B", "ZNF318", "RHOQ", "DOCK9", "SMCHD1", "PIK3C2B", "PELI1", "NCK2", "SIPA1L1", "PHTF2", "CKAP2", "WDR11", "ADD3", "FOXO1", "CD200", "USP12", "ATP2B1", "MOB3B", "CHD7", "LYST", "NT5E", "SNX2", "ABLIM1", "ENTPD1", "RASGRP3", "SYNPO", "PLCG2", "MARCKS", "LBH", "BACE2", "ZFP36L1", "WEE1", "UBR5", "CA5B…
563	GAUTAM_EYE_IRIS_CILIARY_BODY_MGP_HIGH_FIBROBLASTS	0.00490196	0.0499034	-0.396206	-1.81743	0	77	c("CBLB", "TOP1", "SPTBN1", "RBMS1", "REV3L", "CALD1", "MTHFD2", "RORA", "CNN3", "UGP2", "IFNAR1", "CCDC71L", "LAMA4", "PNRC1", "LIMA1", "LPIN1", "FILIP1L", "SLC39A14", "CALCRL", "SOX4", "PLSCR1", "PID1", "RBMS3", "C1RL", "LARP4", "YBX3", "TSC22D1", "GEM", "PFKFB3", "LAPTM4A", "C7", "IL15RA", "RBM17", "PDPN", "AK3", "APOL4", "TGFBI", "LARP6", "CP", "YWHAB", "GLCE", "SSR3", "PLXDC1", "NASP", "SERP…
564	GSE43863_TFH_VS_LY6C_LOW_CXCR5NEG_EFFECTOR_CD4_TCELL_UP	0.00724638	0.0499034	-0.339685	-1.81875	0	172	c("HIVEP1", "PIKFYVE", "CBLB", "GOPC", "SOCS5", "NUP160", "PIAS1", "SWAP70", "RBM33", "SNAP23", "MYO5A", "PHIP", "AQR", "STK17B", "ZRANB1", "ATP10D", "PELI1", "SRSF11", "RICTOR", "USP15", "NFKB1", "MCMBP", "C6orf62", "NDEL1", "KIF5B", "IDH3A", "BEND3", "KDR", "ARID3B", "PIK3AP1", "GPSM2", "BBX", "EIF4E", "ANXA1", "TMEM168", "STAG2", "TLR1", "UBTD2", "SENP5", "NAMPT", "HECA", "XAF1", "CDC27", "PAR…
565	GSE30971_WBP7_HET_VS_KO_MACROPHAGE_DN	0.00714286	0.0499034	-0.350715	-1.8188	0	151	c("SOS1", "ZFR", "BACH1", "ASAP2", "GTDC1", "MAP4K4", "CAB39", "SLC37A3", "ETV3", "ATF7IP", "PNPLA8", "LIMK2", "TP53BP2", "KLF6", "ZNF319", "MAP3K5", "FIGNL1", "AGO2", "CD93", "FKTN", "FLT1", "PIK3AP1", "RNF169", "ARHGAP24", "WTAP", "CDC42BPA", "KANK1", "STAT3", "GOLGA2", "IBTK", "PDSS1", "OPHN1", "INSIG2", "SAMSN1", "CSNK2A1", "DSC2", "EHF", "RALGAPA1", "POFUT1", "TGFA", "MAP3K1", "ITGB8", "PIM1…
566	GOBP_INTEGRIN_ACTIVATION	0.00271003	0.0499034	-0.511637	-1.81955	0	24	c("TLN1", "KRIT1", "FARP2", "FERMT2", "PTGER4", "KIF14", "RAP1B", "FN1", "PLEK", "CXCL12", "FBLIM1", "CX3CL1", "SRC", "FERMT1", "PIEZO1")
567	HP_SOMATIC_MUTATION	0.00684932	0.0499034	-0.351731	-1.82053	0	149	c("CREB1", "MTOR", "SF3B1", "MLLT10", "IGF2R", "CBL", "ABL1", "PTPN12", "KIF1B", "PTPN11", "EP300", "TET2", "CDC73", "CASP8", "APC", "LIG4", "ATM", "ASXL1", "MYD88", "HDAC4", "SH2B3", "PICALM", "BCL10", "MSH6", "ERCC6", "KLF6", "LPP", "SUFU", "KRAS", "BUB1B", "FOXO1", "PALB2", "BARD1", "RB1", "BUB1", "DNMT3A", "EXT1", "BRCA2", "MET", "CHIC2", "PIGA", "NF1", "NUP214", "HMMR", "LZTS1", "ARHGAP26", …
568	CEBP_Q2	0.00763359	0.0499034	-0.342927	-1.82085	0	162	c("INPP4A", "STAG1", "TCF12", "MAPK14", "NFE2L2", "RASAL2", "PTPN12", "FOXN3", "CHD2", "GPATCH11", "CTDSPL2", "CLIC4", "SBF2", "PPP1CB", "PRRC2A", "ITSN1", "GSK3B", "PIP5K1A", "CLOCK", "HDAC4", "USP9X", "WDR44", "GEN1", "SPRED1", "HNRNPH1", "NFIL3", "S100PBP", "TM6SF1", "SYNJ1", "FBXW7", "LCOR", "UBQLN1", "OSMR", "ERLIN1", "SLC38A2", "TCF4", "CHM", "JARID2", "SNX27", "PROS1", "TSHZ3", "NEO1", "TX…
569	TAKEDA_TARGETS_OF_NUP98_HOXA9_FUSION_8D_DN	0.00645161	0.0499034	-0.352341	-1.82115	0	139	c("RAPGEF2", "AKAP13", "TCERG1", "IGF2R", "SLC30A7", "DOCK4", "ATP10D", "ETS1", "TM6SF1", "NRP1", "HIPK1", "RAP2A", "ADAM19", "NKTR", "PRNP", "SLC41A2", "ENC1", "SGK1", "GPNMB", "FPR3", "PLXDC2", "TMEM33", "DNAJC3", "SLCO2B1", "ENTPD1", "ZMYM2", "TSPAN2", "EMP1", "EPAS1", "PADI2", "DAB2", "JAZF1", "ANTXR1", "LCP2", "TMCC3", "GXYLT2", "NCF2", "PID1", "CYBB", "C5AR1", "C16orf87", "CAMK1D", "UHMK1",…
570	DESCARTES_FETAL_SPLEEN_MYELOID_CELLS	0.00490196	0.0499034	-0.393593	-1.82257	0	78	c("ZNF710", "MERTK", "DMXL2", "LRRK1", "MKNK1", "HRH1", "FLVCR2", "NABP1", "PDCD1LG2", "SAMSN1", "NCF2", "THEMIS2", "PID1", "TGFA", "PTPRE", "MNDA", "MS4A4A", "FAM20A", "LILRB1", "LGMN", "CD86", "C3AR1", "IL10RA", "CD274", "LYZ", "LILRB2", "CMKLR1", "CD163", "HK3", "CDS1", "RASSF4", "ENPP2", "FMN1", "MS4A6A", "CXCL10", "OSM", "LILRB4", "VSIG4", "ITGAX", "IL1B", "IGSF6", "CLEC7A", "IFI44L", "NCKAP…
571	PLASARI_TGFB1_TARGETS_10HR_UP	0.0075188	0.0499034	-0.345074	-1.82289	0	161	c("KLF13", "ENTPD7", "IVNS1ABP", "CHST11", "CRY1", "NFIL3", "CREB3L2", "TNFAIP3", "PRKAR2A", "FLT1", "SPATA13", "GALNT3", "PI4K2B", "LRRC8C", "SLC41A2", "NUAK1", "TSPAN2", "PDE4DIP", "TGFBR1", "GCNT2", "RNF19B", "MCAM", "ITGA5", "SNAI1", "ADAM12", "SLC20A1", "INHBA", "MICAL2", "LRRFIP1", "TMCC3", "STK38L", "LRP8", "ZNF469", "F2RL1", "JAG1", "CRISPLD2", "OLFM2", "UNC5B", "SEMA7A", "MYO1D", "PDGFC"…
572	MOSERLE_IFNA_RESPONSE	0.00574713	0.0499034	-0.488058	-1.82499	1	30	c("ZC3HAV1", "IFI16", "TRIM22", "STAT1", "GBP1", "IFIH1", "USP18", "SAMD9L", "DDX60", "CD274", "SAMD9", "CMPK2", "CXCL10", "IFIT5", "EPSTI1", "RSAD2", "IFI44", "OAS2", "IFI44L", "IFIT3", "IFIT2", "DDX60L", "HERC5")
573	GSE9006_HEALTHY_VS_TYPE_1_DIABETES_PBMC_AT_DX_DN	0.00769231	0.0499034	-0.348013	-1.82712	0	158	c("DNAJC11", "IGF2R", "THRAP3", "NRBF2", "TMEM185B", "MKLN1", "GIGYF2", "LMTK2", "ELF1", "IVNS1ABP", "BTN2A1", "SVIL", "WDR3", "LIMK2", "MCL1", "ABCA1", "NDEL1", "DBR1", "CKAP2", "ZNF654", "ADAM19", "CHM", "TLR1", "PTPN21", "ASPM", "LDB1", "SGK1", "TRAF3", "PDCL", "ST8SIA4", "UBAP1", "NAMPT", "MRAS", "PADI2", "PIK3CB", "MAFB", "NCAPG", "EGLN1", "PNP", "HEPH", "CCNA2", "ACSL1", "CCR1", "ZFP30", "D…
574	GSE33292_DN3_THYMOCYTE_VS_TCELL_LYMPHOMA_FROM_TCF1_KO_DN	0.00719424	0.0499034	-0.351817	-1.82867	0	154	c("STAG1", "BTAF1", "SYNE2", "ROCK1", "CAMSAP1", "CLIC4", "ZCCHC14", "MTM1", "SEC14L1", "CLOCK", "ASXL1", "SMC4", "SOS2", "ZEB2", "MLXIP", "KIF20B", "BRD1", "ANXA5", "SMC2", "FNBP1L", "RP2", "MTMR6", "DMXL2", "EPS8", "DPYD", "SLC25A40", "PHTF2", "C15orf39", "ARFGAP3", "SERPINB8", "MAN1A2", "KIF23", "AFF1", "BARD1", "BUB1", "IFNAR1", "KBTBD2", "GPSM2", "AASS", "STK38", "ENC1", "ARHGAP11A", "CTSO",…
575	GSE41087_WT_VS_FOXP3_MUT_ANTI_CD3_CD28_STIM_CD4_TCELL_UP	0.0070922	0.0499034	-0.351278	-1.82885	0	153	c("MOB1A", "SPEN", "TANK", "SRSF10", "DIAPH1", "BACH1", "CFLAR", "DDX21", "ACVR2A", "KMT2D", "UTRN", "TMEM43", "NAB1", "CHST11", "LRCH3", "NFKB1", "PITPNB", "C15orf39", "TNFAIP3", "FBXW7", "TTLL4", "PNRC1", "FLVCR2", "EIF5", "FOXO3", "HGS", "AHR", "GLIPR1", "SETD1B", "KHNYN", "PHLPP2", "POLDIP3", "CGGBP1", "ARAP3", "LGALSL", "TTC17", "AKT3", "SOD2", "NCF2", "DNAJB5", "PDE4B", "LCP1", "DDX17", "CR…
576	GSE43863_DAY6_EFF_VS_DAY150_MEM_TH1_CD4_TCELL_DN	0.00769231	0.0499034	-0.348357	-1.82893	0	158	c("HIVEP1", "PIKFYVE", "CBLB", "ZNF710", "RIC1", "ARID1A", "SWAP70", "DENND5A", "RBMS1", "CFLAR", "TET2", "PUM2", "SENP6", "ETV3", "PHIP", "STK17B", "ZRANB1", "PELI1", "CARM1", "CARD6", "RICTOR", "NFIL3", "NFKB1", "PLXNC1", "ARAP2", "ACTN1", "TNFAIP3", "BTBD3", "CD200", "MFHAS1", "PUS7", "RFX5", "B3GNT2", "C21orf91", "BBX", "AEBP2", "TLR1", "SETDB1", "UBTD2", "PPAT", "SENP5", "PCGF5", "CDC27", "T…
577	PID_CXCR4_PATHWAY	0.00492611	0.0499034	-0.381591	-1.829	0	91	c("SSH1", "ITGB1", "MTOR", "PTPN11", "ITCH", "GNAI3", "YES1", "RICTOR", "ITGAV", "CRK", "LYN", "UBQLN1", "FOXO1", "PAG1", "PDPK1", "ITGA1", "GNA13", "PIK3CG", "GNAI1", "STAT2", "ITGA4", "HGS", "VPS4B", "STAT3", "JAK2", "PIK3R1", "PIK3CB", "GNB1", "ITGA5", "STAT1", "RAP1B", "RALB", "PTPRC", "ITGA2", "LIMK1", "ITGA6", "PIK3R5", "GNG2", "PTEN", "PTK2", "ITGA9", "FYN", "CXCL12")
578	chr3q25	0.00348432	0.0499034	-0.449563	-1.83058	0	43	c("DHX36", "KPNA4", "TSC22D2", "SMC4", "RAP2B", "MBNL1", "COMMD2", "WWTR1", "GMPS", "GFM1", "CCNL1", "TRIM59", "PPM1L", "MFSD1", "PLCH1", "SHOX2", "RNF13", "SLC33A1", "EIF2A", "RSRC1", "PFN2", "IFT80", "TIPARP", "MME", "TM4SF1", "GPR171", "CP", "RARRES1", "SSR3", "C3orf80", "PTX3")
579	GSE40274_FOXP3_VS_FOXP3_AND_LEF1_TRANSDUCED_ACTIVATED_CD4_TCELL_DN	0.0075188	0.0499034	-0.346701	-1.83148	0	161	c("TCERG1", "SMARCAD1", "SLC12A6", "PPM1B", "BCLAF1", "SMC5", "SMC3", "DCAF17", "FNBP4", "ZBTB34", "SKI", "LRIG3", "PRKD3", "ZNF131", "TBC1D4", "RREB1", "CCNJ", "TM6SF1", "TCF7L2", "RUFY3", "ACTN1", "SFMBT2", "TIA1", "NUP155", "BAZ2B", "TLK1", "METTL8", "SLC7A6", "DZIP1", "CLCN5", "WDHD1", "SPATS2L", "COG3", "EHMT1", "DDX1", "DNMT3A", "FMNL3", "ZNF2", "TTC3", "PLCG1", "CENPJ", "SETDB1", "ZBED6", …
580	HALLMARK_INFLAMMATORY_RESPONSE	0.00769231	0.0499034	-0.3489	-1.83178	0	158	c("ATP2A2", "KIF1B", "ATP2C1", "ACVR2A", "ABI1", "GNAI3", "EIF2AK2", "RAF1", "SLC31A1", "NFKB1", "KLF6", "ABCA1", "LYN", "HIF1A", "SLC7A1", "PTGER4", "ATP2B1", "OSMR", "IFNAR1", "HRH1", "MET", "TLR1", "SLC11A2", "AHR", "NMI", "SGMS2", "NAMPT", "CALCRL", "ITGA5", "ICAM1", "INHBA", "ADORA2B", "LCP2", "LDLR", "MSR1", "P2RX7", "PDE4B", "DCBLD2", "ITGB8", "PTAFR", "PIK3R5", "TNFAIP6", "RIPK2", "CYBB",…
581	GOBP_NEGATIVE_REGULATION_OF_CELL_SUBSTRATE_ADHESION	0.00364964	0.0499034	-0.436092	-1.83196	0	50	c("CORO1C", "MAP4K4", "ACTN4", "NOTCH1", "RCC2", "SPRY4", "NF1", "THBS1", "KANK1", "PIK3R1", "GCNT2", "RASA1", "GBP1", "JAG1", "ACER2", "PTEN", "DLC1", "CLASP2", "FZD7", "ANGPT2", "AP1AR", "MMP14", "CX3CL1", "SPOCK1", "CASK", "SRC", "PHLDB2", "SERPINE1", "FZD4", "MMP12", "FAM107A", "CDKN2A", "DUSP22", "EFNA5", "NF2", "SEMA3E")
582	HAHTOLA_SEZARY_SYNDROM_UP	0.0049505	0.0499034	-0.400666	-1.83509	0	76	c("TOP1", "UBXN4", "SH3GLB1", "RECQL", "IQGAP1", "RBM25", "TJP2", "SMC4", "LIMK2", "BAZ1A", "CSGALNACT1", "PAPSS1", "FAS", "BARD1", "DYSF", "TLR1", "GLIPR1", "NBN", "GOLGB1", "TFDP1", "NUSAP1", "STAT1", "SAMSN1", "RRM2", "PNP", "HAT1", "PRC1", "RTCA", "EZH2", "RNF125", "MS4A4A", "IDS", "C3AR1", "SLC25A37", "KTN1", "PGD", "REXO2", "ZC2HC1A", "IL2RA", "FAR2", "NTAN1")
583	GSE7831_UNSTIM_VS_CPG_STIM_PDC_4H_UP	0.0075188	0.0499034	-0.343901	-1.83565	0	173	c("DHX9", "IGF2R", "SCAF8", "MAPK6", "TES", "SPTBN1", "POM121", "JAK1", "WDR43", "CAB39", "PPP1CB", "SKI", "PRRC1", "TAB2", "ZFAND5", "TAF1B", "IPO8", "RC3H2", "CRY1", "ITGAV", "CYTH3", "NFKB1", "SNRK", "RNF145", "ZNF347", "RBL2", "KRAS", "XRCC5", "SPDL1", "CHCHD3", "CDK2AP1", "DDX1", "NCAPH", "DNAJC2", "UBA2", "IDE", "HERC4", "PRKCH", "RANBP9", "SUN2", "SGK1", "PLRG1", "PAK2", "SPRED2", "TXNRD1"…
584	GSE27670_CTRL_VS_BLIMP1_TRANSDUCED_GC_BCELL_DN	0.00740741	0.0499034	-0.344025	-1.83628	0	167	c("NCKAP1", "ATP2A2", "PMS2", "BMPR2", "SPTBN1", "ZNF106", "KPNA1", "GOLIM4", "BIRC2", "PLEKHA7", "DSG2", "EPS8", "USP15", "TUG1", "LPP", "DNAJB4", "MYO1B", "HDLBP", "PLEKHA5", "CD200", "GCLM", "AMOTL2", "DLD", "GNAI1", "EFNB2", "LMO7", "BMPR1A", "LIMA1", "LAMB1", "CFL2", "FAM171A1", "CLIP4", "CTPS1", "VLDLR", "TWF1", "SCMH1", "CYP7B1", "SYNJ2", "SOD2", "SERPINB9", "PAWR", "EHHADH", "AMOT", "TINA…
585	GSE23568_ID3_TRANSDUCED_VS_ID3_KO_CD8_TCELL_DN	0.00775194	0.0499034	-0.344134	-1.83665	0	174	c("ITGB1", "M6PR", "DYRK1A", "EPS15", "ICE1", "BOD1L1", "CYFIP1", "RBM25", "SBF2", "CFLAR", "YWHAQ", "ZMYM4", "EIF4G2", "MYCBP2", "DDX6", "EPB41L2", "ARIH1", "SKI", "RNGTT", "ETS1", "CDC42SE2", "NRP1", "MCL1", "SNX13", "ANTXR2", "ATP11A", "RASSF2", "SKAP2", "FAS", "CREBBP", "MFHAS1", "PPID", "CHD7", "ERCC3", "FBXO38", "RANBP9", "SLC30A5", "IL6R", "SNX2", "GOLGA5", "RCAN3", "PDK1", "RNF138", "CIC"…
586	GSE15735_2H_VS_12H_HDAC_INHIBITOR_TREATED_CD4_TCELL_UP	0.00729927	0.0499034	-0.342228	-1.83816	0	170	c("SSH1", "IGF2R", "EPS15", "ASAP1", "KIF1B", "LATS2", "HNRNPLL", "ARHGAP31", "ACVR2A", "NUP153", "SKI", "CRLF3", "RSU1", "CNOT6", "TBC1D4", "ATXN7L1", "DAPK1", "STAM2", "DCUN1D4", "ARHGEF10", "NRP1", "MAP3K5", "RUFY3", "SFMBT2", "MTHFD2", "SLC5A3", "RBL2", "C15orf39", "MYO18A", "HIF1A", "RNF216", "SGMS1", "CD200", "RAB27A", "SAV1", "STON1", "TMEM65", "RB1", "PTGER4", "PJA2", "SFT2D2", "SLC25A24"…
587	GOBP_POSITIVE_REGULATION_OF_CELL_SUBSTRATE_JUNCTION_ORGANIZATION	0.00574713	0.0499034	-0.491848	-1.83916	1	30	c("LIMS1", "ROCK1", "ABL1", "MAP4K4", "MAPRE2", "FERMT2", "NRP1", "KDR", "PIK3R1", "TSC1", "TEK", "SFRP1", "PTPRJ", "DUSP3", "VEGFA", "PPM1F", "FMN1", "SMAD3")
588	GSE369_SOCS3_KO_VS_WT_LIVER_POST_IL6_INJECTION_DN	0.00719424	0.0499034	-0.354025	-1.84015	0	154	c("HIVEP1", "CBLB", "TANK", "GNPTAB", "PPP1R21", "WASF2", "PIAS1", "LIG4", "ELF1", "PRKD3", "NFATC3", "IQCB1", "KLHL24", "EPS8", "LYN", "STX7", "TRIM26", "MANEA", "TMEM123", "CD93", "TTPAL", "RB1", "ABHD17B", "WSB1", "PIK3AP1", "ADAM19", "AP1S3", "BMP2K", "B3GNT2", "STX11", "FRYL", "MTMR1", "PDE7A", "RANBP9", "PHF8", "GDAP2", "WTAP", "SLC30A5", "CHML", "ST8SIA4", "B3GNT5", "TAX1BP1", "SNN", "SRRD…
589	WP_TCELL_RECEPTOR_SIGNALING_PATHWAY	0.00490196	0.0499034	-0.401172	-1.84021	0	77	c("SOS1", "CREB1", "MAPK14", "CBLB", "MAPK1", "CBL", "NCK1", "PTPN11", "SH2B3", "CHUK", "MAP2K1", "CRKL", "RAF1", "ATF2", "BCL10", "TRAF6", "MALT1", "NFKB1", "SHC1", "CRK", "FAS", "PDPK1", "REL", "PLCG1", "MAPK8")
590	CROMER_TUMORIGENESIS_UP	0.00369004	0.0499034	-0.41622	-1.84062	0	57	c("ACTN1", "MYO1B", "TNFAIP3", "PXDN", "FAP", "PTK7", "SLC2A3", "COL4A2", "FN1", "ODC1", "COL5A2", "COL3A1", "POSTN", "PPFIA1", "CXCL8", "CHST2", "TNC", "PFN2", "LAMC2", "LUM", "SMOX", "PDPN", "SERPINE1", "COL11A1", "LRRC15", "APOBEC3B", "PLAU", "COL1A2", "IL1B", "MMP1", "SPP1", "SPARC", "CXCL1", "MMP12", "UCHL1", "KRT16", "KRT17", "IL6", "MMP3")
591	chr6q22	0.00606061	0.0499034	-0.46594	-1.84075	1	36	c("GOPC", "DSE", "NUS1", "RNF217", "MCM9", "TRMT11", "KPNA5", "PTPRK", "YWHAZP4", "NCOA7", "RNF146", "HINT3", "ASF1A", "LAMA2", "SERINC1", "FRK", "HSF2", "DCBLD1", "TSPYL4", "ARHGAP18", "HEY2", "SMPDL3A", "COL10A1", "ECHDC1", "MAN1A1", "NT5DC1", "TSPYL1", "CENPW", "TPD52L1", "RSPO3")
592	GSE17721_CTRL_VS_GARDIQUIMOD_2H_BMDC_DN	0.00724638	0.0499034	-0.352742	-1.8411	0	155	c("CLINT1", "SPTLC1", "BNIP2", "SYNE2", "RASAL2", "YME1L1", "MAPK6", "WASF2", "ETF1", "PRRC2A", "ABI1", "SMC5", "POLR1B", "SNAP23", "NUMB", "MEF2A", "EIF2AK4", "SECISBP2L", "RBM7", "MMADHC", "GOLPH3", "SMAD2", "TM9SF3", "USP15", "MDFIC", "SHC1", "NDEL1", "PHLDB1", "BCL2L11", "CTNND1", "DLD", "KBTBD2", "GNA13", "FLT1", "SBDS", "RNF19A", "CCNL1", "KATNBL1", "PAFAH1B1", "ADCY3", "PLSCR1", "TFEC", "S…
593	GSE3982_EOSINOPHIL_VS_TH2_UP	0.00684932	0.0499034	-0.355875	-1.84197	0	149	c("INPP4A", "GIT2", "MAML1", "NFE2L2", "SMNDC1", "SLC36A1", "PPP1R12A", "SYNE2", "ZCCHC14", "WDR37", "DDX6", "CLOCK", "BIRC2", "KANSL1L", "MYD88", "ZFAND5", "MEF2A", "VCL", "CYB5R4", "SVIL", "RREB1", "PLXNC1", "YY1", "DBT", "RAB33B", "INPP5B", "TBC1D5", "BRWD1", "UBA3", "LAMP2", "ANXA1", "MID1", "NMI", "TXNRD1", "TXLNG", "LPIN1", "ZZEF1", "GCNT2", "PACSIN2", "MYO9B", "LRRFIP1", "AP1G1", "ZDHHC17"…
594	GOBP_POSITIVE_REGULATION_OF_MYELOID_LEUKOCYTE_CYTOKINE_PRODUCTION_INVOLVED_IN_IMMUNE_RESPONSE	0.00591716	0.0499034	-0.490639	-1.8429	1	31	c("DHX36", "DDX21", "NOD1", "MYD88", "BCL10", "TLR4", "PANX1", "DDX1", "SIRT1", "GPRC5B", "PLCG2", "P2RX7", "RIPK2", "TLR7", "TLR3", "LILRB1", "SEMA7A", "SYK", "KIT")
595	GSE30971_CTRL_VS_LPS_STIM_MACROPHAGE_WBP7_KO_4H_DN	0.00719424	0.0499034	-0.354813	-1.84424	0	154	c("RASAL2", "EML4", "MAP4K3", "HNRNPLL", "YWHAQ", "CHST11", "MBNL1", "TBC1D23", "MALT1", "AGO1", "GANC", "TM6SF1", "NSUN3", "SLC25A40", "TIGD2", "PRDM1", "CAMSAP2", "MAN1A2", "SKAP2", "DBF4", "PAPSS1", "GNA13", "BRWD1", "SNX30", "CELF2", "BRCA2", "ENC1", "PTGFRN", "SLC1A3", "FPR3", "PLXDC2", "TXNRD1", "FILIP1L", "CD84", "USP3", "SPIN4", "GJC1", "TAGAP", "SLC9A9", "LIPA", "HAT1", "LINC01094", "NCF…
596	GSE29618_MONOCYTE_VS_MDC_UP	0.00729927	0.0499034	-0.346243	-1.84505	0	166	c("IGF2R", "ATXN1", "BACH1", "RBMS1", "MAP4K4", "KLF7", "PLAGL2", "PELI1", "DMXL2", "TLR4", "MKNK1", "TCF7L2", "ABCA1", "ABHD5", "NOTCH2", "HIF1A", "CD93", "FUT4", "HPSE", "EXT1", "RIT1", "SCPEP1", "SPRY4", "LRP1", "UBE2D1", "CLMN", "VCAN", "NAMPT", "TIAM1", "RNF19B", "USP3", "RCBTB2", "MAFB", "MARCKS", "SOD2", "ACSL1", "NCF2", "TBC1D8", "CCR1", "LDLR", "CRISPLD2", "CYBB", "C5AR1", "MIR22HG", "NA…
597	GSE7348_LPS_VS_TOLERIZED_AND_LPS_STIM_MACROPHAGE_DN	0.00641026	0.0499034	-0.361534	-1.84521	0	132	c("SOS1", "PPP1R12A", "MFSD9", "PHACTR4", "RGL1", "AIDA", "MYCBP2", "CASP8", "SLC37A3", "HEG1", "ATM", "ELF1", "ABHD16A", "UACA", "WDR44", "G3BP2", "DYNC1H1", "RAF1", "RNF214", "SIPA1L1", "RBM41", "CASP2", "DYNC1I2", "LYN", "FBXW7", "STX7", "STARD8", "LLGL1", "SPATS2L", "ARID3B", "GNB4", "ZEB1", "EXT1", "CENPJ", "ARMC8", "HERC1", "ITGA4", "CCDC6", "TBC1D22B", "PLA2R1", "CYLD", "MAFB", "KAT2B", "T…
598	REACTOME_ACTIVATION_OF_RAC1	0.00453515	0.0499034	-0.696957	-1.84622	1	10	c("SOS1", "NCK1", "SOS2", "NCK2", "PAK2", "SLIT2")
599	ZHONG_PFC_C4_PTGDS_POS_OPC	0.00534759	0.0499034	-0.370266	-1.84644	0	114	c("NFE2L2", "MAP4K5", "STRN", "CORO1C", "MIEF1", "EPB41L2", "GOLIM4", "OSBPL9", "MYO5A", "ZNF827", "RNF144A", "TNS3", "FRMD4B", "RICTOR", "REEP3", "TCF7L2", "CAMSAP2", "MPZL1", "PLEKHA1", "RNF216", "STAMBP", "FRMD4A", "MTPAP", "HMGCS1", "RASGEF1B", "GNAI1", "STAT2", "MOB3B", "TM9SF2", "CENPJ", "ARHGAP5", "SCARB2", "SERINC5", "SGK1", "MBP", "TNFRSF21", "TM7SF3", "KANK1")
600	GSE28449_WT_VS_LRF_KO_GERMINAL_CENTER_BCELL_UP	0.00645161	0.0499034	-0.357421	-1.8474	0	139	c("PCBP1", "PKN2", "RGL1", "USP6NL", "CDC23", "INVS", "DOCK4", "ZNF81", "ITPR3", "TAF1B", "ZFP69B", "DMXL2", "SP4", "DLAT", "MCL1", "ELK3", "ABHD5", "SERPINB8", "BUB1", "C5orf22", "GALNT3", "KIF11", "EFNB2", "GGCX", "MTMR1", "BMPR1A", "NR3C1", "SSX2IP", "FPR3", "VCAN", "RASA3", "CD84", "AHCYL2", "RCBTB2", "SPRY2", "LEPR", "RNF41", "DNM2", "PNP", "BAG2", "PLCH1", "NCF2", "TBC1D8", "CCR1", "SERPINB…
601	GSE34156_UNTREATED_VS_6H_NOD2_LIGAND_TREATED_MONOCYTE_DN	0.00724638	0.0499034	-0.354095	-1.84817	0	155	c("RAPGEF2", "FAM53C", "RAB1A", "KCTD10", "CASP8", "SLC37A3", "ANKS1A", "MYD88", "IRF2", "SENP1", "LEPROT", "KLHL28", "CPSF2", "FRMD4B", "CBFB", "RNF214", "LSM14A", "HP1BP3", "CASP2", "TRIM5", "DYNC1I2", "IFI16", "TM9SF4", "FLT1", "ZEB1", "GPSM2", "PRNP", "CENPJ", "NR3C1", "SPSB1", "RBM43", "CCNL1", "NMI", "PCGF5", "XAF1", "STAT3", "KHNYN", "AHCYL2", "SLC9A9", "MEF2C", "STAT1", "TNFSF8", "TMEM87A…
602	GSE3565_CTRL_VS_LPS_INJECTED_DUSP1_KO_SPLENOCYTES_UP	0.00714286	0.0499034	-0.356464	-1.84866	0	150	c("ITGB1", "FRRS1", "GNPTAB", "ATXN1", "ARSB", "LATS2", "B4GALT5", "IFNAR2", "CYFIP1", "UBA6", "MYO5A", "EEA1", "ZEB2", "CCDC50", "ARRDC3", "LRRK1", "NRP1", "ABHD5", "PRDM1", "RORA", "RNF216", "PRKAR2A", "TMEM65", "ATP2B4", "PTGER4", "ATP2B1", "ITGA1", "OSBPL3", "PIK3AP1", "GALNT3", "DOCK5", "MINK1", "ANXA1", "ITGA4", "NT5E", "PROS1", "LPIN1", "ARL4C", "TSPAN2", "SLC2A3", "PFKP", "GIMAP6", "AHNAK…
603	GSE20727_CTRL_VS_H2O2_TREATED_DC_DN	0.00740741	0.0499034	-0.346456	-1.84926	0	167	c("PAPOLG", "GIT2", "CCDC93", "PCSK7", "SMC6", "MAP4K5", "APAF1", "AIDA", "MYCBP2", "IFNGR1", "ZC3HAV1", "UTRN", "MYO9A", "MEF2A", "DOCK11", "TGOLN2", "ETS1", "FRMD4B", "LRPPRC", "FBXW11", "KLHL36", "PPP2R5E", "NEK6", "CDC42BPB", "CDC40", "STX7", "KPNA5", "ELF4", "ADD3", "AKAP11", "L3MBTL3", "HNRNPH3", "ATP2B1", "NAPEPLD", "FMNL3", "TBC1D5", "CELF2", "CHD7", "SPG11", "HERC4", "ALPK1", "LYST", "SU…
604	HOXA4_Q2	0.0075188	0.0499034	-0.350239	-1.85017	0	161	c("M6PR", "ACTR3", "NSD1", "SYNE2", "MAP3K2", "ARID1A", "FOXN3", "EIF4G2", "SYNCRIP", "CAP1", "SDE2", "ZNF827", "HDAC4", "NUP54", "NRP1", "DNAJB4", "ELK3", "DICER1", "NEK7", "SPAG9", "ARHGEF7", "CNN3", "ZNF654", "SAV1", "ATP2B4", "LTBP1", "RFX5", "AMD1", "FAM13B", "PTPN22", "RIPK4", "STAG2", "CS", "RPAP2", "TSHZ3", "NEO1", "ARL4C", "PIK3R1", "ZHX1", "FAM91A1", "FAP", "CHMP1B", "MEF2C", "ERG", "MB…
605	GSE17721_0.5H_VS_8H_CPG_BMDC_DN	0.00729927	0.0499034	-0.344493	-1.85032	0	170	c("CREB1", "WDFY1", "TOP1", "ZBTB21", "HBP1", "FAM53C", "KRIT1", "UBXN2A", "CAMSAP1", "RAB10", "CLIC4", "DENND5A", "SIKE1", "KPNA4", "MTPN", "RPE", "NFXL1", "CRLF3", "SOS2", "VPS54", "CLIP1", "ARL6IP6", "NUP54", "RBM7", "SLC31A1", "PNPT1", "ARAP2", "PITPNB", "ELK3", "ABCA1", "DYNC1I2", "LLGL1", "BRD2", "TM9SF4", "PRPF38A", "SLC38A2", "CHM", "ZEB1", "REL", "GRHL1", "ANXA1", "TOR1AIP1", "USP53", "R…
606	AREB6_04	0.00775194	0.0499034	-0.346846	-1.85112	0	174	c("SON", "M6PR", "PATL1", "XPO1", "TJP1", "FOXN3", "BCL9L", "SWAP70", "KDM3A", "NUP98", "KLF7", "PLAGL2", "GART", "ZNF436", "BRMS1L", "SH2B3", "ZEB2", "NIPBL", "LRRC8A", "KMT2A", "KLF12", "WRN", "NFKB1", "EIF4G1", "ZC3H11A", "PRDM1", "RORA", "HNRNPUL1", "C12orf4", "LTBP1", "GNB4", "TCF4", "RFX5", "EFNB2", "RNF24", "ARMC8", "STAG2", "RAB35", "NF1", "CHD6", "PURB", "PCGF5", "FCHSD2", "SERTAD4", "FA…
607	CUI_DEVELOPING_HEART_TRABECULAR_ATRIAL_CARDIOMYOCYTE	0.00714286	0.0499034	-0.356981	-1.8513	0	151	c("ITGB1", "KIDINS220", "ATP2A2", "TCERG1", "BMPR2", "SPTBN1", "PKN2", "CALU", "MYSM1", "GOLIM4", "HEG1", "ZNF827", "TRA2B", "LEPROT", "VCL", "LMAN1", "SVIL", "MACF1", "SURF4", "FAT1", "ATP13A3", "ATP11A", "PLEKHA5", "PTPRK", "NID2", "WSB1", "LTBP1", "TMTC3", "B3GNT2", "PRNP", "TM9SF2", "DST", "LMO7", "LAMP2", "CYP51A1", "PTGFRN", "PRKDC", "CCNL1", "SLC11A2", "RNPC3", "HERC2P2", "PGRMC1", "HEPH",…
608	GSE22935_WT_VS_MYD88_KO_MACROPHAGE_12H_MBOVIS_BCG_STIM_DN	0.00714286	0.0499034	-0.344926	-1.85146	0	171	c("ADAM17", "HIVEP1", "NFE2L2", "INO80", "KPNA3", "TJP1", "PTPN11", "MORC3", "RAB10", "SLC30A6", "SWAP70", "SEC24B", "CLIC4", "FOXN2", "ABI1", "FAM133B", "SNX18", "ACSL4", "CSDE1", "TAB2", "THOC2", "DYNC1H1", "CHUK", "CRKL", "RNF4", "MED14", "SMAD2", "SURF4", "TNFAIP3", "LYN", "COL15A1", "RBMXL1", "DDHD1", "SGMS1", "PLEKHA5", "TMEM123", "FAS", "AFF1", "LLGL1", "PALLD", "PIK3CG", "CCDC71L", "CDYL"…
609	KEGG_VIRAL_MYOCARDITIS	0.0030303	0.0499034	-0.480764	-1.85214	0	34	c("ABL1", "EIF4G2", "MYH9", "CASP8", "ABL2", "CASP3", "EIF4G1", "EIF4G3", "ICAM1", "DAG1", "CXADR", "LAMA2", "MYH10", "SGCB", "FYN", "CD86", "SGCD", "CAV1", "ITGB2")
610	GSE20366_TREG_VS_NAIVE_CD4_TCELL_HOMEOSTATIC_CONVERSION_DN	0.00729927	0.0499034	-0.344843	-1.8522	0	170	c("TRAPPC10", "GTF2I", "ANKIB1", "TBC1D2B", "GNPTAB", "RIC1", "MAP4K4", "ARHGAP31", "ADCY7", "ETV3", "PRKD3", "TLE4", "HDAC4", "AQR", "CHD8", "RNF144A", "USP48", "RNF11", "CYTH3", "BCKDHA", "PPTC7", "NCOA1", "CSGALNACT1", "MDN1", "STK4", "PLEKHA5", "LRP12", "INPP5B", "TBC1D5", "SLC25A24", "CHD9", "PLCB4", "PTPN22", "ENC1", "FNBP1", "MORC2", "TMEM140", "PDE7A", "ARHGAP5", "RNF19A", "SLC25A51", "SM…
611	GSE1432_CTRL_VS_IFNG_6H_MICROGLIA_DN	0.00775194	0.0499034	-0.347063	-1.85228	0	174	c("TOP1", "UBXN4", "AGO3", "HNRNPR", "KIF2A", "RBMS1", "TMEM185B", "DDX21", "AIDA", "ASCC3", "LIG4", "ESF1", "HEG1", "POLG", "VPS54", "THOC2", "SMCHD1", "G3BP2", "LIMK2", "ARAP2", "TIA1", "BAZ1A", "MTHFD2", "LYN", "TRIM26", "ELF4", "RAB27A", "KPNB1", "FUT4", "RALA", "STX11", "MYOF", "RNF24", "APOL6", "ADAR", "NMI", "GDI2", "STAT3", "JAK2", "NBN", "C1S", "RNF19B", "PLSCR1", "PDCD1LG2", "STAT1", "I…
612	GSE37416_CTRL_VS_12H_F_TULARENSIS_LVS_NEUTROPHIL_UP	0.00729927	0.0499034	-0.344957	-1.85281	0	170	c("UBE3C", "IGF2R", "GMCL1", "CAMSAP1", "WASF2", "PKN2", "AGO4", "TBC1D14", "XRN2", "BICD2", "UGGT1", "SNX18", "ABHD13", "CASP8", "MYO5A", "TOPORS", "UBE4B", "CUL3", "CRLF3", "UPF2", "NFATC3", "MLXIP", "STK17B", "VCL", "TMCC1", "VPS36", "CCNY", "NUP50", "LRRK1", "CASP3", "MMGT1", "MAP3K5", "MPZL1", "STK4", "ADD3", "HNRNPUL1", "HSD17B12", "KCTD12", "ZC3H13", "ADAM19", "NCOA4", "ATG2B", "TLR1", "HE…
613	WP_MYD88_DISTINCT_INPUTOUTPUT_PATHWAY	0.00744417	0.0499034	-0.628813	-1.85286	2	14	c("MYD88", "TLR4", "TRAF6", "NFKB1", "UBE2V1", "TLR1", "TLR5", "TLR7", "TLR6", "TLR2", "TIFA", "UBE2N")
614	MIR3118	0.00362319	0.0499034	-0.43196	-1.85595	0	53	c("ITGB1", "NUP98", "PKD2", "SLC30A4", "ZNF561", "RHOQ", "USP9X", "PIK3C2A", "ZNF28", "MBNL1", "CRY1", "CPSF6", "ERCC6", "KRAS", "KPNA5", "RAB27A", "CLCC1", "OSMR", "RMND5A", "NT5E", "ZNF711", "PPM1L", "PDCD7", "RELT", "REPS1", "PLCH1", "TCHP", "ITGA9", "PLD1")
615	GSE40666_NAIVE_VS_EFFECTOR_CD8_TCELL_UP	0.00729927	0.0499034	-0.34831	-1.85606	0	166	c("HMG20A", "OSBPL11", "SRSF10", "XPO1", "MAP4K5", "SMAD1", "GTDC1", "SLC30A4", "PHC1", "ANO6", "RBMS2", "SUSD6", "CRY1", "DAPK1", "KDM5B", "BRD3", "PRRG1", "MSH6", "FAM168A", "CSGALNACT1", "BAZ2B", "DZIP1", "KIF23", "FMNL3", "EXT1", "TTC3", "MCU", "SPSB1", "PTBP2", "PRMT5", "PCGF5", "NABP1", "SLC39A14", "SOX4", "STRIP1", "N4BP2", "UBE2E3", "TRAK2", "IPO11", "ATL1", "DNAJC10", "MARCKS", "MTF2", "…
616	GSE19923_WT_VS_HEB_AND_E2A_KO_DP_THYMOCYTE_DN	0.00714286	0.0499034	-0.345882	-1.85659	0	171	c("SOS1", "MTF1", "MAPK6", "MAT2A", "CFLAR", "U2SURP", "MPRIP", "BIRC2", "YTHDC1", "PPP1R15B", "ZFAND5", "PELI1", "SLC41A1", "BCL10", "TBCEL", "MDFIC", "NFIL3", "SNIP1", "MKNK1", "PGAM1", "KLF6", "NDEL1", "PRDM1", "ANLN", "CSTF2T", "KCTD12", "WSB1", "ARID3B", "MYO10", "SLC38A2", "NCAPH", "SEC23IP", "PCNT", "F2R", "SFPQ", "HCFC1", "PTPN22", "PRKCH", "LYST", "SGK1", "MAP3K3", "NAMPT", "NABP1", "USP…
617	GSE7568_CTRL_VS_24H_TGFB_TREATED_MACROPHAGES_WITH_IL4_AND_DEXAMETHASONE_UP	0.00729927	0.0499034	-0.34871	-1.8568	0	163	c("CCNK", "SOS1", "EPS15", "ASAP1", "ELK4", "KIF2A", "RAB23", "ZNF770", "SNX29", "PTCD3", "SLC30A4", "ZC3H14", "BIRC2", "ZNF81", "UPF2", "ZNF146", "PNPLA8", "CARD6", "RICTOR", "TUG1", "MEX3B", "HNRNPH1", "SPTY2D1", "RECK", "DIP2C", "CTNNA1", "DZIP1", "TFAM", "SAV1", "RAP2A", "ESCO1", "NCAPG2", "STAT2", "RNF24", "RNF169", "DDX55", "FBXO38", "FOXO3", "EFR3A", "ITGA4", "ASB7", "RSRC2", "PTBP2", "MIE…
618	GSE35825_UNTREATED_VS_IFNG_STIM_MACROPHAGE_UP	0.00740741	0.0499034	-0.347261	-1.85732	0	169	c("TMEM39A", "KPNA3", "PTPN12", "B4GALT5", "CLIC4", "DENND5A", "CFLAR", "TJP2", "ZC3HAV1", "RASA2", "VCL", "ZNF131", "MALT1", "ACTN1", "MTMR12", "TRIM5", "CD200", "RC3H1", "CCDC88A", "USP54", "HMGCS1", "GNA13", "SLFN5", "RASGEF1B", "RAI14", "JARID2", "STX11", "DYRK2", "GRHL1", "ADAR", "PNRC1", "SLC11A2", "ZCCHC2", "FILIP1L", "RNF19B", "UBE2E3", "ITGA5", "STAT1", "SAMSN1", "LPIN2", "IFRD1", "PARP9…
619	MIR4692	0.00729927	0.0499034	-0.345873	-1.85774	0	170	c("CTTNBP2NL", "AREL1", "SON", "CREB1", "AKAP13", "INO80", "TBC1D2B", "PCSK7", "SMARCAD1", "SYNE2", "INO80D", "STRN", "WASF2", "CCNT2", "U2SURP", "UTRN", "JOSD1", "SKI", "HEG1", "CRLF3", "MLXIP", "MBNL1", "VPS36", "NFIL3", "AMER1", "WDFY3", "PHTF2", "NOTCH2", "TRIM26", "STAMBP", "FOXO1", "PRKAR2A", "DGKH", "SSR1", "RMND5A", "RNF44", "JARID2", "DOCK5", "LMO7", "NBPF12", "NBPF3", "WASL", "CS", "SLC…
620	GOBP_REGULATION_OF_ORGAN_GROWTH	0.00420168	0.0499034	-0.406691	-1.85783	0	67	c("VGLL4", "MAPK14", "LATS2", "YAP1", "LATS1", "YY1", "PPARA", "STK4", "BCL2L11", "SAV1", "NOTCH1", "WWC2", "MIR590", "JARID2", "BMPR1A", "TGFBR1", "TGFBR2", "MEF2C", "CXADR", "WWC3", "STK3", "PIM1", "YBX3", "GATA6", "PTEN", "FOXC1", "RUNX1", "PARP2", "DUSP6", "CDK1", "WWC1", "EDN1", "RBPJ", "RGS2", "AKT1", "HEY2", "FOXC2")
621	ZHENG_CORD_BLOOD_C7_PUTATIVE_LYMPHOID_PRIMED_MULTIPOTENT_PROGENITOR_1	0.00490196	0.0499034	-0.405013	-1.85783	0	77	c("TCERG1", "CSGALNACT2", "MIS18BP1", "SPTBN1", "TUBA1B", "IFNGR1", "ZC3HAV1", "SLK", "ARID4A", "TAOK3", "HNRNPH1", "TCF7L2", "C6orf62", "KRAS", "HIF1A", "ZRANB2", "IFI16", "KPNB1", "TPM4", "ANKRD28", "GNB4", "DEK", "BRCA2", "CCDC14", "TTC3", "GLIPR1", "PIK3R1", "SET", "TTF1", "XIST", "LRRFIP1", "TRIM24", "ZBTB8A", "CASP4", "PTPRE", "PABPC1", "BCL11A", "RUNX1", "ZFP36L2")
622	GSE39820_CTRL_VS_IL1B_IL6_IL23A_CD4_TCELL_UP	0.00757576	0.0499034	-0.345663	-1.85819	0	175	c("ITGB1", "SMC6", "UBXN2A", "FOXN3", "EDC4", "ZNF770", "BAZ1B", "CAB39", "TCF20", "TUBA1B", "ORC2", "ADAM10", "ATP11C", "ZNF592", "FOXK1", "MED14", "CNOT6", "TBC1D4", "MSH6", "CASP3", "MCM9", "NRP1", "ARAP2", "QSER1", "RFWD3", "STARD4", "RBMXL1", "TLK1", "BEND3", "PLAGL1", "XPO7", "NCOA7", "MBNL3", "NAA50", "TEX10", "GAS2L3", "HERC4", "CYP51A1", "GLIPR1", "KLHL2", "SNX9", "DROSHA", "EXO1", "PTER…
623	GSE37301_MULTIPOTENT_PROGENITOR_VS_PRO_BCELL_DN	0.0075188	0.0499034	-0.351771	-1.85827	0	161	c("SPTLC1", "RAB1A", "CEP170", "LATS2", "ERC1", "SNX29", "TMEM43", "LIG4", "FNIP2", "CHST11", "ANKRD6", "NCK2", "ITGAV", "CREB3L2", "PDE8A", "ERCC6", "MGAT5", "AFF4", "PHTF2", "ADARB1", "ARHGEF7", "GALNT1", "CTNND1", "SLC9A6", "HMGCS1", "PLS3", "BMP2K", "ARHGAP27", "VAMP7", "KIF13A", "SERINC5", "FBXO30", "ZHX1", "AHCYL2", "ZFP1", "PGRMC1", "ZFP36L1", "SYNJ2", "RAB5A", "KATNAL1", "TEX2", "PODXL", …
624	GSE34392_ST2_KO_VS_WT_DAY8_LCMV_EFFECTOR_CD8_TCELL_DN	0.00729927	0.0499034	-0.34601	-1.85847	0	170	c("ADAM17", "NFE2L2", "KPNA3", "SWAP70", "CFLAR", "ARHGAP31", "FNDC3B", "KLF7", "LATS1", "RASA2", "ANXA5", "FEM1B", "RNF11", "MALT1", "POGK", "SLC5A3", "FOSL2", "FAS", "ZNF654", "RASGEF1B", "EXT1", "STX11", "DYRK2", "MET", "DENND4B", "TRAF3", "JAK2", "PARP14", "NRP2", "PIK3CB", "ALAS1", "PLXNA2", "GAS7", "CMTR1", "ZSWIM4", "ACSL1", "SERPINB9", "LRP8", "RCAN1", "PLEK", "JAG1", "STX6", "PPP4R2", "R…
625	HOSHIDA_LIVER_CANCER_LATE_RECURRENCE_UP	0.00362319	0.0499034	-0.433124	-1.86095	0	53	c("ACTR2", "AKAP13", "TES", "PPP1CB", "CAP1", "MSH2", "KMT2A", "TNFAIP3", "MPZL1", "ATRX", "RNF216", "TCF4", "ANXA1", "FAM13A", "LAMB1", "HDAC2", "GOLGB1", "STAT1", "ITGBL1", "FGL2", "CDH13", "TACC1", "PLD1", "SNAI2", "LUM", "MMP14", "OSBPL1A", "SH3YL1", "SLC12A2", "CTSK", "AOAH", "GABRE", "DSC3", "PCNA")
626	GOBP_CYTOSOLIC_PATTERN_RECOGNITION_RECEPTOR_SIGNALING_PATHWAY	0.00478469	0.0499034	-0.400909	-1.86212	0	79	c("DDX3X", "PUM1", "WDFY1", "SLC15A4", "ITCH", "PUM2", "ANKRD17", "SEC14L1", "BIRC2", "MYD88", "PELI1", "TLR4", "TRAF6", "USP15", "LSM14A", "LACC1", "TNFAIP3", "UBQLN1", "RIOK3", "PIK3AP1", "TRIM25", "EPG5", "PTPN22", "ALPK1", "XIAP", "OTULIN", "SLC15A2", "CYLD", "MAP3K7", "F2RL1", "TIRAP", "IFIH1", "RIPK2", "TLR7", "RNF125", "TIFA", "CLPB", "DDX60", "SCIMP", "BIRC3", "OAS3", "RFTN1", "CAV1", "HM…
627	GSE22501_PERIPHERAL_BLOOD_VS_CORD_BLOOD_TREG_DN	0.00641026	0.0499034	-0.356894	-1.8622	0	143	c("ADAM17", "GIT2", "SPEN", "SLC36A1", "RASAL2", "LRCH1", "USP6NL", "REST", "SOS2", "KLHL18", "GPR107", "USP24", "EPS8", "WRN", "KDM7A", "NFIL3", "TP53BP2", "DLAT", "ABHD5", "WDFY3", "IGSF3", "BCL2L11", "STARD8", "PRKX", "KCTD12", "NID1", "SLC25A24", "OTUD3", "PLEKHB2", "GPSM2", "IDE", "LAMA4", "DLGAP5", "SLC11A2", "VCAN", "IDH1", "EPAS1", "RPA1", "CGGBP1", "PPP2R3A", "FARP1", "ZFP36L1", "SUZ12",…
628	WP_CHEMOKINE_SIGNALING_PATHWAY	0.00621118	0.0499034	-0.368365	-1.86543	0	127	c("SOS1", "MAPK1", "ROCK1", "ROCK2", "ADCY7", "GSK3B", "SOS2", "GNAI3", "CHUK", "MAP2K1", "CRKL", "RAF1", "NFKB1", "SHC1", "CRK", "KRAS", "LYN", "RAP1A", "PRKX", "PIK3CG", "GNB4", "PARD3", "GNAI1", "STAT2", "PLCB4", "WASL", "FOXO3", "DOCK2", "STAT3", "TIAM1", "JAK2", "PIK3R1", "ADCY3", "PIK3CB", "GNB1", "STAT1", "GNG12", "RAP1B", "CCR4", "AKT3", "CCR1", "PIK3R5", "GNG2", "ELMO1", "PTK2", "CXCL16"…
629	GSE3982_MAC_VS_BCELL_UP	0.00735294	0.0499034	-0.35083	-1.86616	0	164	c("LUZP1", "DYNC1LI2", "RASAL2", "EML4", "ARSB", "SPIN1", "TMEM184C", "CYFIP1", "EXOC6B", "TNPO3", "ADH5", "NUMB", "PHACTR2", "PLXNA1", "MYD88", "TAOK3", "KLHL28", "TGOLN2", "TLR4", "LPP", "RAB8B", "AFF4", "DYNC1I2", "WWTR1", "TLN2", "SKAP2", "PAPSS1", "CTNNA1", "MYO10", "FLT1", "DST", "NCOA4", "ZMIZ1", "SPSB1", "LAMA4", "PRKCH", "DUSP7", "FOXO3", "TCP11L1", "IDH1", "DPYSL2", "GCNT2", "PIK3CB", "…
630	GSE39556_CD8A_DC_VS_NK_CELL_DN	0.00746269	0.0499034	-0.357654	-1.86729	0	156	c("NIPA2", "CBLB", "BNIP2", "TJP1", "TES", "SETX", "EVI5", "RYK", "SH2B3", "ZEB2", "RNGTT", "SMCHD1", "SUSD6", "MTMR6", "KPNA6", "MCL1", "ZKSCAN4", "LYN", "ADARB1", "SERPINB8", "STX7", "PLAGL1", "DENND4A", "ATP2B1", "ADAM19", "TRIM22", "MTMR1", "SPG11", "PTPN21", "PHF8", "LYST", "RAPGEF5", "NT5E", "PLCL2", "FCHSD2", "IBTK", "DAAM1", "TNFAIP1", "TGFBR2", "RNF41", "MSH3", "CYLD", "GAS7", "DTX4", "S…
631	GSE36891_UNSTIM_VS_POLYIC_TLR3_STIM_PERITONEAL_MACROPHAGE_DN	0.00724638	0.0499034	-0.348818	-1.86765	0	172	c("AREL1", "TSTD2", "AZI2", "CWC22", "SPEN", "PCSK7", "USP42", "MORC3", "XRN2", "FNBP4", "CASP8", "ASCC3", "ETV3", "HEATR5B", "MYD88", "TAOK3", "PLEKHG1", "G3BP2", "PELI1", "PPIP5K2", "PRMT9", "LRCH3", "PDE8A", "MCMBP", "DBR1", "LYN", "LLGL1", "RAP2A", "ZNF800", "L3MBTL3", "EIF2S1", "ARID3B", "GNB4", "TCF4", "SPATA13", "PUS10", "PRNP", "FEZ2", "ITPRIP", "ADAR", "ARHGAP11A", "ARL4C", "RASA3", "FIL…
632	GOBP_POSITIVE_REGULATION_OF_LAMELLIPODIUM_ORGANIZATION	0.00574713	0.0499034	-0.499709	-1.86855	1	30	c("ACTR2", "NCKAP1", "MTOR", "ACTR3", "AKIRIN1", "CORO1C", "WASF2", "CYFIP1", "RREB1", "ARHGEF7", "ABI2", "ARPC2", "PIK3R1", "DNM2", "ATP7A", "OCLN")
633	GSE32255_UNSTIM_VS_4H_LPS_STIM_DC_UP	0.00757576	0.0499034	-0.354448	-1.86959	0	159	c("NCKAP1", "TANK", "SRSF10", "SOCS5", "AGFG1", "PTPN4", "SWAP70", "CAPZA1", "MYO5A", "SMC4", "PLEKHA8", "LMAN1", "GNAI3", "KLF12", "TBC1D4", "ACOT9", "MGAT5", "PLXNC1", "NRP1", "PHTF2", "NEK7", "PRDM1", "MYO18A", "CDC42BPB", "RORA", "RNF216", "CD200", "PLAGL1", "WDHD1", "PTGER4", "SLC25A24", "GNAQ", "USP1", "ABI2", "F2R", "EIF4E", "DST", "PTPN22", "PPP2R5C", "FNBP1", "LARP1B", "NT5E", "GDI2", "T…
634	GSE2706_R848_VS_R848_AND_LPS_2H_STIM_DC_DN	0.00591716	0.0499034	-0.366514	-1.87134	0	128	c("NEK1", "MAP4K4", "SMARCA5", "RBBP6", "ZC3HAV1", "ARRDC3", "PLEKHA7", "PELI1", "ATXN7L1", "AMOTL1", "KLF6", "DNAJB4", "MCL1", "TNFAIP3", "PRDM1", "COL15A1", "TRIM26", "KIF20A", "NCOA7", "MASTL", "PIK3AP1", "STAT2", "RNF19A", "SUN2", "SLC1A3", "RPS6KC1", "NAMPT", "ZXDA", "INHBA", "SOD2", "POFUT1", "GBP1", "ITGB8", "JAG1", "IFIH1", "TNFAIP6", "CDKN2B", "ZNFX1", "IRAK2", "HAPLN3", "TAP1", "DDX60",…
635	BROWNE_HCMV_INFECTION_8HR_UP	0.00465116	0.0499034	-0.393633	-1.87151	0	84	c("DDX3X", "SEC24A", "PTPN11", "RBBP6", "FNBP4", "GABPA", "CRKL", "CRY1", "DLG1", "KPNA5", "DBF4", "RAP2A", "RB1", "GNA13", "GALNT3", "EFNB2", "AMD1", "SFPQ", "SAMHD1", "PTPN21", "WASL", "EIF5", "HSPA13", "ZNF35", "TGFBR1", "UBE2G1", "ICAM1", "RBBP5", "ZNF264", "RAB5A", "SOD2", "CDR2")
636	GSE16755_CTRL_VS_IFNA_TREATED_MAC_DN	0.00724638	0.0499034	-0.350092	-1.87255	0	165	c("HIVEP2", "RIF1", "CCSER2", "B4GALT5", "DENND5A", "CDC42SE1", "PLAGL2", "ZC3HAV1", "MYD88", "DCP1A", "BTN2A1", "PELI1", "EIF2AK2", "MAML2", "RICTOR", "USP15", "RAB8B", "LYN", "TRIM26", "ELF4", "LRP12", "FAS", "SAV1", "DENND4A", "FUT4", "ATP2B1", "NCOA7", "SFT2D2", "MASTL", "STX11", "STAT2", "RNF24", "ARID4B", "EDEM1", "RBM43", "C4orf46", "STK17A", "NMI", "JAK2", "NBN", "RNF138", "RNF19B", "PDSS…
637	ZAK_PBMC_MRKAD5_HIV_1_GAG_POL_NEF_AGE_20_50YO_3DY_UP	0.00534759	0.0499034	-0.371722	-1.87275	0	116	c("ANKFY1", "EIF2AK2", "MERTK", "CARD6", "TCF7L2", "TRIM5", "IFI16", "WSB1", "MYOF", "TRIM22", "TLR1", "FLVCR2", "ALPK1", "SCARB2", "NMI", "FPR3", "XAF1", "PLSCR1", "TFEC", "STAT1", "MAFB", "MARCKS", "CASP10", "SLC20A1", "PARP9", "CMTR1", "CCR1", "GBP1", "P2RX7", "LAP3", "FGD6", "IFIH1", "GIMAP8", "USP18", "SAMD9L", "ZNFX1", "MS4A4A", "MBOAT1", "TLR6", "TLR2", "TRIM38", "C3AR1", "TAP1", "PML", "D…
638	GSE5099_CLASSICAL_M1_VS_ALTERNATIVE_M2_MACROPHAGE_DN	0.00520833	0.0499034	-0.376634	-1.87278	0	110	c("TIMM23B", "PKN2", "BMS1P20", "YWHAQ", "EPB41L2", "KIF20B", "KMT2A", "HNRNPK", "SP4", "CCNJ", "DLAT", "QSER1", "ZNF736", "INPP5B", "KIF23", "CHSY1", "ECT2", "PALLD", "KIAA1217", "GNAQ", "CBX5", "CHD9", "DST", "UBE2J1", "LYST", "TNFRSF21", "SPRED2", "PCGF5", "DNAJC9", "SOX4", "GJC1", "DDX5", "COL6A3", "GAS7", "RGMA", "CDK6", "GXYLT2", "PLCH1", "NEIL3", "CEP97", "ADAMTS1", "IFT81", "ETV5", "CDC25…
639	GOBP_NEGATIVE_REGULATION_OF_CELL_CELL_ADHESION	0.00662252	0.0499034	-0.360639	-1.87371	0	144	c("CBLB", "SOCS5", "ABL1", "SWAP70", "ITCH", "WNK1", "SH2B3", "RC3H2", "PELI1", "CBFB", "CASP3", "DLG1", "PPARA", "RDX", "RC3H1", "PAG1", "NOTCH1", "PRNP", "PTPN22", "ANXA1", "GTPBP4", "MBP", "GPNMB", "TNFRSF21", "JAK2", "YTHDF2", "PDCD1LG2", "SERPINE2", "PODXL", "HFE", "PAWR", "PRKG1", "JAG1", "LAX1", "NCKAP1L", "FGL2", "DLG5", "PTK2", "RUNX3", "SLC4A2", "LILRB1", "MAPK7", "PRKAR1A", "CXCL12", "…
640	GSE27859_MACROPHAGE_VS_CD11C_INT_F480_HI_MACROPHAGE_UP	0.00675676	0.0499034	-0.361937	-1.87434	0	147	c("PRPF40A", "TANK", "KPNA3", "PTPN12", "NCK1", "SLC30A6", "ETF1", "FOXN2", "NOD1", "PLAGL2", "SNX18", "ABL2", "NAA25", "CRLF3", "PPP1R15B", "PELI1", "RBM7", "MMADHC", "CRY1", "RLIM", "MALT1", "NFKB1", "ACTN1", "CRK", "RFFL", "BDP1", "IFI16", "DLD", "LARP4B", "PIK3AP1", "SBDS", "SPATA13", "EXT1", "DYRK2", "MAPK8", "DOCK5", "SMCR8", "G3BP1", "CCNL1", "UBAP1", "PAK1IP1", "PARP14", "TMX3", "DAAM1", …
641	GSE40274_CTRL_VS_FOXP3_AND_HELIOS_TRANSDUCED_ACTIVATED_CD4_TCELL_UP	0.00775194	0.0499034	-0.35125	-1.87463	0	174	c("PAPOLG", "SSH1", "GIT2", "CREB1", "MAPK14", "MGA", "ASAP1", "KCTD10", "ANKFY1", "CHD2", "UBLCP1", "SEC24B", "MIER1", "TRIO", "SCAF4", "AIDA", "MPRIP", "SETD2", "RNASEH1", "OXSR1", "ZNF318", "EPC1", "RABGAP1", "POLR3B", "SMURF2", "SMAD2", "SP4", "TAF5L", "TIGD2", "SPAG9", "DSTYK", "CSTF2T", "LLGL1", "NID1", "PTGER4", "MFHAS1", "HPSE", "BMP2K", "CNOT6L", "PLCG1", "ZBTB6", "SUN2", "MBP", "FYCO1",…
642	GSE22935_UNSTIM_VS_24H_MBOVIS_BCG_STIM_MACROPHAGE_DN	0.00724638	0.0499034	-0.359215	-1.87489	0	155	c("ATAD2B", "ITGB1", "UBR4", "HIVEP2", "TMEM39A", "ZC3H15", "MAPK6", "KLF3", "APAF1", "FIP1L1", "U2SURP", "GTF2A1", "RPE", "FAM133B", "XRN2", "SNX18", "SERTAD2", "LATS1", "NAB1", "ELF1", "PRKD3", "MSN", "IRF2", "VPS54", "ZNF260", "SPRED1", "CHUK", "MED14", "ETS1", "MTMR6", "TBC1D23", "RNF214", "NFIL3", "DLAT", "FBXW11", "PHTF2", "PHLDB1", "SGMS1", "AMOTL2", "E2F3", "MAGT1", "TCF4", "RFX5", "LIN9"…
643	CROMER_METASTASIS_UP	0.00452489	0.0499034	-0.403687	-1.8751	0	71	c("TCF12", "DYRK1A", "XPO1", "UBXN4", "MFAP3", "SH3BP5", "MTMR2", "GPR107", "FERMT2", "KDM5C", "SMC1A", "ATRX", "CNN3", "PTPRK", "ZFC3H1", "TMEM123", "PPID", "DEK", "PLCG1", "SPG11", "GANAB", "SLC25A36", "PGRMC1", "PARP1", "SLC2A3", "CDH11", "CTNNB1")
644	GSE40277_EOS_AND_LEF1_TRANSDUCED_VS_CTRL_CD4_TCELL_UP	0.0075188	0.0499034	-0.355027	-1.87547	0	161	c("HIVEP1", "QKI", "SMC6", "PEAK1", "PPM1B", "ARL13B", "SWAP70", "CLIC4", "LAMC1", "GTDC1", "USP6NL", "BICD2", "PLAGL2", "IFNGR1", "EPB41L2", "LIG4", "SKI", "GNA12", "BIRC2", "SMC4", "IRF2", "BRPF3", "SUSD6", "IQCB1", "DAPK1", "CYTH3", "CASP3", "REEP3", "CDC42SE2", "TULP3", "PHC3", "PHTF2", "HIF1A", "RAB33B", "METTL8", "TMEM123", "CD200", "AFF1", "STON1", "SYT11", "B3GNT2", "REL", "MCU", "STK38",…
645	RPS14_DN.V1_UP	0.00641026	0.0499034	-0.359521	-1.87591	0	143	c("RASAL2", "RGL1", "SH3BP5", "DMXL2", "MDFIC", "TM6SF1", "IFI16", "KCTD12", "PTGER4", "TRIM22", "PTPN22", "SIRPA", "FLVCR2", "GPNMB", "ZMAT3", "ARL4C", "CDCP1", "EMP1", "PADI2", "RASGRP3", "TFEC", "RCBTB2", "STX3", "MARCKS", "NCF2", "ANXA3", "PID1", "JAG1", "PTPRE", "MNDA", "LY75", "CRIM1", "RIN2", "CTSS", "PTPRG", "EVI2B", "PROM1", "C3AR1", "LPXN", "CDC42EP3", "F13A1", "PLA2G7", "CXCL8", "BIRC3…
646	MIR4513	0.00295858	0.0499034	-0.499477	-1.8761	0	31	c("NIPBL", "GAN", "MBNL1", "VKORC1L1", "LSM14A", "PITPNB", "PDZD2", "PLAGL1", "STX11", "DAB2", "BICD1", "LCP2", "OCLN", "CLDND1", "MAP1B", "NHLRC3", "ZNF25", "DCUN1D3", "PM20D2", "FMO2", "MBOAT2", "HNRNPA2B1", "ZNF594")
647	GSE3039_ALPHABETA_CD8_TCELL_VS_B1_BCELL_UP	0.00724638	0.0499034	-0.359498	-1.87636	0	155	c("NR2C2", "EPC2", "TNKS2", "MLLT10", "ICE1", "CDK13", "PPM1B", "ZBTB43", "ELK4", "TNRC6B", "ITCH", "ZNF770", "CCNT2", "SMG1", "MIER1", "NOD1", "ACVR2A", "SH3BP5", "ABHD13", "MYO9A", "PHIP", "ZNF638", "CLIP1", "RNF144A", "DOCK11", "IPO7", "SMAD5", "RAF1", "KLHL24", "MSL2", "MAP3K5", "CASP2", "SYNJ1", "LBR", "RBM27", "SBDS", "MBNL3", "RNF44", "PRDM15", "DYSF", "TBPL1", "HERC1", "XIAP", "ASB7", "MA…
648	PRC2_EZH2_UP.V1_UP	0.00621118	0.0499034	-0.367145	-1.87719	0	131	c("KLF11", "KLF13", "ATXN1", "WDR37", "OPN3", "CLIP1", "KCTD12", "FLVCR2", "IL6R", "FPR3", "PTBP2", "AMMECR1", "ARL4C", "EYA3", "CDCP1", "PIK3CB", "GPR37", "ETV1", "YOD1", "SLC2A3", "OTUB2", "PTPRB", "ITGA2", "ST6GAL1", "F2RL1", "DCBLD2", "ANGPTL2", "ATF6", "OSTM1", "TNFAIP6", "GPM6B", "MAN2A1", "CDH13", "TRAF3IP1", "BPGM", "ANKH", "GFPT2", "DUSP3", "IDS", "SRD5A1", "YRDC", "PLCB1", "IL33", "ALDH…
649	GSE360_CTRL_VS_L_MAJOR_MAC_DN	0.00645161	0.0499034	-0.360547	-1.87733	0	142	c("CLINT1", "SMNDC1", "TOP1", "CEP170", "KIF1B", "EDC4", "CLIC4", "SMAD1", "SMARCA5", "EXOC6B", "TDG", "NUP153", "PLAGL2", "SLC30A4", "SNAP23", "SACS", "BIRC2", "MYD88", "ZBTB5", "SNX4", "THOC2", "SECISBP2L", "G3BP2", "MAPK1IP1L", "MTMR6", "PRRG1", "ENOX2", "HNRNPH1", "MDFIC", "DYNC1I2", "TGDS", "PTPRK", "RAP2A", "HOMER1", "MYOF", "ZBTB6", "VAMP7", "EFR3A", "MAPRE1", "AHR", "GLS", "DVL3", "ZW10",…
650	GSE18791_CTRL_VS_NEWCASTLE_VIRUS_DC_12H_DN	0.00675676	0.0499034	-0.36185	-1.87744	0	145	c("HBP1", "FBXO34", "STX17", "DENND5A", "ZNF267", "MKLN1", "ARL5B", "DCP1A", "PELI1", "MAML2", "PNPT1", "ACOT9", "TP53BP2", "ARAP2", "DNAJB4", "TRIM5", "LYN", "TRIM26", "GPR180", "FAS", "PAG1", "AMOTL2", "FUT4", "NCOA7", "HOMER1", "MASTL", "DMXL1", "SLFN5", "GALNT3", "EXT1", "PI4K2B", "STAT2", "C21orf91", "TRIM25", "APOL6", "TMEM140", "NAMPT", "PCGF5", "XAF1", "STAT3", "PARP14", "NEXN", "C1GALT1"…
651	GSE39110_UNTREATED_VS_IL2_TREATED_CD8_TCELL_DAY6_POST_IMMUNIZATION_DN	0.00724638	0.0499034	-0.35138	-1.87944	0	165	c("TBC1D2B", "PPM1B", "AGFG1", "MAP4K4", "ARHGAP31", "USP6NL", "PHACTR2", "ANKRD6", "ETS1", "ZNF518B", "CYTH3", "ACTN1", "PPTC7", "HIF1A", "CD200", "PLAGL1", "FAM3C", "APP", "TMLHE", "MFHAS1", "EXT1", "TTC3", "GRHL1", "PLCB4", "STIM2", "ARHGAP5", "KIF13A", "SPRED2", "TIAM1", "PDK1", "WDFY2", "LCLAT1", "SNN", "PRICKLE1", "RPA1", "CIC", "SYNPO", "STAT1", "LIPA", "CYLD", "SHANK3", "PEAR1", "SYNJ2", …
652	GSE25088_CTRL_VS_IL4_AND_ROSIGLITAZONE_STIM_MACROPHAGE_UP	0.00684932	0.0499034	-0.364235	-1.8808	0	148	c("CLINT1", "TRRAP", "WDFY1", "HIVEP2", "MAPK6", "SEC24C", "SETD2", "RAB3GAP1", "MLXIP", "SVIL", "MAML2", "HECTD1", "CPSF6", "RREB1", "TBCEL", "MALT1", "DLST", "RASSF2", "RDX", "UBE2Q2", "CNN3", "ELF4", "FYTTD1", "SLC38A2", "GNAQ", "REL", "METAP2", "ZNF711", "RCAN3", "SNN", "SLC18B1", "SOX4", "PTK7", "IFRD1", "HBS1L", "CDCA7", "KLHL15", "RAB5A", "DTX4", "ZNF330", "MICAL2", "HADHB", "CCR1", "CDR2"…
653	GOBP_NUCLEOTIDE_BINDING_DOMAIN_LEUCINE_RICH_REPEAT_CONTAINING_RECEPTOR_SIGNALING_PATHWAY	0.0025974	0.0499034	-0.537823	-1.88106	0	22	c("SLC15A4", "ITCH", "BIRC2", "TLR4", "LACC1", "TNFAIP3", "PTPN22", "XIAP", "OTULIN", "SLC15A2", "CYLD", "MAP3K7", "RIPK2", "BIRC3", "RNF34")
654	GSE36527_CD62L_HIGH_VS_CD62L_LOW_TREG_CD69_NEG_KLRG1_NEG_UP	0.00724638	0.0499034	-0.351581	-1.88244	0	172	c("NCKAP1", "ATP2A2", "ITSN2", "SLC12A6", "WDR36", "APAF1", "RAB10", "SPTBN1", "NIN", "B4GALT5", "CLIC4", "ZNF280C", "WDR43", "AIDA", "FAM133B", "NUP153", "STK24", "FNBP4", "BIRC2", "CRLF3", "HUWE1", "LARP1", "SLC41A1", "ANKRD6", "USO1", "TOPBP1", "SMC1A", "CASP2", "HIF1A", "TRIM26", "FAS", "RFFL", "RAB27A", "DLD", "PUS10", "B3GNT2", "STAT2", "TRIM25", "LAMP2", "RBM43", "STAG2", "ITGA4", "OTULIN"…
655	GSE28130_ACTIVATED_VS_INDUCEED_TREG_UP	0.00621118	0.0499034	-0.367133	-1.88251	0	133	c("ADAM17", "GIT2", "RANBP2", "TBC1D2B", "RASAL2", "LRCH1", "STRN", "ASAP2", "ZCCHC14", "SMARCC2", "RYK", "RHOQ", "NFATC3", "RNF144A", "ZFP69B", "WRN", "NFIL3", "TP53BP2", "ELK3", "WASF3", "ABHD5", "IGSF3", "FOSL2", "BCL2L11", "STARD8", "PRKX", "RANBP6", "PALLD", "CTCF", "FLT1", "TCF4", "PPP4R1", "HCFC1", "VCAN", "PPP2R3A", "LPIN2", "ZFP36L1", "IFRD1", "LCP2", "CAPN2", "SREBF2", "OSBPL8", "ST6GAL…
656	GOBP_MYOBLAST_DIFFERENTIATION	0.00490196	0.0499034	-0.404314	-1.88275	0	81	c("ITGB1", "MAPK14", "MAML1", "AKIRIN1", "ARID1A", "BCL9L", "ARID1B", "REST", "SMARCC2", "PBRM1", "LRRC8A", "MBNL1", "TCF7L2", "MAP3K5", "TMEM182", "RB1", "SMARCC1", "MBNL3", "NOTCH1", "PPARD", "EPAS1", "PRICKLE1", "SOX4", "MEF2C", "DDX5", "ZFP36L1", "SMARCD1", "IFRD1", "ARID2", "BOC", "JAG1", "ACTL6A", "DDX17", "KAT5", "DLL1", "PLCB1", "SMARCA2", "BCL9", "SRF", "IGFBP3", "PHF10", "GREM1", "TRIP4…
657	MORF_CAMK4	0.00645161	0.0499034	-0.362959	-1.88282	0	141	c("MLLT10", "ERC1", "TRIO", "CDC73", "USP46", "JRKL", "UBE4B", "ATF2", "RREB1", "ENOX2", "MSL3", "IPO9", "PHLDB1", "DBT", "MPZL1", "RBMXL1", "BCL2L11", "KDR", "FAS", "MON2", "CLCN3", "ZBTB40", "PPP1R12B", "CFH", "FAM13A", "CDC42BPA", "CEP162", "AMMECR1", "ABCB10", "R3HCC1L", "MSH3", "PGM3", "SGPL1", "ERCC4", "HEPH", "JADE3", "PTPRB", "FBXL4", "TRIM24", "F2RL1", "ECM2", "RBMS3", "ITGBL1", "ZNF202"…
658	HOELZEL_NF1_TARGETS_UP	0.00520833	0.0499034	-0.39025	-1.88392	0	96	c("LIMS1", "ATXN1", "HS2ST1", "RPS6KA3", "PHACTR2", "STK17B", "MAML2", "EPS8", "PLEKHA5", "PXDN", "FAS", "PAG1", "IFI16", "CLCN5", "PCDH17", "SPATS2L", "OSBPL3", "PLS3", "MET", "SLC41A2", "SEL1L3", "GLS", "ARHGAP26", "ERGIC2", "TRIM44", "TSPAN18", "ITGA2", "DCBLD2", "RND3", "TRAF3IP2", "PCDH7", "NACC2", "CPVL", "DRAM1", "SPARCL1", "HSPA4L", "NRIP1", "NXT2", "AHNAK2", "MAP2", "PDLIM5", "STEAP3", "…
659	GSE22886_CD8_TCELL_VS_BCELL_NAIVE_DN	0.00621118	0.0499034	-0.367657	-1.8852	0	133	c("LHFPL2", "LAMC1", "ZNF532", "SNX29", "NOD1", "DCAF17", "NAB1", "PIP5K1A", "SP1", "SBNO1", "SMAD5", "TNS3", "MYO1B", "MPZL1", "ATP11A", "PTPRK", "CD200", "CTNNA1", "APP", "HMGCS1", "ADAM19", "TCF4", "TRIM25", "MYOF", "SPRY4", "CYP51A1", "MID1", "KATNBL1", "ENTPD1", "PHLPP2", "TNFAIP1", "MEF2C", "PLCG2", "BACE2", "TTC28", "TAF4B", "DTX4", "STRN3", "ZNF112", "PAWR", "BCL2L2", "CDK14", "DLG5", "SA…
660	GSE15271_CXCR4_POS_VS_NEG_GC_BCELL_DN	0.00740741	0.0499034	-0.363808	-1.88544	0	152	c("ZYG11B", "DYRK1A", "TNKS2", "KLF13", "ARID1A", "LATS2", "IQGAP1", "TANC1", "EXOC6B", "KLF7", "SMG6", "EIF2AK3", "SNX4", "PNPLA8", "LPCAT2", "FOXK1", "FRMD4B", "SH3PXD2A", "NCK2", "TRAF6", "PRDM1", "LYN", "MYO18A", "RORA", "TRIM26", "TMEM123", "FLNA", "RC3H1", "USP12", "KBTBD2", "ADAM19", "DMXL1", "CELF2", "EXT1", "FEZ2", "XPR1", "FNBP1", "LRP1", "AHR", "ENTPD1", "RNF138", "DCAF5", "TAX1BP1", "…
661	GSE37605_NOD_VS_C57BL6_IRES_GFP_TREG_UP	0.00534759	0.0499034	-0.378153	-1.88577	0	114	c("NCKAP1", "ITGB1", "ANKIB1", "WAC", "IQGAP1", "TEP1", "SLK", "SLAIN2", "CEP350", "NFATC3", "PIK3C2A", "RC3H2", "NDST1", "ARHGAP21", "ANKRD6", "IPMK", "NRP1", "NCOA1", "SYNJ1", "ANTXR2", "FKBP9", "RNF216", "ELF4", "PLEKHA5", "ATP2B1", "B3GNT2", "STX11", "CHD7", "ANXA1", "NR3C1", "ITGA4", "DNAJC3", "TIAM1", "CCZ1", "PHLPP2", "TSPAN2", "KNTC1", "CRTC3", "ADAM12", "PEAR1", "XIST", "DTX4", "NBAS", "…
662	GSE4748_LPS_VS_LPS_AND_CYANOBACTERIUM_LPSLIKE_STIM_DC_3H_UP	0.0075188	0.0499034	-0.357089	-1.88636	0	161	c("VGLL4", "ACTR2", "RANBP2", "LATS2", "NEK1", "ZNF518A", "DSE", "TNRC6B", "KMT2E", "GPATCH2L", "NOD1", "ANKRD17", "SNX18", "TSC22D2", "SLK", "GOLIM4", "CLOCK", "CEP104", "CEP350", "ZEB2", "ATF7IP", "KDM5A", "ZNF148", "SMURF2", "FGD4", "UBXN7", "C6orf62", "FBXW11", "DICER1", "CEP78", "FBXW7", "DSTYK", "ELF4", "THUMPD3", "RAP2A", "SYT11", "ATP2B4", "PTGER4", "ATP2B1", "WSB1", "CCZ1B", "NUAK1", "DN…
663	GSE24671_CTRL_VS_SENDAI_VIRUS_INFECTED_MOUSE_SPLENOCYTES_UP	0.00515464	0.0499034	-0.38128	-1.88745	0	108	c("MGA", "CHD2", "EP300", "REST", "DDX6", "SNAP23", "ARID4A", "PHIP", "ATF7IP", "RABGAP1", "TNS3", "MACF1", "DENND4C", "CCDC88A", "RAB27A", "DOCK8", "HNRNPH3", "ZC3H13", "NCOA7", "CELF2", "RIT1", "F2R", "TM9SF2", "CLCN3", "PLCB4", "PIGA", "UBR2", "ITGA4", "TXNRD1", "RASA3", "PARP14", "GCNT2", "NUSAP1", "SMYD2", "ITGA5", "DNAJC10", "PLCG2", "AGPAT4", "ACSL1", "APPL2", "RNASEL", "PDE4B", "CLDND1", …
664	GSE39556_UNTREATED_VS_3H_POLYIC_INJ_MOUSE_NK_CELL_UP	0.00724638	0.0499034	-0.353128	-1.88878	0	165	c("MAPK1", "SYNE2", "NUP160", "TJP1", "CAMSAP1", "TES", "AP3B1", "ASXL1", "KIF20B", "STIL", "KPNA6", "TMPO", "MCL1", "PHTF2", "LYN", "BUB1B", "ADARB1", "SERPINB8", "TRIM26", "PLAGL1", "BARD1", "BUB1", "DNA2", "ADAM19", "MTMR1", "PRIM2", "ARHGAP11A", "PTPN21", "CTSO", "PLK4", "DLGAP5", "KIF14", "RAPGEF5", "TAF5", "NT5E", "TTK", "SPRED2", "RFC3", "MELK", "PLCL2", "CDK2", "FCHSD2", "DAAM1", "ARHGAP1…
665	WP_HIPPOMERLIN_SIGNALING_DYSREGULATION	0.00492611	0.0499034	-0.394083	-1.88888	0	91	c("VGLL4", "ITGB1", "PPP1R12A", "LATS2", "TEAD1", "PPP1CB", "LATS1", "ITGAV", "KRAS", "KDR", "CTNNA1", "PRKAR2A", "SAV1", "ITGA1", "CUL4A", "FLT1", "MET", "PLCB4", "PAK2", "ITGA4", "EPHA2", "ITGA5", "FOXM1", "CDH3", "TEK", "CDH5", "CDH11", "CTNNB1", "STK3", "ITGA2", "PDGFRB", "ITGA6", "ITGB8", "AMOT", "PTK2", "ITGA9", "CDH13", "ITGB4", "PRKAR1A", "PPP1CC", "PDGFRA", "KIT", "TEAD3")
666	GSE24142_DN2_VS_DN3_THYMOCYTE_FETAL_UP	0.00769231	0.0499034	-0.359853	-1.8919	0	160	c("TES", "KIF2A", "JAK1", "DENND5A", "CYFIP1", "TJP2", "SYNCRIP", "DOCK7", "SNX18", "SLC4A1AP", "NEDD4", "ORC2", "PHACTR2", "VCL", "LRRK1", "MPHOSPH10", "FLNA", "HSD17B12", "SLC25A24", "BMP2K", "RAI14", "LRRC8C", "F2R", "HSPA14", "IDE", "ANXA1", "L2HGDH", "XRCC2", "GLIPR1", "STAT3", "EXO1", "RNF19B", "ARAP3", "PLSCR1", "PLCG2", "DNMT3B", "GNG12", "PNP", "PODXL", "CDH5", "CAPN2", "ACSL1", "CNN2", …
667	GFI1_01	0.0075188	0.0499034	-0.354446	-1.89193	0	173	c("LUZP1", "TCF12", "PRDM10", "PATL1", "TOP1", "HBP1", "JMJD1C", "MAP4K3", "FOXN3", "BCL9L", "CCSER2", "CTDSPL2", "TET2", "ITSN1", "POLH", "TMCC1", "DDR2", "RFX7", "MBNL1", "KLF12", "ETS1", "ATF2", "MEX3B", "DNAJB4", "RORA", "TLK1", "MPZL2", "LCOR", "ADD3", "EXOC7", "BRD2", "TCF4", "TLR1", "PHF8", "CLMN", "MAP3K3", "NUFIP2", "NEXN", "SERTAD4", "FAM91A1", "YIPF4", "SOX4", "PURA", "ZNF521", "ALG10"…
668	GSE5679_CTRL_VS_PPARG_LIGAND_ROSIGLITAZONE_AND_RARA_AGONIST_AM580_TREATED_DC_UP	0.00714286	0.0499034	-0.365008	-1.89297	0	150	c("GNPTAB", "MTF1", "KLF13", "WAC", "ETF1", "CLIC4", "ARL5A", "ATP2C1", "CFLAR", "POLR1B", "ROCK2", "TCF20", "UTRN", "CUL2", "SLC4A1AP", "CEP350", "UTP20", "SUSD6", "USO1", "SNX6", "KLHL24", "KDM5B", "LPP", "CASP2", "DCK", "COPB2", "HIF1A", "ACO2", "INPP5B", "AFF1", "MYO10", "HOMER1", "NOTCH1", "NAA30", "PIGA", "TBPL1", "SIN3A", "NUP62", "AHR", "BMS1", "NAMPT", "NMT2", "STAT3", "ENTPD1", "RNF19B"…
669	GSE25087_TREG_VS_TCONV_FETUS_UP	0.00735294	0.0499034	-0.355939	-1.89334	0	164	c("SOS1", "ITGB1", "KLF11", "IGF2R", "MAP4K3", "HNRNPLL", "NFAT5", "PKD2", "AGO4", "ATP2C1", "UBR1", "EVI5", "GOLIM4", "TAB2", "MFN2", "IVNS1ABP", "PNPLA8", "EOGT", "MIB1", "MBNL1", "CBFB", "CREB3L2", "PGAM1", "STARD4", "KCMF1", "RDX", "PLS3", "PIK3AP1", "ADAM19", "TRUB1", "PPP4R1", "DOCK5", "ANXA2P2", "FNBP1", "FAM13A", "DDX50", "TAOK1", "PARPBP", "NF1", "AHR", "NABP1", "ENTPD1", "USP10", "TBC1D…
670	GSE23505_UNTREATED_VS_4DAY_IL6_IL1_TGFB_TREATED_CD4_TCELL_UP	0.00746269	0.0499034	-0.363029	-1.89535	0	156	c("HIVEP1", "USP34", "LRRC40", "EPS15", "UBXN2A", "BMPR2", "MYO1E", "GTDC1", "TAF1A", "SH3BP5", "ADAM10", "TRAPPC11", "RAP2B", "PPWD1", "MED14", "CBFB", "BCL10", "PDS5A", "PNPT1", "MMGT1", "NRP1", "ACTN1", "KRAS", "WSB2", "PLEKHA5", "PDZD2", "BEND3", "FRMD4A", "ERAP1", "PCDH17", "DNMT3A", "TCF4", "USP1", "PTPN22", "C1orf174", "SGK1", "MBP", "CHML", "NUFIP2", "PCGF5", "TSPAN2", "GPR176", "PLSCR1",…
671	PID_BCR_5PATHWAY	0.00387597	0.0499034	-0.419725	-1.89583	0	62	c("SOS1", "MAPK14", "MAPK1", "SH3BP5", "CHUK", "MAP2K1", "ETS1", "RAF1", "BCL10", "TRAF6", "MALT1", "NFKB1", "SHC1", "LYN", "PAG1", "PDPK1", "MAPK8", "CAMK2G", "PIK3R1", "IBTK", "PLCG2", "CSNK2A1", "PTPRC", "MAP3K7", "RASA1", "ELK1", "MAP3K1", "PTEN", "DAPP1", "SYK", "IKBKG")
672	GSE7852_LN_VS_FAT_TCONV_DN	0.00757576	0.0499034	-0.352779	-1.89645	0	175	c("ITGB1", "CBLB", "AKAP13", "HIVEP2", "IQGAP1", "DENND5A", "PKD2", "TJP2", "ITSN1", "MPRIP", "TSC22D2", "NEDD4", "UHRF2", "PTPN9", "VCL", "ARHGAP21", "LRRK1", "MDFIC", "NFIL3", "SNIP1", "PHF6", "SEC24D", "PRDM1", "ANTXR2", "RORA", "DENND4C", "CTNNA1", "KCTD12", "DENND4A", "ATP2B4", "RIPK1", "ITGA1", "PLS3", "STIM2", "PDE7A", "SMAP1", "TMBIM1", "COL4A1", "MECOM", "HSPA13", "ORC1", "ARHGAP26", "KH…
673	AZARE_NEOPLASTIC_TRANSFORMATION_BY_STAT3_UP	0.00534759	0.0499034	-0.384972	-1.89772	0	109	c("DDX3X", "DHX9", "NUP160", "PTPN11", "CLIC4", "CALU", "G3BP2", "NUP188", "CALD1", "EOGT", "COPA", "MCL1", "PTPRK", "IFI16", "HMGCS1", "PALLD", "LTBP1", "HRH1", "PRNP", "CYP51A1", "CFH", "THBS1", "ARL4C", "TGFBR1", "TGFBR2", "DPYSL3", "TWF1", "WIPF1", "RAB5A", "SERPINE2", "FLI1", "CDH11", "FN1", "PID1", "TGFA", "DCBLD2", "JAG1", "MAP1B", "RAB6A", "PCDH7", "SFRP1", "COL5A2", "IL13RA1", "LPXN", "S…
674	FIRESTEIN_PROLIFERATION	0.00568182	0.0499034	-0.373448	-1.89904	0	122	c("INPP4A", "AAK1", "EP300", "TRIO", "ATR", "STK24", "PRKAA1", "TAOK3", "CDKL5", "TAF1", "CMPK1", "RAF1", "LIMK2", "MERTK", "NEK7", "PPARA", "DBF4", "BCL2L11", "CDK8", "KDR", "PRKAR2A", "PIK3CG", "MASTL", "PIK3AP1", "GALK2", "PLCB4", "MAPK8", "BMPR1A", "PRKDC", "PRKD1", "TAOK1", "HGS", "NF1", "PIK3R1", "XYLB", "PACSIN2", "CYLD", "EXOSC10", "CDK6", "AKT3", "APPL1", "STK3", "CSNK2A2", "CDK14", "TGF…
675	GSE7348_UNSTIM_VS_LPS_STIM_MACROPHAGE_DN	0.00645161	0.0499034	-0.367429	-1.89913	0	139	c("TANK", "HIVEP2", "ZC3H15", "KLF3", "NCK1", "RGL1", "CFLAR", "ABI1", "PLAGL2", "ZC3HAV1", "NAB1", "ESF1", "BIRC2", "ARID5B", "ZBTB5", "ZFAND5", "PELI1", "FNBP1L", "MALT1", "ACOT9", "NFKB1", "TNFAIP3", "DDHD1", "FAS", "TM9SF4", "PRPF38A", "HIPK3", "RASGEF1B", "STX11", "REL", "DYRK2", "STIM2", "TMEM168", "AHR", "JAK2", "TAGAP", "CNOT7", "PLSCR1", "ICAM1", "MARCKS", "LCP2", "SOD2", "REPS1", "ACSL1…
676	GOCC_EXTRINSIC_COMPONENT_OF_CYTOPLASMIC_SIDE_OF_PLASMA_MEMBRANE	0.00387597	0.0499034	-0.420757	-1.90049	0	62	c("FER", "IQGAP1", "ESYT2", "SNX18", "GNA12", "GNAI3", "FERMT2", "YES1", "CYTH3", "KRAS", "LYN", "GNA13", "GNB4", "GNAQ", "GNAI1", "TIAM1", "CAV2", "GNB1", "CYLD", "FARP1", "SHANK3", "RACGAP1", "GNG2", "CYTH1", "ERRFI1", "FRK", "FYN", "SYK")
677	WP_HIPPO_SIGNALING_REGULATION_PATHWAYS	0.0047619	0.0499034	-0.412468	-1.90189	0	75	c("MTOR", "LATS2", "TEAD1", "LATS1", "PRKD3", "PRKAA1", "PRKAB2", "GNAI3", "SMAD2", "TCF7L2", "KDR", "PRKAR2A", "FLT1", "PRKCI", "GNAQ", "MET", "PLCB4", "PRKCH", "EPHA2", "CDH3", "TEK", "CDH5", "CDH11", "CTNNB1", "STK3", "PDGFRB", "TCF7L1", "CDH13", "PRKAR1A", "PDGFRA", "KIT", "TEAD3", "PLCB1")
678	RIEGE_DELTANP63_DIRECT_TARGETS_UP	0.00564972	0.0499034	-0.379019	-1.90471	0	119	c("CCNK", "MAPK6", "YAP1", "NOM1", "CDC42SE1", "ASCC3", "MYO5A", "DUSP11", "TMEM237", "RFX7", "NDST1", "CRKL", "YES1", "SMAD5", "FRMD4B", "PPFIBP1", "SH3PXD2A", "MALT1", "QSOX2", "IFI16", "KCTD12", "MYO10", "TSR1", "STK17A", "DUSP7", "KIF14", "RAPGEF5", "ORC1", "WDFY2", "ERCC6L", "MAPKBP1", "CDCA7", "SPATS2", "LDLR", "ITGA6", "JAG1", "BTBD10", "STX6", "TRIP13", "NDE1", "LAD1", "EHD4", "CCT4", "AR…
679	GSE5542_UNTREATED_VS_IFNA_AND_IFNG_TREATED_EPITHELIAL_CELLS_6H_DN	0.00729927	0.0499034	-0.357636	-1.90576	0	166	c("NR2C2", "TCF12", "TBC1D2B", "KLF13", "LATS2", "NFAT5", "B4GALT5", "AGO4", "CFLAR", "NOD1", "MYH9", "ZNF41", "HEG1", "MYO5A", "ADAM10", "ATP10D", "EFCAB14", "FCHO2", "HEATR5A", "TRAF6", "ITGAV", "CYTH3", "TCF7L2", "ACTN4", "MAP3K5", "RAD54L2", "NPC1", "PPP2R5E", "PLEKHA5", "RC3H1", "FUT4", "SLC6A6", "NHLRC2", "EIF4EBP2", "PIK3CG", "PIK3AP1", "MBNL3", "GALNT3", "SLC25A43", "PPP4R1", "CHD9", "ITP…
680	GSE40274_CTRL_VS_FOXP3_TRANSDUCED_ACTIVATED_CD4_TCELL_DN	0.00775194	0.0499034	-0.35709	-1.90579	0	174	c("TMOD3", "ATXN1", "BACH1", "CHD2", "ARL13B", "IFNAR2", "KMT2E", "TET2", "MYCBP2", "KLF7", "MYSM1", "MED12", "ARID5B", "ATF7IP", "ATP10D", "DOCK11", "LPCAT2", "GAN", "RSU1", "ZMYND11", "KDM5B", "LRIG2", "KDM7A", "ABCA1", "ARSK", "FAM168A", "NPC1", "RDX", "DSTYK", "CNN3", "CD200", "H6PD", "KCTD12", "NID1", "MFHAS1", "ABHD17B", "TBC1D5", "JARID2", "TRIM25", "PTPN22", "ARHGAP24", "TMEM140", "FOXO3"…
681	GSE42724_NAIVE_VS_B1_BCELL_UP	0.0075188	0.0499034	-0.360828	-1.90611	0	161	c("ATAD2B", "RAPGEF2", "ANKIB1", "SH3GLB1", "KPNA3", "RAVER1", "APAF1", "B4GALT5", "GTDC1", "RGL1", "WDR37", "CDC73", "FNBP4", "ARID4A", "NAA25", "KIAA2026", "PHIP", "CRLF3", "PPP1R15B", "PTPN9", "LARP1", "SUSD6", "CPSF2", "BAZ1A", "NAA16", "TNFAIP3", "INPP5B", "FRMD4A", "OSMR", "IFNAR1", "CEPT1", "TCF4", "ZEB1", "RFX5", "STAT2", "REL", "CENPJ", "ITPRIP", "NR3C1", "GLS", "VCAN", "ARHGAP26", "STAT…
682	WANG_RESPONSE_TO_BEXAROTENE_DN	0.0025974	0.0499034	-0.545067	-1.9064	0	22	c("MAPK14", "EPS15", "NAB1", "MED14", "LYN", "CPNE8", "SKAP2", "GNAI1", "TNFSF8", "RAD51AP1", "ADORA2B", "CAST", "PCYT1A")
683	GSE9509_LPS_VS_LPS_AND_IL10_STIM_IL10_KO_MACROPHAGE_30MIN_DN	0.00641026	0.0499034	-0.365597	-1.90761	0	143	c("EPC2", "STAM", "PKD2", "CCNT2", "CEP135", "KDM6A", "EIF2AK3", "SLC35D1", "RASA2", "SMC4", "MLXIP", "KDM2B", "NUP50", "MDFIC", "PANX1", "ABCA1", "KIAA1671", "CKAP2L", "TCP11L2", "CSGALNACT1", "ANLN", "FOXO1", "PXDN", "CLSPN", "KIF23", "PDS5B", "CREBBP", "ECT2", "FLT1", "NCAPH", "SNX30", "TCF4", "DCP2", "ARHGAP27", "PPP1R18", "EDEM1", "RANBP9", "MYLK", "FBXO5", "CENPE", "KHNYN", "CDCA8", "TSPAN1…
684	chr3q13	0.00352113	0.0499034	-0.455707	-1.90786	0	48	c("CBLB", "TMEM39A", "ARHGAP31", "GSK3B", "LRRC58", "IQCB1", "GTPBP8", "CD200", "ATP6V1A", "NAA50", "BBX", "GTF2E1", "FSTL1", "MIR568", "ADPRH", "SLC35A5", "GOLGB1", "SLC15A2", "POGLUT1", "B4GALT4", "ZDHHC23", "BOC", "CCDC80", "CD47", "CD86")
685	HP_GASTROINTESTINAL_HEMORRHAGE	0.00598802	0.0499034	-0.378295	-1.90952	0	124	c("MCFD2", "JMJD1C", "CBL", "PMS2", "ARHGAP31", "TET2", "IFNGR1", "MSH2", "SEC24C", "APC", "ASXL1", "MED12", "SLC25A13", "MYD88", "LMAN1", "EOGT", "RREB1", "TLR4", "MSH6", "PMS1", "LBR", "KRAS", "ATRX", "FAS", "KIF23", "ERAP1", "FAN1", "NOTCH1", "PTPN22", "BMPR1A", "TAOK1", "JAK2", "TTC7A", "TSC1", "TGFBR2", "TEK", "CASP10", "AGGF1", "WIPF1", "CYP7B1", "RACGAP1", "ATP7A", "CCR1", "CTNNB1", "ITGA2…
686	GSE43956_WT_VS_SGK1_KO_TH17_DIFFERENTIATED_CD4_TCELL_DN	0.00740741	0.0499034	-0.357858	-1.91012	0	167	c("ATAD2B", "KCTD20", "TCF12", "DDX18", "NFE2L2", "XPO1", "UBXN4", "ZNF644", "B3GALNT2", "PMM2", "AGFG1", "HNRNPR", "PTPN11", "TES", "RBMS1", "FOXN2", "CYFIP1", "SBF2", "KPNA4", "CAB39", "GTF2A1", "SYNCRIP", "SLC4A1AP", "ACSL4", "CEP350", "SNX4", "SOS2", "MPHOSPH9", "GORASP2", "NIPBL", "PELI1", "SUSD6", "DYNC1H1", "FOXK1", "STX12", "FEM1B", "KLF6", "ATP13A3", "LPCAT3", "NEK7", "ATP11A", "BCL2L11"…
687	GSE13484_3H_UNSTIM_VS_YF17D_VACCINE_STIM_PBMC_DN	0.00763359	0.0499034	-0.364832	-1.91076	0	157	c("GTF2I", "QKI", "DHX15", "EML4", "AGFG1", "BACH1", "CCSER2", "ELK4", "CLIC4", "CFLAR", "GTF2A1", "ACVR2A", "RBBP6", "ZC3HAV1", "MYD88", "SBNO1", "STX12", "RBM7", "USP15", "MSL3", "C6orf62", "BAZ1A", "TRIM5", "SERPINB8", "MPZL2", "AFF1", "RAB29", "ADAM19", "B3GNT2", "TRIM25", "CHIC2", "TRIM22", "SPSB1", "CCNL1", "NMI", "XAF1", "ADPRH", "ZCCHC2", "JAK2", "NBN", "LMNB1", "ERCC6L", "RNF19B", "FANCA…
688	chr13q34	0.00280112	0.0499034	-0.534965	-1.91165	0	25	c("CHAMP1", "ATP11A", "ARHGEF7", "TUBGCP3", "CUL4A", "COL4A1", "RASA3", "TFDP1", "TMCO3", "COL4A2", "PCID2")
689	GSE25123_WT_VS_PPARG_KO_MACROPHAGE_UP	0.00719424	0.0499034	-0.367814	-1.91182	0	154	c("LIMS1", "ZNF710", "PPP1R12A", "PIAS1", "DSE", "DENND5A", "MAP4K4", "FNDC3B", "SGTB", "PLAGL2", "VPS13D", "MSN", "TAB2", "EIF2AK2", "MAML2", "TCF7L2", "ATP13A3", "ABCA1", "TNFAIP3", "LYN", "RASSF2", "FOSL2", "SLC6A6", "PTGER4", "ATP2B1", "FMNL3", "SLFN5", "ZMIZ1", "PNRC1", "PRKCH", "UBTD2", "CELF1", "SLC11A2", "THBS1", "HSPA13", "ZCCHC2", "SAMSN1", "MAFB", "MARCKS", "RAP1B", "ZFP36L1", "SOD2", …
690	HP_SKIN_NODULE	0.00465116	0.0499034	-0.402294	-1.91269	0	84	c("ATP2A2", "ACVR1", "KIF1B", "PTPN11", "IFNGR1", "MYSM1", "APC", "SPRED1", "RAF1", "TLR4", "ABCA1", "KRAS", "ANTXR2", "FAS", "ERAP1", "KIF11", "GLS", "FBN1", "IDH1", "LEMD3", "TSC1", "TEK", "CYLD", "DACT1", "CCR1", "CTNNB1", "LDLR", "PDGFRB", "SEC23B", "SDHD", "PTEN", "COL5A2", "PRKAR1A", "KIT", "COL3A1")
691	GSE9988_ANTI_TREM1_AND_LPS_VS_VEHICLE_TREATED_MONOCYTES_UP	0.00675676	0.0499034	-0.369175	-1.91545	0	145	c("OTUD4", "RAPGEF2", "MAPK6", "CFLAR", "ARL5B", "EIF2AK3", "ABL2", "FNIP2", "PPP1R15B", "FERMT2", "LRRC8B", "TP53BP2", "DNAJB4", "SFMBT2", "STARD4", "NPC1", "SPAG9", "STARD8", "USP12", "SAV1", "DENND4A", "GCLM", "ATP2B1", "TUBE1", "ANKRD28", "HOMER1", "SLC38A2", "RASGEF1B", "RIT1", "UBE2J1", "UBTD2", "SGMS2", "USP53", "TXNRD1", "SNX9", "FBXO30", "PDSS1", "SPRY2", "INHBA", "ETS2", "HECW2", "PLEK"…
692	TURASHVILI_BREAST_LOBULAR_CARCINOMA_VS_LOBULAR_NORMAL_DN	0.00465116	0.0499034	-0.416913	-1.91574	0	72	c("ASAP1", "INVS", "PDE8A", "GMFB", "CDK8", "TMEM65", "ECT2", "GNA13", "SLC25A43", "MXRA5", "ZNF805", "BTN3A3", "LAMB1", "COL4A1", "LOX", "VCAN", "FBN1", "TAGAP", "FNDC1", "COL6A3", "ADAM12", "WIPF1", "COL4A2", "LCP2", "FN1", "PRRX1", "C5AR1", "COL5A2", "THBS2", "COL3A1", "COL8A1", "POSTN", "SRPX", "LYZ", "RFTN1", "CTHRC1", "COL12A1", "COL5A1", "CAP2", "EPPK1", "SFRP4", "MMP2", "COL11A1", "LRRC15…
693	GSE7219_WT_VS_NIK_NFKB2_KO_DC_UP	0.00714286	0.0499034	-0.356972	-1.91612	0	171	c("ZYG11B", "TJP1", "MEX3C", "CLIC4", "LAMC1", "NUP98", "ARL5B", "IFNGR1", "SNX18", "SERTAD2", "TSC22D2", "WNK1", "DOCK9", "ARRDC3", "KDM2B", "CASP3", "MALT1", "JMY", "SIPA1L1", "NFIL3", "DNAJB4", "FNDC3A", "RAD54L2", "HIF1A", "FOSL2", "TOB2", "TFIP11", "BRD2", "HMGCR", "PTGER4", "ITGA1", "FMNL3", "SLC38A2", "PIK3AP1", "ADAM19", "SIRT1", "KIF11", "AMD1", "PRNP", "KLF10", "CYP51A1", "PDE7A", "PNRC…
694	GSE5542_UNTREATED_VS_IFNG_TREATED_EPITHELIAL_CELLS_24H_UP	0.00724638	0.0499034	-0.358508	-1.91756	0	165	c("LUZP1", "GIT2", "EIF3A", "ITGB1", "RAPGEF1", "EPS15", "ATXN1", "IQGAP1", "GTDC1", "ARHGAP31", "JOSD1", "PHACTR2", "SEC14L1", "ITPR3", "ARID5B", "SH2B3", "ZEB2", "CHST11", "SUSD6", "SLFN11", "SURF4", "ACOT9", "ACTN4", "GBF1", "FOSL2", "WSB2", "FAS", "SAV1", "SYT11", "RB1", "HYOU1", "CNOT6L", "MPDZ", "F2R", "PPP4R1", "PPP2R5C", "OGDH", "FLVCR2", "THBS1", "GLB1", "SNTB2", "ENTPD1", "RCBTB2", "ARH…
695	GOBP_REGULATION_OF_CARDIAC_MUSCLE_CELL_PROLIFERATION	0.00276243	0.0499034	-0.521104	-1.91815	0	28	c("VGLL4", "MAPK14", "YAP1", "SAV1", "NOTCH1", "MIR590", "JARID2", "BMPR1A", "TGFBR1", "TGFBR2", "MEF2C", "CXADR", "PIM1", "GATA6", "RUNX1", "CDK1", "RBPJ", "HEY2", "WNT2")
696	MIR30C_2_3P	0.00518135	0.0499034	-0.398959	-1.91815	0	94	c("MAML1", "AAK1", "CORO1C", "ENTPD7", "ZCCHC14", "DDX6", "ARID4A", "STK17B", "PELI1", "RLIM", "BAZ2A", "STK4", "TRIM32", "CDK8", "METTL8", "CTNND1", "MXRA5", "PPP2R5C", "GCC1", "LOX", "TSHZ3", "NAMPT", "SUCLA2", "DAB2", "PLXNA2", "JAZF1", "VGLL3", "COL4A2", "ELK1", "MAN2A1", "NT5DC3", "PLBD2", "CCT4", "UBE3A", "HIP1", "RPS6KA2", "SDC3", "SLC16A1", "ZNF275", "FAM117B", "BCL9", "SF3A3", "SNAPC3", …
697	FULLER_PBMC_F_TULARENSIS_VACCINE_LVS_AGE_22_54YO_336HR_UP	0.00609756	0.0499034	-0.481133	-1.91905	1	37	c("NOD1", "MYD88", "TLR4", "TRAF6", "FAS", "CARD8", "TLR1", "CCR4", "CCR1", "TLR5", "TIRAP", "TLR7", "TLR3", "IRAK2", "TLR6", "CCR2", "TLR2", "CD86", "CCR5", "TAP1", "FCGR3A", "FCGR2A", "CDC42", "ADAMDEC1", "LILRB4")
698	GSE3982_BASOPHIL_VS_TH2_UP	0.00724638	0.0499034	-0.358989	-1.92013	0	165	c("PAPOLG", "OSBPL11", "GIT2", "SOCS5", "CCSER2", "DSE", "JAK1", "ADCY7", "RHOQ", "SOS2", "ATP10D", "CYB5R4", "KDM5A", "PIK3C2A", "SVIL", "PARP4", "PEX1", "MACF1", "RREB1", "LSM14A", "ARHGEF10", "ARAP2", "ABHD5", "TRIM5", "AGTPBP1", "AP5M1", "BAZ2B", "RASSF2", "ADD3", "LRP12", "PLAGL1", "USP8", "CTCF", "GALNT3", "UBA3", "ANXA2P2", "ANXA1", "STAG2", "SIRPA", "TMEM140", "MBP", "UBAP1", "KATNBL1", "…
699	GOBP_TRANSFORMING_GROWTH_FACTOR_BETA_PRODUCTION	0.00320513	0.0499034	-0.478111	-1.9207	0	38	c("ATF2", "ITGAV", "HIF1A", "CD200", "LTBP1", "BMPR1A", "THBS1", "CDH3", "FN1", "ITGB8", "GATA6", "LILRB1", "CD2AP", "COL3A1", "TGFB2", "SMAD4", "LUM", "NRROS", "CX3CL1", "TNXB", "SMAD3", "LRRC32", "FERMT1")
700	GOTZMANN_EPITHELIAL_TO_MESENCHYMAL_TRANSITION_UP	0.00396825	0.0499034	-0.424293	-1.92148	0	63	c("ITGB1", "TOP1", "SMAD1", "RBBP6", "TPP2", "GLG1", "DCK", "MPDZ", "PLK4", "TRAF3", "COL4A1", "PROS1", "PAFAH1B1", "MKI67", "SNAI1", "SMARCD1", "INHBA", "COL4A2", "FN1", "OAT", "ODC1", "FBLN2", "CENPA", "RBL1", "COL5A2", "CHEK1", "COL3A1", "TIMP3", "IL4R", "TNC", "TEAD2", "MCM3", "CYP1B1", "CTSV", "KIFC1", "MAP4", "HMGB1", "BRCA1", "EDN1", "ZFX")
701	GSE36476_CTRL_VS_TSST_ACT_40H_MEMORY_CD4_TCELL_YOUNG_UP	0.00740741	0.0499034	-0.35931	-1.92176	0	169	c("TRAPPC10", "USP34", "KLHL20", "KLF11", "RLF", "DYRK1A", "NUP160", "SMURF1", "PTPN4", "PPP1CB", "CDC42SE1", "KLF7", "CASP8", "SETD2", "ARID5B", "HDAC4", "MAPRE2", "PELI1", "ZNF131", "RAB11FIP2", "TUG1", "LPCAT3", "NDEL1", "TNFAIP3", "GOLGA4", "RORA", "DSTYK", "TMEM123", "ADD3", "PTGER4", "ATP2B1", "RNF44", "DYRK2", "ANXA1", "ATMIN", "CFH", "FAM13A", "SUN2", "KANSL2", "SERINC5", "CCNL1", "SGK1",…
702	SEKI_INFLAMMATORY_RESPONSE_LPS_UP	0.00381679	0.0499034	-0.428482	-1.9218	0	60	c("SH3PXD2B", "TJP2", "BIRC2", "TNFAIP3", "FAS", "OSMR", "RFX5", "STX11", "REL", "SLC11A2", "ICAM1", "ADAMTS7", "SOD2", "PRRX1", "RIPK2", "CASP4", "PTPRE", "CXCL16", "TLR2", "EGR2", "BIRC3", "LIF", "ZC3H12A", "GBP4", "BTG1", "TNFAIP2", "CXCL10", "GBP2", "EGR1", "CD44", "SELE", "RSAD2", "GCH1", "NGFR", "EGR3", "VCAM1", "MAFF")
703	GSE2770_TGFB_AND_IL4_VS_IL12_TREATED_ACT_CD4_TCELL_6H_UP	0.0078125	0.0499034	-0.354296	-1.92186	0	178	c("GIT2", "ASXL2", "AKAP13", "AAK1", "PTPN12", "PEAK1", "APAF1", "ATXN1L", "IQGAP1", "KMT2E", "DIP2B", "MYCBP2", "KLF7", "FNBP4", "MYH9", "PHC1", "OSBPL9", "VPS13D", "MSN", "ZNF260", "RC3H2", "RSU1", "COPA", "CNTRL", "FRMD4B", "LRCH3", "SNRK", "ACTN1", "PSME4", "ZC3H11A", "LBR", "WDR26", "SPAG9", "BAZ2B", "SKAP2", "FOSL2", "AFF1", "PAG1", "TTPAL", "DOCK8", "PTGER4", "RIOK3", "MON2", "PLCG1", "TRI…
704	GSE41978_ID2_KO_AND_BIM_KO_VS_BIM_KO_KLRG1_LOW_EFFECTOR_CD8_TCELL_DN	0.00729927	0.0499034	-0.361479	-1.92479	0	163	c("USP34", "ATP2A2", "KLHL20", "SOCS5", "CBL", "ABL1", "CAMSAP1", "ZCCHC14", "KLF7", "SERTAD2", "CUL3", "POLH", "ZNF146", "CREB3L2", "S100PBP", "PDE8A", "FAT1", "DLG1", "SNX13", "FBXW11", "MPZL1", "BAZ2B", "RASSF2", "AGO2", "TMF1", "FAN1", "OSBP", "SLC9A6", "ANKRD28", "PALLD", "PDZD8", "RBM15", "DCLRE1A", "CHST3", "NUAK1", "ZMIZ1", "FOXO3", "FAM171A1", "EPAS1", "MRS2", "SOX4", "LEMD3", "NFIB", "T…
705	E4BP4_01	0.00763359	0.0499034	-0.362849	-1.92663	0	162	c("VGLL4", "INPP4A", "RBFOX2", "ZBTB21", "JMJD1C", "AGO3", "ATXN1", "EP300", "NIN", "CLASP1", "RGL1", "ARID1B", "KDM6A", "RPS6KA3", "ACSL4", "ADNP", "SH2B3", "WDR47", "ARRDC3", "TMCC1", "NIPBL", "YWHAG", "NFIL3", "RNF145", "COL15A1", "FBXW7", "CDK8", "XPO7", "CLCN5", "DENND4A", "SYT11", "CEPT1", "PDZD8", "CDYL", "PRNP", "CHIC2", "GRHL1", "SEL1L3", "FNBP1", "FOXO3", "ZNF711", "EPB41", "NMT2", "PIK…
706	GOMF_CYSTEINE_TYPE_ENDOPEPTIDASE_ACTIVITY	0.00490196	0.0499034	-0.41411	-1.92837	0	81	c("USP34", "USP42", "USP16", "CFLAR", "SENP6", "USP37", "CASP8", "USP46", "USP9X", "SENP1", "USP48", "USP24", "USP15", "CASP3", "MALT1", "USP28", "CASP2", "USP33", "USP12", "USP8", "SENP7", "USP1", "USP47", "CTSO", "PIGK", "SENP5", "USP38", "USP10", "CAPN7", "CASP10", "CAPN2", "USP18", "CASP4", "CTSC", "SFRP1", "CTSS", "LGMN", "ESPL1")
707	GSE17974_CTRL_VS_ACT_IL4_AND_ANTI_IL12_24H_CD4_TCELL_UP	0.00714286	0.0499034	-0.371848	-1.9284	0	151	c("GNPTAB", "BMPR2", "ATXN1L", "SPTBN1", "DENND5A", "MAP4K4", "SNX29", "RBM33", "FNDC3B", "SGTB", "ABHD13", "ABL2", "HEG1", "ARRDC3", "SECISBP2L", "PNPLA8", "ARHGAP21", "MAML2", "RREB1", "JMY", "ZNF8", "SPTY2D1", "TNFAIP3", "PLEKHA1", "LCOR", "FOSL2", "HELZ", "SENP7", "ZFAND3", "ITPRIP", "ENC1", "ZNF805", "SGK1", "PDCL", "ITGA4", "ZNF711", "CEP68", "RBSN", "SOX4", "TTC28", "TNFSF8", "YOD1", "CAPN…
708	GSE25088_ROSIGLITAZONE_VS_IL4_AND_ROSIGLITAZONE_STIM_STAT6_KO_MACROPHAGE_DAY10_UP	0.00740741	0.0499034	-0.372393	-1.92993	0	152	c("MAPK1", "PPP1R12A", "SYNE2", "HBP1", "MAP3K2", "NIN", "IQGAP1", "TNRC6B", "BOD1L1", "NRBF2", "BICD2", "KMT2D", "SNX18", "UBE4B", "TAOK3", "TLE4", "ZNF641", "ZRANB1", "MAN2A2", "PHF2", "RAF1", "LRCH4", "NUP50", "MAP3K5", "ACTN1", "NEK7", "NDEL1", "C15orf39", "AGTPBP1", "BAZ2B", "FKBP9", "FOSL2", "TOB2", "HIPK1", "DOCK8", "PDZD8", "CELF2", "RNF44", "RCOR1", "TRIM25", "NCOA4", "PPP2R5C", "PPP1R12…
709	KEGG_SMALL_CELL_LUNG_CANCER	0.0047619	0.0499034	-0.418626	-1.93029	0	75	c("ITGB1", "APAF1", "PIAS1", "LAMC1", "BIRC2", "CHUK", "TRAF6", "ITGAV", "NFKB1", "RB1", "E2F3", "PIK3CG", "LAMA4", "TRAF3", "XIAP", "LAMB1", "COL4A1", "PIK3R1", "CDK2", "PIK3CB", "PIAS3", "SKP2", "CDK6", "COL4A2", "AKT3", "FN1", "LAMA2", "ITGA2", "ITGA6", "PIK3R5", "CDKN2B", "PTEN", "PTK2", "CCNE2", "IKBKG", "BIRC3", "PIK3CD", "LAMC2", "LAMB3", "MYC", "PIK3R3", "AKT1", "TRAF1", "E2F2", "CCNE1", …
710	HALLMARK_IL6_JAK_STAT3_SIGNALING	0.00465116	0.0499034	-0.420171	-1.93071	0	72	c("CBL", "PTPN11", "IFNGR1", "MYD88", "STAM2", "FAS", "OSMR", "IFNAR1", "STAT2", "ITGA4", "TNFRSF21", "STAT3", "LEPR", "STAT1", "IL17RA", "CCR1", "PIM1", "PIK3R5", "PTPN2", "TLR2", "PDGFC", "BAK1", "IL13RA1", "IL4R", "A2M", "SOCS3", "CSF2RB", "IL1R1", "IL15RA", "TNF", "IL2RA", "MAP3K8", "CXCL10", "CXCL11", "CXCL9", "CD44", "IL1B", "IRF1", "CXCL1", "ACVR1B", "IRF9", "IL6", "TNFRSF1B", "CSF2RA")
711	GSE2128_C57BL6_VS_NOD_CD4CD8_DP_THYMOCYTE_UP	0.00729927	0.0499034	-0.36245	-1.93141	0	166	c("ADAM17", "HIVEP2", "TMEM39A", "INO80D", "AGO3", "NFAT5", "STK24", "SH3BP5", "FMNL2", "NEDD4", "CCDC186", "POLG", "OXSR1", "RNF144A", "SMCHD1", "PNPLA8", "CARD6", "USP15", "TUG1", "TMPO", "TCF7L2", "NSUN3", "ABCA1", "ARSK", "ZC3H11A", "STARD4", "FBXW7", "RAB33B", "TTPAL", "ATP2B1", "HUS1", "RALA", "NCOA7", "SLC38A2", "FLT1", "RGP1", "CARD8", "MET", "RAB2B", "CHMP2B", "WASL", "PRKCH", "CELF1", "…
712	GSE2706_R848_VS_LPS_8H_STIM_DC_DN	0.00621118	0.0499034	-0.376684	-1.93149	0	133	c("CLINT1", "GNPTAB", "LATS2", "PEAK1", "MAP4K4", "ESYT2", "KDM6A", "TSC22D2", "TAB2", "PELI1", "SNIP1", "FNDC3A", "RUFY3", "TIA1", "SPAG9", "CPNE8", "STK4", "SGMS1", "SSR1", "TNFRSF10A", "PLS3", "MAGT1", "AGK", "HRH1", "PNRC1", "RNF19A", "WASL", "SPRED2", "RPS6KC1", "GBE1", "JAK2", "NBN", "NRP2", "EMP1", "PDE4DIP", "TFEC", "PGAP1", "CAPN2", "FEM1C", "SRSF4", "MTMR4", "GRB10", "GBP1", "BTG3", "TM…
713	GSE43863_DAY6_EFF_VS_DAY150_MEM_TFH_CD4_TCELL_UP	0.00729927	0.0499034	-0.359663	-1.93181	0	170	c("CLINT1", "PAPOLG", "TCF12", "INO80", "SEC24A", "HNRNPR", "BACH1", "MYO1E", "KMT2E", "FOXN2", "THRAP3", "PPP1CB", "TSC22D2", "NAB1", "PRPF38B", "RHOQ", "ZFAND5", "IVNS1ABP", "MED14", "MAPK1IP1L", "MYO1B", "NDEL1", "STARD4", "DCK", "KRAS", "GOLGA4", "WDR26", "SPAG9", "HIF1A", "FRMD4A", "ZNF800", "PTGER4", "ATP2B1", "OSBPL3", "PIK3AP1", "LYSMD3", "DMXL1", "GPSM2", "REL", "SRPK2", "ADAR", "UBE2D1"…
714	CEBPA_01	0.00775194	0.0499034	-0.362655	-1.93549	0	174	c("FBXO11", "CLINT1", "SP3", "USP34", "RASAL2", "FOXN3", "HNRNPR", "GPATCH11", "EP300", "CTDSPL2", "NFAT5", "GPBP1L1", "KMT2E", "ARID1B", "PPP1CB", "CDC42SE1", "PUM2", "SYNCRIP", "KDM6A", "CLOCK", "CSDE1", "RHOQ", "USP9X", "CDKL5", "ARRDC3", "SPRED1", "RC3H2", "MBNL1", "PRDM1", "SYNJ1", "FBXW7", "OSMR", "ERLIN1", "CCDC71L", "NOTCH1", "CHM", "ZEB1", "JARID2", "XPR1", "FSTL1", "FNBP1", "SIRPA", "CH…
715	DOANE_BREAST_CANCER_ESR1_DN	0.00609756	0.0499034	-0.485464	-1.93632	1	37	c("CHST3", "TTLL4", "MID1", "DSC2", "SOD2", "PSAT1", "SOX11", "SFRP1", "GABRP", "FOXC1", "BCL11A", "CXCL8", "UGT8", "EN1", "BBOX1", "ELF5", "TTYH1", "CRYAB", "GJB3", "MMP7", "VGLL1", "ASS1", "MIA", "KRT6B", "RARRES1", "KRT16", "SLPI", "KRT5", "GAL", "ART3")
716	SMID_BREAST_CANCER_RELAPSE_IN_BRAIN_UP	0.00306748	0.0499034	-0.496828	-1.9379	0	35	c("WWTR1", "PRKX", "CHST3", "TTLL4", "CENPF", "TNFRSF21", "CDH3", "MCM10", "CENPN", "SFRP1", "BCL11A", "LDHB", "TRIM29", "EN1", "KIFC1", "VSNL1", "CXCL9", "TMSB15A", "MMP7", "KCNK5", "VGLL1", "CP", "RARRES1", "KRT16", "DLX5", "PTX3", "IMPA2", "EGFL6", "ART3", "FOLR1", "PRAME", "MCM5")
717	GOBP_HEART_GROWTH	0.00387597	0.0499034	-0.429216	-1.9387	0	62	c("VGLL4", "MAPK14", "AKAP13", "ABL1", "YAP1", "SMAD1", "SKI", "HEG1", "YY1", "PPARA", "SAV1", "NOTCH1", "MIR590", "JARID2", "BMPR1A", "TGFBR1", "TGFBR2", "MEF2C", "CXADR", "ARID2", "PIM1", "GATA6", "PRKAR1A", "FOXC1", "TGFB2", "RUNX1", "PARP2", "DUSP6", "S1PR1", "SORBS2", "CDK1", "PDLIM5", "EDN1", "RBPJ", "RGS2", "HEY2", "FOXC2")
718	MORF_MDM2	0.00684932	0.0499034	-0.374645	-1.93913	0	149	c("STAG1", "MLLT10", "NFAT5", "ERC1", "TRIO", "CDC73", "JRKL", "UBE4B", "CLOCK", "CDKL5", "ATF2", "RREB1", "MSL3", "IPO9", "PHLDB1", "DBT", "MPZL1", "RBMXL1", "MPZL2", "BCL2L11", "MFN1", "FAS", "ZNF200", "FLT1", "MON2", "CLCN3", "ZBTB40", "RNF24", "PPP1R12B", "CFH", "ATP6V0A2", "CEP162", "AMMECR1", "ABCB10", "TSPAN2", "ADCY3", "R3HCC1L", "PLA2R1", "MSH3", "PGM3", "CASP10", "ERCC4", "JADE3", "PTPR…
719	GSE26890_CXCR1_NEG_VS_POS_EFFECTOR_CD8_TCELL_UP	0.0075188	0.0499034	-0.363815	-1.94194	0	173	c("DNAJC13", "GTF3C2", "FBXO34", "ITCH", "TET2", "AIDA", "ESF1", "HEG1", "PHIP", "ELF1", "OXSR1", "CSDE1", "ZEB2", "MBD5", "G3BP2", "LARP1", "PELI1", "EIF2AK2", "CPSF2", "ZSCAN29", "AP4E1", "PNPT1", "BAZ1A", "ZC3H11A", "STARD4", "LYN", "CAPRIN1", "CEP295", "KBTBD2", "NCOA7", "SLFN5", "SPATA13", "CNOT6L", "DEK", "CHD7", "SAMHD1", "TMEM140", "CCNL1", "NAMPT", "XAF1", "PARP14", "FAP", "ANKRD12", "PU…
720	GSE37301_CD4_TCELL_VS_GRANULOCYTE_MONOCYTE_PROGENITOR_DN	0.00662252	0.0499034	-0.378156	-1.9421	0	138	c("VGLL4", "HIVEP1", "ITGB1", "AFAP1", "CBLB", "RAPGEF1", "HIVEP2", "SMC6", "AAK1", "IFNAR2", "SMAD1", "MAP4K4", "NOD1", "RBBP6", "FOXJ3", "UTRN", "RFX7", "BCL2L11", "RFX5", "JARID2", "TTC3", "F2R", "MTBP", "EIF4E", "ATXN2L", "PLEKHG2", "MINK1", "RNF19A", "PRKCH", "SLC11A2", "NF1", "AHR", "NT5E", "ARHGAP26", "SH3KBP1", "TIAM1", "EPAS1", "PLSCR1", "RIOK1", "DCLK2", "SLC20A1", "TNFSF8", "EHD3", "ST…
721	GSE17721_0.5H_VS_4H_CPG_BMDC_DN	0.00724638	0.0499034	-0.363163	-1.94246	0	165	c("ADAM17", "CREB1", "CWC22", "TANK", "TOP1", "SYNE2", "FAM53C", "ZC3H15", "RAB1A", "KCTD10", "TJP1", "RAB10", "DENND5A", "PLAGL2", "WNK1", "ZNF436", "PPP1R15B", "CRY1", "NCK2", "ITGAV", "CCNJ", "NFKB1", "FNDC3A", "FBXW11", "ABCA1", "TRIM26", "AFF1", "RFFL", "CHM", "REL", "ANXA1", "RNF19A", "MYLK", "JAK2", "EYA3", "NRP2", "MKI67", "SLC39A14", "CALCRL", "RNF19B", "ITGA5", "ICAM1", "MTF2", "KAT2B",…
722	GSE2405_HEAT_KILLED_VS_LIVE_A_PHAGOCYTOPHILUM_STIM_NEUTROPHIL_9H_DN	0.00763359	0.0499034	-0.365956	-1.94313	0	162	c("CCNYL1", "STAM", "SCLT1", "USP6NL", "DOCK7", "SLC35D1", "BRMS1L", "PLEKHG1", "KIF20B", "GEN1", "MPHOSPH9", "RBMS2", "YES1", "KLHL24", "WRN", "CREB3L2", "ATL2", "PTPN14", "STARD4", "CSGALNACT1", "CPNE8", "DENND4C", "AFF1", "RAP2A", "WDHD1", "HMGCS1", "ERLIN1", "BRWD1", "LMBR1", "GPSM2", "KIF11", "SNRNP48", "GRHL1", "NUAK1", "LAMA4", "KIF18A", "ARHGAP11A", "PTPN21", "SIK2", "ZNF35", "SLIT2", "SL…
723	GOBP_RAP_PROTEIN_SIGNAL_TRANSDUCTION	0.00469484	0.0499034	-0.660525	-1.94328	1	13	c("RAPGEF2", "RAPGEF1", "CBL", "RAP2B", "RAP1A", "RDX", "RAP2A", "KIF14", "RAP1B")
724	GNF2_MMP1	0.00280112	0.0499034	-0.53336	-1.94627	0	27	c("CALU", "PXDN", "RAI14", "FBN1", "KDELR3", "TNFAIP6", "THBS2", "GFPT2", "CEMIP", "LOXL2", "B4GALT1", "PLOD2", "GREM1", "SERPINH1", "CCL2", "PLOD1", "TWSG1", "SERPINE1", "IL1B", "MMP1", "CXCL1", "PTX3", "IL6")
725	GSE2405_0H_VS_24H_A_PHAGOCYTOPHILUM_STIM_NEUTROPHIL_DN	0.00740741	0.0499034	-0.364649	-1.94636	0	167	c("CLIC4", "KCTD18", "ACVR2A", "FNDC3B", "DOCK7", "MYO9A", "LIG4", "CDC14B", "CHST11", "STIL", "FRMD4B", "TBC1D23", "LRRK1", "DPYD", "CREB3L2", "REEP3", "PTPN14", "RNF216", "DENND4C", "STARD8", "PXDN", "AFF1", "C1orf112", "DNA2", "TCF4", "WWC2", "BRCA2", "PRNP", "GRHL1", "CACHD1", "CENPF", "PRIM2", "PTPN21", "ARHGAP24", "CFH", "LRP1", "PRKD1", "PARPBP", "ZNF711", "ZNF35", "CENPE", "ENTPD1", "CDCP…
726	GSE37301_MULTIPOTENT_PROGENITOR_VS_LYMPHOID_PRIMED_MPP_DN	0.00645161	0.0499034	-0.373816	-1.94642	0	142	c("DDX3X", "MYO1E", "TJP2", "ARL5B", "EVI5", "SNX18", "NEDD4", "RYK", "UHRF2", "VCL", "PRKAB2", "PPFIBP1", "ITGAV", "IPMK", "MALT1", "MDFIC", "SPTY2D1", "ARAP2", "SEC24D", "TTBK2", "ANTXR2", "IDH3A", "DENND4C", "MAFG", "KCTD12", "CHSY1", "DENND4A", "CNOT6L", "DST", "ANXA1", "NR3C1", "PLSCR4", "VAMP7", "ITGA4", "PADI2", "MAPKBP1", "CENPL", "SAMSN1", "PPP2R3A", "TEX2", "CDR2", "FEM1C", "LDLR", "AHN…
727	GAURNIER_PSMD4_TARGETS	0.0030303	0.0499034	-0.492862	-1.94711	0	36	c("IFNGR1", "NFKB1", "TGFBR1", "IL17RA", "CCR1", "C5AR1", "C3", "CXCL16", "CD86", "IL13RA1", "C3AR1", "CCR5", "CXCL8", "CCL2", "CCL8", "TNF", "CXCL10", "CCL18", "CXCL11", "CXCL9", "IL16", "CXCL1", "CCL13", "B2M", "CXCL2", "IL6")
728	GSE12366_PLASMA_CELL_VS_NAIVE_BCELL_DN	0.00757576	0.0499034	-0.362261	-1.94742	0	175	c("OSBPL11", "CBLB", "AMMECR1L", "ACTR3", "ITSN2", "DHX15", "ARID1A", "HNRNPR", "WASF2", "CTDSPL2", "RBMS1", "SNX29", "DDX21", "MYH9", "IFNGR1", "RPS6KA3", "ZC3HAV1", "SERTAD2", "SETD2", "OPN3", "EEA1", "SH2B3", "PLEKHG1", "CCDC50", "TGOLN2", "MBNL1", "CRKL", "MED14", "HNRNPK", "ZNF518B", "DR1", "ARAP2", "FIGNL1", "LBR", "ATXN7", "USP31", "MDN1", "KPNA5", "TOB2", "ZNF736", "METTL8", "ADD3", "SUPT…
729	GSE46606_UNSTIM_VS_CD40L_IL2_IL5_1DAY_STIMULATED_IRF4MID_SORTED_BCELL_UP	0.0075188	0.0499034	-0.365	-1.94826	0	173	c("FBXO11", "DDX3X", "NT5C2", "DHX9", "RECQL", "LRCH1", "YME1L1", "DSE", "FOXN2", "PPIG", "DNAJC24", "UBA6", "ADAM10", "ATG4C", "SMC4", "ZRANB1", "MPHOSPH9", "USP24", "IQCB1", "FNBP1L", "HNRNPK", "RLIM", "RAF1", "EPS8", "RAB8B", "ELK3", "TTYH3", "GBF1", "TNFAIP3", "PRDM1", "ATP11A", "HMGCR", "DNAJC2", "RBM15", "DCLRE1A", "UBA3", "MTBP", "ATXN2L", "MSRB3", "EPHA2", "METAP2", "MAP3K3", "TXNRD1", "R…
730	GSE22313_HEALTHY_VS_SLE_MOUSE_CD4_TCELL_DN	0.00775194	0.0499034	-0.365168	-1.9489	0	174	c("INPP4A", "TBC1D14", "ATF7", "FRMD4B", "CARD6", "ELK3", "TRIM5", "FAM168A", "ANTXR2", "TLN2", "SERPINB8", "RASSF2", "CD93", "CLSPN", "KIF23", "PTGER4", "NCAPG2", "NCOA4", "PRIM2", "C4orf46", "GANAB", "CENPI", "ST8SIA4", "RFC3", "MELK", "LMNB1", "LCLAT1", "MKI67", "CTPS1", "CDCA8", "LTBP2", "HJURP", "CEP55", "SLC9A9", "MEF2C", "ANTXR1", "SHCBP1", "PARP1", "TPX2", "RRM2", "TNFSF8", "GSTCD", "CCNA…
731	MIR877_3P	0.00645161	0.0499034	-0.377165	-1.94945	0	139	c("RBFOX2", "TIMM23B", "B3GALNT2", "ALS2", "TNRC6B", "TANC1", "EXTL2", "USP46", "ARIH1", "ZNF430", "CCDC186", "ATP11C", "AQR", "RBM7", "TM9SF3", "SMC1A", "TCF7L2", "RBM41", "ZNF618", "KCMF1", "KIF5B", "ANTXR2", "RAP1A", "FRMD4A", "ATP2B4", "ATP6V1A", "DCLRE1A", "PUS10", "SNRNP48", "ABI2", "CLCN3", "LMO7", "STAG2", "PTGFRN", "TYW1", "SLTM", "PAQR8", "KIAA1549", "GCNT2", "LTBP2", "ZNF37A", "SMARCD1…
732	GROSS_HYPOXIA_VIA_ELK3_AND_HIF1A_UP	0.00598802	0.0499034	-0.386425	-1.95055	0	124	c("JMJD1C", "MAPK6", "ACAP2", "CDC42SE1", "XPNPEP1", "SERTAD2", "VHL", "SPAST", "RNGTT", "ETS1", "MERTK", "BCL10", "TRAF6", "PGAM1", "ALDH1L2", "KLF6", "DNAJB4", "RORA", "CD93", "CLCN5", "PTGER4", "WSB1", "PALLD", "HOMER1", "PPRC1", "RCOR1", "CHIC2", "ME2", "SPRY4", "PNRC1", "ARHGAP5", "SGK1", "RPS6KC1", "GBE1", "AFG3L2", "PDK1", "CNOT7", "DDX39B", "SPRY2", "INSIG2", "CRTC3", "PGK1", "ATP7A", "ZN…
733	GSE30971_CTRL_VS_LPS_STIM_MACROPHAGE_WBP7_KO_2H_UP	0.00684932	0.0499034	-0.377766	-1.95067	0	148	c("CCDC93", "TMEM39A", "MTF1", "ZBTB43", "NFAT5", "CLIC4", "DENND5A", "SH3BP5", "SVIL", "LIMK2", "NFKB1", "TP53BP2", "MAP3K4", "MAP3K5", "ABCA1", "MPZL1", "LCOR", "AGO2", "USP12", "SAV1", "KBTBD2", "MYO10", "FLT1", "ADAM19", "HRH1", "MET", "ARHGAP24", "UBTD2", "WTAP", "SLC11A2", "HSPA13", "KANK1", "STAT3", "PDSS1", "OPHN1", "TWF1", "SLC20A1", "ETS2", "SLC2A3", "AGPAT4", "AKT3", "ACSL1", "TAB3", "…
734	GSE29617_CTRL_VS_TIV_FLU_VACCINE_PBMC_2008_UP	0.00684932	0.0499034	-0.377814	-1.95091	0	148	c("DYNC1LI2", "NFE2L2", "SMNDC1", "ZBTB21", "DHX15", "USP42", "JMJD1C", "EML4", "RAB1A", "ETF1", "SAP130", "BCLAF1", "SDE2", "TSC22D2", "ETV3", "ZBTB5", "YTHDC1", "IVNS1ABP", "DCP1A", "RBM7", "RICTOR", "UBXN7", "SNRK", "PPTC7", "NDEL1", "ZNF234", "GOLGA4", "HIF1A", "FOSL2", "ELF4", "L3MBTL3", "KBTBD2", "CCDC71L", "RASGEF1B", "JARID2", "REL", "ITPRIP", "NUAK1", "CCNL1", "ZNF236", "PTBP2", "NAMPT",…
735	MIR6754_5P	0.00480769	0.0499034	-0.414706	-1.95132	0	82	c("GIT2", "RAPGEF1", "TRIP12", "NFAT5", "KCTD7", "ERCC6L2", "SMG6", "ZBTB34", "SKI", "MEF2A", "ARHGEF11", "KMT2A", "AGO1", "GANC", "KIAA1671", "SUFU", "TBC1D8B", "OSBP", "SLC6A6", "CLCN6", "EIF4EBP2", "ADAM19", "GXYLT1", "PRICKLE1", "MAPKBP1", "SMARCD1", "FAM222B", "CDK14", "MITF", "FANCC", "NR1D2", "ZDHHC3", "PCYT1A", "IFFO2", "IKZF1", "TAP2", "DUSP3", "SDC3", "RAP1GAP2", "TRIB2", "IL17RD", "CDK…
736	REACTOME_RAC3_GTPASE_CYCLE	0.00480769	0.0499034	-0.414711	-1.95134	0	82	c("GIT2", "NCKAP1", "ITGB1", "RAPGEF1", "WASF2", "SWAP70", "CYFIP1", "TRIO", "ABI1", "SNAP23", "ABL2", "TAOK3", "LMAN1", "FERMT2", "ARHGAP21", "DSG2", "TMPO", "ARAP2", "LBR", "ABI2", "ARHGAP5", "PAK2", "ARHGAP42", "EPHA2", "ARHGAP26", "TIAM1", "PIK3R1", "LEMD3", "MCAM", "ARAP3", "OPHN1", "RACGAP1", "DEPDC1B", "NCF2", "ARHGAP17", "RAB7A", "JAG1", "VANGL1", "NCKAP1L", "CYBB", "TFRC", "DIAPH3", "DOC…
737	AKL_HTLV1_INFECTION_DN	0.00377358	0.0499034	-0.449645	-1.95254	0	56	c("ITGB1", "REV3L", "CEP192", "MDFIC", "FAM3C", "ANXA1", "UBE2J1", "PNISR", "UFL1", "CCNC", "PDE4DIP", "LANCL1", "MEF2C", "AKAP9", "PTPN3", "SERINC1", "PECAM1", "FYN", "PTPN2", "CPVL", "KHDRBS3", "CD86", "GPR65", "DUSP6", "CDK19", "RPIA", "ENPP2", "DNAJB6", "CD3G", "TMEM45A")
738	AZARE_STAT3_TARGETS	0.00271003	0.0499034	-0.549306	-1.95352	0	24	c("DDX3X", "DHX9", "NUP160", "CLIC4", "G3BP2", "NUP188", "COPA", "MCL1", "THBS1", "TWF1", "FN1", "PCDH7", "B4GALT1", "TNC", "CDV3", "CHP1", "CDK17", "TP63", "ITGB6")
739	GSE18791_UNSTIM_VS_NEWCATSLE_VIRUS_DC_10H_DN	0.00684932	0.0499034	-0.378329	-1.95357	0	148	c("HIVEP2", "PHACTR4", "RGL1", "USP6NL", "ARL5B", "EXTL2", "ZC3HAV1", "NAA25", "MYD88", "ARHGEF11", "TTF2", "MAML2", "PNPT1", "TRIM5", "TRIM26", "GPR180", "MFN1", "FAS", "FUT4", "MASTL", "SLFN5", "PI4K2B", "STX11", "STAT2", "C21orf91", "ARHGAP27", "TRIM22", "APOL6", "ADAR", "ALPK1", "XAF1", "PARP14", "NEXN", "PLSCR1", "STAT1", "CASP10", "PGAP1", "PARP9", "CMTR1", "DTX3L", "PDE4B", "NEDD9", "IFIH1…
740	PRDM5_TARGET_GENES	0.00381679	0.0499034	-0.453883	-1.95459	0	55	c("NT5C2", "CREB1", "SH3GLB1", "JMJD1C", "LAMC1", "CUL3", "ELF1", "CSDE1", "CEP350", "ARID5B", "SUN1", "ZEB2", "KDM2B", "DNAJB4", "WWTR1", "ANTXR2", "AGO2", "RMND5A", "LIMA1", "ANKS6", "ANKRD13A", "FAP", "VEZT", "ZNF521", "MAP3K7", "DLG5", "SDC3", "WDR7", "TTC23", "SLC7A7", "LIMCH1", "ERICH1", "PM20D2", "SULF1", "CTBP2")
741	GSE360_L_DONOVANI_VS_B_MALAYI_HIGH_DOSE_MAC_UP	0.00740741	0.0499034	-0.366348	-1.95543	0	167	c("OTUD4", "TCF12", "DDX18", "TRIP12", "CCSER2", "LTN1", "TDG", "GTF2A1", "CSNK1A1", "NUP153", "ZNF292", "SH3BP5", "KDM3B", "TSC22D2", "WNK1", "CAPZA2", "OXSR1", "ZNF638", "YTHDC1", "CHD8", "RNGTT", "PTPN9", "ZNF148", "ATF2", "MDFIC", "ZNF451", "BAZ1A", "ZC3H11A", "LBR", "MPZL1", "GMPS", "FOSL2", "BTBD3", "ZFC3H1", "USP12", "SLC9A6", "HYOU1", "DCHS1", "RAI14", "SEL1L3", "ARMC8", "VCAN", "GDI2", "…
742	GSE22886_CD4_TCELL_VS_BCELL_NAIVE_DN	0.0060241	0.0499034	-0.382592	-1.9555	0	129	c("KCTD20", "SOCS5", "LHFPL2", "MYO1E", "ZNF532", "GPATCH2L", "TRIO", "NOD1", "MKLN1", "DCAF17", "EVI5", "ZC3H7B", "IQCB1", "SBNO1", "SMAD5", "TNS3", "PARG", "ZNF468", "MYO1B", "MPZL1", "PTPRK", "CD200", "HMGCS1", "ADAM19", "TCF4", "GALNT3", "KATNBL1", "NEK4", "MTMR9", "ENTPD1", "PHLPP2", "TGFBR1", "MEF2C", "PLCG2", "WEE1", "DTX4", "STRN3", "EHD3", "AP1G1", "UTP14C", "CDK14", "GTPBP2", "MAP1B", "…
743	GSE24634_TREG_VS_TCONV_POST_DAY10_IL4_CONVERSION_UP	0.00775194	0.0499034	-0.366814	-1.95769	0	174	c("PCBP1", "SMC6", "IQGAP1", "DDX46", "PPP1CB", "CFLAR", "TJP2", "CASP8", "SEC24C", "TMEM43", "CUL3", "POLH", "TAOK3", "SMC4", "SMC2", "CBFB", "TOPBP1", "NUP50", "TMPO", "TAF2", "CREB3L2", "ARAP2", "PHTF2", "BUB1B", "MANEA", "IFI16", "BARD1", "SPATS2L", "CHFR", "RNF44", "KIF11", "MTMR1", "FNBP1", "KIF18A", "ASPM", "MCM6", "GTPBP4", "DLGAP5", "TAF5", "PPAT", "ST8SIA4", "RFC3", "MELK", "CENPE", "EP…
744	REACTOME_REGULATION_OF_RUNX1_EXPRESSION_AND_ACTIVITY	0.00254453	0.0499034	-0.618247	-1.95873	0	17	c("AGO3", "PTPN11", "TNRC6B", "AGO4", "CBFB", "AGO1", "AGO2", "TNRC6A", "CDK6", "RUNX1", "PML")
745	GSE22886_NAIVE_VS_MEMORY_TCELL_DN	0.00775194	0.0499034	-0.367015	-1.95876	0	174	c("LIMS1", "SEC31A", "ZFR", "TNKS2", "HIVEP2", "ACVR1", "TMOD3", "FBXO34", "MEX3C", "ACAP2", "FOXN2", "CAB39", "AIDA", "EIF4G2", "YIPF5", "JRKL", "ORC2", "TAB2", "DOCK9", "IVNS1ABP", "CMPK1", "SUSD6", "FRMD4B", "CBFB", "NCK2", "PDS5A", "MDFIC", "TP53BP2", "ELK3", "CASP2", "PHTF2", "KCMF1", "RAP1A", "TMEM123", "MFHAS1", "EIF4EBP2", "MBNL3", "DEK", "G3BP1", "BMPR1A", "EDEM1", "CDC5L", "RAD23B", "DU…
746	MIR3150B_3P	0.00520833	0.0499034	-0.394014	-1.9592	0	110	c("LUZP1", "IGF2R", "HBP1", "INO80D", "PRPF4B", "ZBTB39", "MTPN", "ANKS1A", "SLC25A13", "MMADHC", "SH3PXD2A", "ATL2", "UBXN7", "DLG1", "BAZ2A", "FAM168A", "CSGALNACT1", "RORA", "CLSPN", "XPO7", "DOCK8", "FMNL3", "RFX5", "RNF44", "PRDM15", "TNS1", "FOXJ2", "USB1", "DAB2", "SLC25A36", "IKZF4", "DTX4", "EXOC8", "CD302", "PBX2", "PDPR", "KIAA1549L", "FBXO42", "PARP11", "UHMK1", "MYO1D", "NRN1", "IFFO…
747	GSE17721_LPS_VS_CPG_1H_BMDC_DN	0.00740741	0.0499034	-0.366461	-1.96001	0	169	c("SOS1", "ITGB1", "NFE2L2", "SF3B1", "TOP1", "ZBTB21", "RASAL2", "KPNA3", "KCTD10", "APAF1", "SWAP70", "CLIC4", "DDX46", "UTRN", "PNN", "RASA2", "ZNF436", "PRPF38B", "BIRC2", "SLC41A1", "NCK2", "S100PBP", "BCKDHA", "SFMBT2", "FBXW11", "PHLDB1", "ZNF207", "SGMS1", "TOB2", "CD200", "RFFL", "BRD2", "SLC38A2", "SIRT1", "CDYL", "PUS10", "CHIC2", "SLC41A2", "AEBP2", "MTMR1", "RIPK4", "USP47", "RNF19A"…
748	CHIARADONNA_NEOPLASTIC_TRANSFORMATION_KRAS_UP	0.00531915	0.0499034	-0.394045	-1.96121	0	113	c("TCF12", "DHX9", "NFE2L2", "TOP1", "IGF2R", "MAPK6", "BACH1", "IVNS1ABP", "SMC2", "TOPBP1", "DNMT1", "MYO1B", "FIGNL1", "FAM3C", "ADAM19", "NCAPH", "PPID", "UBA2", "EFNB2", "PLK4", "SPRED2", "SET", "ANP32E", "PLSCR1", "RRM2", "CDC7", "RASA1", "ST6GAL1", "ITGA6", "ANGPTL2", "POLA1", "CASP4", "TUBB6", "ILF2", "CENPA", "RBL1", "PCDH7", "RRM1", "SEMA7A", "THBS2", "ANKH", "SSRP1", "NAV2", "E2F8", "K…
749	WP_INTERFERON_TYPE_I_SIGNALING_PATHWAYS	0.00369004	0.0499034	-0.470565	-1.96192	0	49	c("CREB1", "MAPK14", "MTOR", "RAPGEF1", "CBL", "PTPN11", "PIAS1", "JAK1", "IFNAR2", "CRKL", "CRK", "RAP1A", "IFNAR1", "STAT2", "REL", "EIF4E", "STAT3", "PIK3R1", "PIAS3", "STAT1", "PTPRC", "MAP3K1")
750	GSE42021_TCONV_PLN_VS_CD24HI_TCONV_THYMUS_UP	0.0075188	0.0499034	-0.367779	-1.9631	0	173	c("SOS1", "NR2C2", "TOP1", "UBXN4", "SMC6", "BACH1", "KIF2A", "DENND5A", "RBMS1", "CASP8", "ASCC3", "ARIH1", "DOCK4", "HEG1", "ARID5B", "ATP10D", "LARP1", "PPWD1", "USO1", "RBM7", "DPYD", "KIAA0586", "KDM7A", "MCL1", "MTHFD2", "CTDSP2", "ERAP1", "RAB27A", "ERLIN1", "TBC1D5", "RIOK3", "VPS13C", "RFX5", "BTN3A1", "DYRK2", "MET", "GGCX", "TRIM22", "APOL6", "CFH", "TMEM140", "ASPM", "BTN3A3", "NMI", …
751	REACTOME_RAC2_GTPASE_CYCLE	0.00473934	0.0499034	-0.420307	-1.96343	0	80	c("GIT2", "NCKAP1", "ITGB1", "WASF2", "SWAP70", "IQGAP1", "CYFIP1", "TRIO", "ABI1", "DOCK4", "TAOK3", "LMAN1", "ARHGAP21", "DSG2", "TMPO", "LBR", "ABI2", "DOCK1", "PAK2", "ARHGAP42", "EPHA2", "DOCK2", "ARHGAP26", "TIAM1", "PIK3R1", "LEMD3", "MCAM", "OPHN1", "RACGAP1", "DEPDC1B", "NCF2", "ARHGAP17", "RAB7A", "VANGL1", "NCKAP1L", "CYBB", "TFRC", "DIAPH3", "DOCK10", "ANKLE2", "VAMP3")
752	PATEL_SKIN_OF_BODY_ZOSTAVAX_AGE_70_93YO_VZV_CHALLENGE_3DY_UP	0.00520833	0.0499034	-0.406341	-1.96382	0	98	c("CALU", "ZNF567", "MYO5A", "SH2B3", "SMC2", "SRSF11", "ATP11A", "CAPRIN1", "NID1", "PTGER4", "PIK3AP1", "FPR3", "GLIPR1", "CD84", "DAB2", "TFEC", "SAMSN1", "LIPA", "MARCKS", "RHOJ", "DDOST", "CCR1", "IKBIP", "C1RL", "LCP1", "CYBB", "MPEG1", "TLR7", "TACC1", "CTSS", "LGMN", "CPVL", "BCAT1", "CLIC2", "EVI2B", "IKZF1", "CD86", "IL13RA1", "C3AR1", "SRGN", "ZFP36L2", "NPL", "LYZ", "SLC7A7", "LILRB2"…
753	GSE26290_CTRL_VS_AKT_INHIBITOR_TREATED_ANTI_CD3_AND_IL2_STIM_CD8_TCELL_DN	0.0075188	0.0499034	-0.367679	-1.96408	0	168	c("CSGALNACT2", "FOXN3", "MORC3", "SPIN1", "MYO1E", "XRN1", "IFNAR2", "ZBTB39", "DIP2B", "ESYT2", "ACVR2A", "SGTB", "TP53BP1", "SERTAD2", "ETV3", "HEG1", "CRLF3", "DOCK9", "RNF144A", "RAP2B", "SLC41A1", "FRMD4B", "PPFIBP1", "SP4", "SPTY2D1", "RAB8B", "NEK6", "ADARB1", "TGDS", "TLK1", "RNF216", "KPNA5", "PAG1", "CHSY1", "HMGCR", "L3MBTL3", "HMGCS1", "JARID2", "RIT1", "ITPRIP", "MBP", "CAMK2G", "TG…
754	GSE21380_NON_TFH_VS_TFH_CD4_TCELL_DN	0.00740741	0.0499034	-0.368363	-1.96619	0	167	c("STAG1", "SLC12A6", "EP300", "AGO4", "TRIO", "IWS1", "UGGT1", "SMG6", "UTRN", "OSBPL9", "RASA2", "CDC14B", "CSDE1", "ATF7IP", "ATP10D", "EIF2AK4", "KLHL28", "ANKRD6", "HNRNPK", "MSL2", "DMXL2", "ZNF518B", "S100PBP", "TP53BP2", "TRIM5", "NCOA1", "FIGNL1", "FLNA", "DOCK8", "MORF4L1", "ECT2", "CELF2", "FAM13B", "CHD9", "PLCB4", "PTPN22", "ADAR", "PNRC1", "TNS1", "PHF8", "CEP68", "FYCO1", "PERP", "…
755	GSE6269_FLU_VS_STREP_PNEUMO_INF_PBMC_UP	0.00763359	0.0499034	-0.3756	-1.96715	0	157	c("SON", "PRPF40A", "UBXN4", "ABL1", "SETX", "POM121", "SMG1", "PPIG", "RBM25", "NAA15", "GPATCH8", "SYNCRIP", "SCAF11", "MKLN1", "DESI2", "GART", "ESF1", "PHACTR2", "HEG1", "THOC2", "TAF1B", "ZWILCH", "KMT2A", "EIF2AK2", "STIL", "SART3", "ACTN4", "GLG1", "EIF4G1", "RFWD3", "TGS1", "RORA", "NAA35", "SPDL1", "IFI16", "KPNB1", "BRD2", "WDHD1", "SPATS2L", "ZNF609", "PPID", "USP1", "TRIM22", "SBF1", …
756	REACTOME_REGULATION_OF_NPAS4_GENE_EXPRESSION	0.00455581	0.0499034	-0.711159	-1.9676	1	11	c("AGO3", "TNRC6B", "AGO4", "REST", "AGO1", "AGO2", "NR3C1", "TNRC6A")
757	GSE18893_TCONV_VS_TREG_24H_CULTURE_DN	0.00729927	0.0499034	-0.369601	-1.96804	0	163	c("ADAM17", "PAPOLG", "CBLB", "BMPR2", "SMARCA5", "CFLAR", "SCAF11", "EPB41L2", "SLC30A4", "MTMR2", "LPCAT2", "NCK2", "LRIG2", "ABCA1", "SUFU", "DBF4", "CD93", "FOXO1", "SPDL1", "NCAPG2", "BUB1", "NCAPH", "RASGEF1B", "CENPF", "TLR1", "PNRC1", "RAPGEF5", "SERINC5", "TAF5", "CENPE", "CEP55", "N4BP2", "STAT1", "SHCBP1", "DCLK2", "RNF213", "ETS2", "CDK6", "IFIH1", "EZH2", "TRIP13", "ZNF608", "SPNS2",…
758	GSE9988_LPS_VS_CTRL_TREATED_MONOCYTE_UP	0.00714286	0.0499034	-0.379682	-1.96902	0	151	c("RAPGEF2", "HIVEP2", "CCSER2", "DENND5A", "CFLAR", "ARL5B", "TAOK3", "PPP1R15B", "PELI1", "SUSD6", "TP53BP2", "DNAJB4", "MAP3K4", "STARD4", "TNFAIP3", "SERPINB8", "SGMS1", "ZFC3H1", "USP12", "SAV1", "DENND4A", "PSMD5", "PTGER4", "B3GNT2", "REL", "PIGA", "UBE2D1", "WTAP", "FOXO3", "PDSS1", "ICAM1", "DDX5", "MARCKS", "INHBA", "ETS2", "SOD2", "ACSL1", "HECW2", "GBP1", "PLEK", "BTG3", "TNFAIP6", "G…
759	GSE20366_CD103_KLRG1_DP_VS_DN_TREG_DN	0.0070922	0.0499034	-0.378403	-1.97007	0	153	c("NIPA2", "HBP1", "ARSB", "HNRNPLL", "SPIN1", "CAB39", "FMNL2", "RYK", "WNK1", "CDC14B", "ALMS1", "EEA1", "PLEKHA8", "VCL", "ANXA4", "ARHGAP21", "YES1", "DMXL2", "DCUN1D4", "USP28", "NPC1", "SKAP2", "CHSY1", "TBC1D5", "BRWD1", "CCDC71L", "BTBD19", "GNAQ", "CRYBG3", "NLN", "ARHGAP11A", "VAMP7", "TMBIM1", "LIX1L", "SNX2", "GLIPR1", "PAQR8", "PHLPP2", "SNX9", "LMNB1", "TWF1", "FARP1", "INTS7", "WEE…
760	GSE12366_PLASMA_CELL_VS_MEMORY_BCELL_DN	0.00740741	0.0499034	-0.369019	-1.97369	0	169	c("OSBPL11", "CBLB", "ITSN2", "HIVEP2", "RECQL", "DHX15", "TMOD3", "MTF1", "HNRNPR", "MORC3", "CTDSPL2", "JAK1", "ARID1B", "NOD1", "PUM2", "ZNF267", "PTAR1", "MYH9", "SERTAD2", "ETV3", "SNAP23", "SLK", "SKI", "PHACTR2", "ZMYM1", "MAPRE2", "ZWILCH", "TGOLN2", "RFX7", "HACE1", "MBNL1", "TOPBP1", "BRD3", "DCUN1D4", "CCNJ", "NFKB1", "GMEB1", "QSER1", "DCK", "SKAP2", "KPNA5", "ZNF736", "DENND4C", "BDP…
761	GOBP_IMPORT_INTO_NUCLEUS	0.00641026	0.0499034	-0.381783	-1.97491	0	140	c("MAPK14", "CBLB", "RANBP2", "FAM53C", "KPNA3", "TPR", "RAB23", "POM121", "NUP98", "KPNA4", "TNPO3", "KPNA1", "NUP153", "TNPO1", "IPO8", "NUP188", "IPO7", "NUP54", "ATF2", "KPNA6", "NUP50", "MDFIC", "PPP3R1", "IPO9", "IPO5", "SUFU", "NUP155", "STK4", "KPNA5", "FLNA", "RANBP6", "KPNB1", "NOLC1", "ECT2", "E2F3", "POM121C", "NOTCH1", "SPG11", "PRKD1", "NUP62", "NF1", "NUP214", "STAT3", "JAK2", "PIK…
762	MIR593_5P	0.00581395	0.0499034	-0.389999	-1.97516	0	123	c("OTUD4", "OSBPL11", "AMMECR1L", "SRSF10", "TET3", "MAP4K5", "STX17", "HEATR1", "MSN", "SP1", "DPP8", "ATF7IP", "GNAI3", "PIK3C2A", "NDST1", "ARHGAP21", "VKORC1L1", "KLHL24", "HP1BP3", "KLF6", "SEC24D", "MYO1B", "TTYH3", "MYO18A", "FKBP9", "FOXO1", "PTPDC1", "DZIP1", "L3MBTL3", "MYO5B", "EIF4EBP2", "MBNL3", "CHIC2", "SPSB1", "SIRPA", "RNF19A", "UBTD2", "KIF13A", "XIAP", "FAF2", "DNAJC3", "PAFAH1…
763	GSE28737_WT_VS_BCL6_HET_MARGINAL_ZONE_BCELL_DN	0.0070922	0.0499034	-0.379446	-1.9755	0	153	c("INPP4A", "OTUD4", "ZFR", "TMEM39A", "MAPK6", "BMPR2", "PKD2", "SH3PXD2B", "TANC1", "SMG1", "SMC3", "POLR1B", "TUBA1B", "LMTK2", "MYO9A", "RASA2", "SLC41A1", "PARP4", "URB2", "ACBD3", "TNFAIP3", "UBAP2", "CAMSAP2", "NUP155", "HIF1A", "PRKX", "PLAGL1", "RAB27A", "RBM27", "USP39", "NAPEPLD", "RIPK1", "MYO10", "OSBPL3", "PIK3AP1", "STX11", "BBX", "PRDM4", "NLN", "CHD7", "HECTD4", "RNF19A", "GLS", …
764	KEGG_REGULATION_OF_ACTIN_CYTOSKELETON	0.00763359	0.0499034	-0.37239	-1.97729	0	162	c("SSH1", "SOS1", "PIKFYVE", "NCKAP1", "ITGB1", "MAPK1", "PPP1R12A", "ROCK1", "DIAPH1", "WASF2", "IQGAP1", "CYFIP1", "PPP1CB", "ROCK2", "MYH9", "APC", "GNA12", "PIP5K1A", "MSN", "SOS2", "VCL", "MAP2K1", "CRKL", "RAF1", "LIMK2", "ITGAV", "ACTN4", "ACTN1", "CRK", "KRAS", "DIAPH2", "ARHGEF7", "RDX", "ENAH", "ITGA1", "GNA13", "PIK3CG", "ABI2", "F2R", "WASL", "DOCK1", "PAK2", "ITGA4", "ARPC2", "MYLK",…
765	GOBP_REGULATION_OF_RAS_PROTEIN_SIGNAL_TRANSDUCTION	0.00740741	0.0499034	-0.381657	-1.97794	0	152	c("GIT2", "ITGB1", "AKAP13", "CBL", "ABL1", "KCTD10", "ALS2", "MAP4K4", "CDC42SE1", "ABL2", "HEG1", "CUL3", "RASA2", "MAPRE2", "MFN2", "RAF1", "EPS8", "CYTH3", "CDC42SE2", "NRP1", "ABCA1", "GBF1", "CRK", "KRAS", "NOTCH2", "RDX", "DENND4C", "STAMBP", "STARD8", "RALBP1", "DENND4A", "PIK3CG", "NOTCH1", "MET", "F2R", "DAB2IP", "SSX2IP", "SPRY4", "ARHGAP24", "DENND4B", "KIF14", "NUP62", "ARHGAP42", "N…
766	GOBP_CELL_ADHESION_MEDIATED_BY_INTEGRIN	0.00473934	0.0499034	-0.430215	-1.97902	0	73	c("ADAM17", "ITGB1", "PTPN11", "SWAP70", "WNK1", "CRKL", "ITGAV", "CRK", "LYN", "ITGA1", "PIK3CG", "EXT1", "ITGA4", "EPHA2", "FBN1", "ITGA5", "PODXL", "EMILIN2", "ITGA2", "ITGA6", "ITGB8", "ACER2", "ITGBL1", "DPP4", "NCKAP1L", "PTK2", "ITGA9", "ITGB4", "SYK", "SNAI2", "TGFB2", "LPXN", "ADAM9", "CYP1B1", "ITGB2", "LIF", "MMRN1", "FERMT1", "PIEZO1", "SERPINE1", "FOXC2", "ITGAM", "PLAU", "ITGAX", "I…
767	GSE7852_THYMUS_VS_FAT_TCONV_DN	0.0075188	0.0499034	-0.370766	-1.97904	0	173	c("LUZP1", "CBLB", "AKAP13", "HIVEP2", "AGO3", "LATS2", "CYFIP1", "TJP2", "BCLAF1", "ZCCHC14", "TSC22D2", "TAB2", "MAPRE2", "RNF144A", "PTPN9", "ARHGAP21", "YES1", "KLF12", "ATXN7L1", "FRMD4B", "DAPK1", "MDFIC", "NFIL3", "CREB3L2", "PLXNC1", "PHF6", "SEC24D", "ANTXR2", "NOTCH2", "CD93", "CTNNA1", "APP", "DENND4A", "ATP2B4", "PTGER4", "ITGA1", "PLS3", "SLC38A2", "FLT1", "BMP2K", "EFNB2", "REL", "P…
768	GSE14699_NAIVE_VS_DELETIONAL_TOLERANCE_CD8_TCELL_DN	0.00714286	0.0499034	-0.3817	-1.97954	0	150	c("TRRAP", "NFE2L2", "IGF2R", "KLF13", "CLIC4", "ZNF318", "AQR", "NFATC3", "RNF144A", "NIPBL", "ACBD3", "ACTN1", "PHF6", "ZNF354C", "RASSF2", "CNN3", "BCL2L11", "AGO2", "ADD3", "ARID3B", "SFT2D2", "ADAM19", "SLFN5", "CRYBG3", "TRIM25", "PPP2R5C", "ENC1", "ALPK1", "SGK1", "USP53", "ZZEF1", "ARL4C", "FILIP1L", "NRP2", "EMP1", "EPAS1", "UBN1", "SOX4", "RCBTB2", "TGFBR2", "FANCD2", "RNF213", "SLC20A1…
769	MORF_MAGEA8	0.00534759	0.0499034	-0.397135	-1.98043	0	114	c("MLLT10", "NFAT5", "KPNA1", "CDC73", "JRKL", "UBE4B", "ATF2", "RREB1", "IPO9", "PHLDB1", "DBT", "MPZL1", "RBMXL1", "FAS", "MON2", "CLCN3", "ZBTB40", "RNF24", "CFH", "FAM13A", "CEP162", "AMMECR1", "ABCB10", "R3HCC1L", "PGM3", "ERCC4", "HEPH", "JADE3", "PTPRB", "FBXL4", "TRIM24", "F2RL1", "RBMS3", "MAP3K1", "EHHADH", "ITGBL1", "ZNF202", "ZBTB14", "ZNF141", "SLC33A1", "TBX19", "FZD5", "ATF6B", "TA…
770	GSE3982_MAC_VS_TH2_UP	0.00740741	0.0499034	-0.371133	-1.98097	0	167	c("AZI2", "MAPK1", "SMNDC1", "SOCS5", "RASAL2", "HBP1", "PPM1B", "CCSER2", "SWAP70", "HS2ST1", "NRBF2", "TRIO", "ZCCHC14", "FNDC3B", "TNPO1", "CLOCK", "ATM", "CAPZA2", "PLXNA1", "SOS2", "VCL", "KLHL24", "BCL10", "KDM7A", "SNX13", "GMFB", "AP5M1", "SPAG9", "SKAP2", "PAPSS1", "STARD8", "FRMD4A", "USP12", "MORF4L1", "TBC1D5", "DMXL1", "SLC25A24", "CHFR", "TMEM140", "FBXO38", "UBE2D1", "SLC11A2", "RP…
771	GSE3982_BCELL_VS_TH2_DN	0.00769231	0.0499034	-0.377376	-1.98128	0	158	c("AFAP1", "MIS18BP1", "CSNK1A1", "DDX6", "RPS6KA3", "G3BP2", "YES1", "DSG2", "TBC1D4", "DAPK1", "MSH6", "SLC31A1", "NFIL3", "ACOT9", "GMEB1", "ZNF207", "BUB1B", "CCNT1", "RBM28", "LRP12", "CDK2AP1", "C1orf112", "PALLD", "SFT2D2", "AGK", "HRH1", "MYOF", "ARHGAP11A", "RNF19A", "CENPI", "RAD23B", "DLGAP5", "HMMR", "TXNRD1", "PAK1IP1", "EPAS1", "FAP", "SLC39A14", "YIPF4", "FOXM1", "NCAPG", "RRM2", "…
772	GNF2_CDH11	0.00280112	0.0499034	-0.554547	-1.98162	0	25	c("LAMC1", "CALU", "FKBP9", "PXDN", "RAI14", "FSTL1", "LAMB1", "FBN1", "CDH11", "FN1", "COL5A2", "THBS2", "COL3A1", "GFPT2", "SRPX", "LOXL2", "SERPINH1", "COL5A1", "SERPINE1", "COL1A2")
773	GSE22886_NAIVE_BCELL_VS_BM_PLASMA_CELL_UP	0.0075188	0.0499034	-0.371015	-1.98191	0	168	c("KCTD20", "MLLT10", "EML4", "GMCL1", "NUP205", "ZNF532", "FASTKD2", "ZNF267", "WDR37", "DCAF17", "ARIH1", "PHC1", "OXSR1", "CRLF3", "SOS2", "SMC2", "PIK3C2B", "NIPBL", "SBNO1", "EFCAB14", "PARG", "BCL10", "SART3", "DPYD", "ARAP2", "ZNF468", "NOTCH2", "MDN1", "ARHGEF7", "STK4", "AKAP11", "CD200", "SUPT16H", "NHLRC2", "SLC25A24", "OTUD3", "FRYL", "MINK1", "DENND4B", "LYST", "SZT2", "ZCCHC2", "ENT…
774	TIEN_INTESTINE_PROBIOTICS_6HR_DN	0.00763359	0.0499034	-0.378486	-1.98227	0	157	c("AREL1", "RAPGEF2", "KIDINS220", "RBFOX2", "QKI", "RECQL", "TJP1", "MAPK6", "PPM1B", "ETF1", "RBMS1", "ATP2C1", "FNDC3B", "MPRIP", "PSMC1", "SEC14L1", "PLXNA1", "DOCK9", "SPAST", "FERMT2", "CALD1", "SNX6", "PICALM", "LRPPRC", "TMPO", "MAP3K4", "ACTN1", "CEP76", "PSME4", "WWTR1", "SGMS1", "PLEKHA5", "SLC7A6", "AMOTL2", "DDX1", "TCF4", "WWC2", "RBM15", "RIPK4", "UBE2D1", "CELF1", "SGK1", "LARS2",…
775	GSE42021_TREG_PLN_VS_CD24HI_TREG_THYMUS_UP	0.00729927	0.0499034	-0.369078	-1.98237	0	170	c("NFE2L2", "TANK", "FRRS1", "TOP1", "DHX15", "ZNF644", "AAK1", "TES", "ETF1", "DDX46", "CUL2", "LRRC58", "SLC30A4", "ACSL4", "EEA1", "TRA2B", "VCL", "PELI1", "YES1", "HNRNPK", "RREB1", "ATP13A3", "NDEL1", "KCMF1", "KRAS", "NOTCH2", "KCTD12", "DLD", "ANKRD28", "RMND5A", "RIOK3", "TSR1", "UBA3", "AASS", "GTPBP4", "EIF5", "SGK1", "SMAP1", "SLC25A15", "NF1", "TXNRD1", "PAK1IP1", "TAX1BP1", "CTPS1", …
776	chr2p25	0.00304878	0.0499034	-0.497331	-1.98366	0	37	c("ADAM17", "KIDINS220", "KLF11", "ASAP2", "YWHAQ", "ROCK2", "RNASEH1", "PDIA6", "RNF144A", "TAF1B", "PXDN", "GRHL1", "LPIN1", "RRM2", "NOL10", "ODC1", "E2F6", "SOX11", "ATP6V1C2", "ACP1", "SH3YL1", "MBOAT2", "CMPK2", "CPSF3", "ID2")
777	GSE11961_MARGINAL_ZONE_BCELL_VS_GERMINAL_CENTER_BCELL_DAY40_UP	0.00757576	0.0499034	-0.376263	-1.98466	0	159	c("AREL1", "NR2C2", "TRAM2", "HBP1", "DHX15", "MGA", "AAK1", "KCTD10", "STRN", "IREB2", "SPTBN1", "SLC30A6", "ANAPC1", "JAK1", "ARL5A", "ZNF280C", "SMG1", "ARID1B", "SENP6", "ARL5B", "USP37", "SACS", "PRKD3", "COG6", "PPP1R15B", "CHST11", "PLEKHA8", "IPO8", "ETS1", "PRMT9", "NUP50", "SEC24D", "LBR", "GOLGA4", "WDR26", "INPP5B", "ZNF654", "RBM27", "TTPAL", "SUSD1", "PDZD8", "USP1", "RCOR1", "CLCN3…
778	GSE36888_UNTREATED_VS_IL2_TREATED_STAT5_AB_KNOCKIN_TCELL_2H_UP	0.00724638	0.0499034	-0.370702	-1.98482	0	172	c("ATP2A2", "HPS5", "MTF1", "ASAP1", "PTPN12", "HNRNPLL", "SMURF1", "NFAT5", "LAMC1", "SH3PXD2B", "ATP2C1", "FNDC3B", "SPRED1", "MAML2", "TNS3", "LIMK2", "SURF4", "TP53BP2", "NRP1", "FIGNL1", "TNFAIP3", "LYN", "LRP12", "DGKH", "FUT4", "HRH1", "MET", "SLC41A2", "TTLL4", "SPRED2", "KLHL2", "PACSIN2", "DNAJC10", "ICAM1", "SAMSN1", "PNP", "SOD2", "NCF2", "PID1", "BTG3", "ITGB8", "BTBD10", "PIK3R5", "…
779	GSE40666_WT_VS_STAT1_KO_CD8_TCELL_UP	0.00724638	0.0499034	-0.371087	-1.98485	0	165	c("ASXL2", "SMC6", "KLF13", "WASF2", "CLIC4", "ESYT2", "TBC1D14", "HCFC2", "KLF7", "BICD2", "SKI", "SLC35D1", "SUN1", "SMC4", "KLHL18", "IPPK", "DOCK11", "PIK3C2A", "TMCC1", "PELI1", "SUSD6", "FNBP1L", "DAPK1", "NCK2", "MSH6", "SIPA1L1", "BBS9", "ARHGEF10", "ARAP2", "ACTN1", "PHF6", "TULP3", "NCOA1", "FAM168A", "STK4", "LRP12", "DZIP1", "L3MBTL3", "MFHAS1", "MYO10", "FMNL3", "PPP1R12B", "EDEM1", …
780	GSE7852_TREG_VS_TCONV_LN_UP	0.00724638	0.0499034	-0.371231	-1.98561	0	165	c("ATP2A2", "HNRNPLL", "ATXN1L", "SWAP70", "NFAT5", "LAMC1", "DENND5A", "NOD1", "MPRIP", "SNX18", "SLC35D1", "VPS54", "ANXA4", "LMAN1", "CHAMP1", "ARHGAP21", "ANKRD6", "TBC1D4", "ITGAV", "MDFIC", "KLF6", "NRP1", "PHTF2", "RORA", "CTNNA1", "PLAGL1", "STON1", "TMEM65", "OSBPL3", "REL", "F2R", "PLCB4", "STIM2", "SCPEP1", "ARHGAP24", "KIF13A", "SMAP1", "TMBIM1", "AHR", "NT5E", "TM7SF3", "MELK", "ENTP…
781	GSE360_CTRL_VS_M_TUBERCULOSIS_MAC_DN	0.0075188	0.0499034	-0.376016	-1.98635	0	161	c("HIVEP1", "CREB1", "ATP2A2", "HPS5", "MLLT10", "SOCS5", "MTF1", "SCAF8", "PKN2", "MAT2A", "MKLN1", "TSC22D2", "SLC30A4", "FERMT2", "PPWD1", "PRRG1", "DR1", "TAF2", "HNRNPH1", "DNAJB4", "ATP13A3", "ATRX", "ELF4", "INPP5B", "ZNF189", "OSMR", "TCF4", "PPARD", "AVL9", "FRYL", "STAG2", "UBE2J1", "UBE2D1", "DMTF1", "PDCL", "SPRED2", "HDAC2", "DVL3", "IBTK", "TNFAIP1", "MAPKBP1", "ANP32E", "SKP2", "ST…
782	GSE7768_OVA_ALONE_VS_OVA_WITH_LPS_IMMUNIZED_MOUSE_WHOLE_SPLEEN_6H_DN	0.00662252	0.0499034	-0.38263	-1.98796	0	144	c("RAPGEF2", "NFE2L2", "TANK", "TBC1D2B", "AGO3", "MEX3C", "MAPK6", "NCK1", "DSE", "BTBD7", "RGL1", "NOD1", "KLF7", "SDE2", "SRFBP1", "MYD88", "CRLF3", "NUP54", "RBM7", "PPFIBP1", "MALT1", "NFKB1", "MAP3K5", "NOTCH2", "RC3H1", "RFFL", "PTGER4", "KBTBD2", "GNA13", "SBDS", "REL", "STIM2", "TMEM168", "PNRC1", "CCNL1", "AHR", "RNF19B", "PLSCR1", "TFEC", "NDFIP2", "ICAM1", "SAMSN1", "LMBRD1", "HBS1L",…
783	GSE5542_UNTREATED_VS_IFNA_TREATED_EPITHELIAL_CELLS_6H_UP	0.00684932	0.0499034	-0.384309	-1.98915	0	149	c("LUZP1", "EIF3A", "ITGB1", "TANK", "TLN1", "ATXN1", "IQGAP1", "USP46", "SEC24C", "JOSD1", "PHACTR2", "SEC14L1", "ARID5B", "SMC4", "SH2B3", "ZEB2", "CHST11", "ANXA4", "SUSD6", "KDM5C", "MERTK", "SURF4", "ACOT9", "ACTN4", "ARAP2", "PRDM1", "NPC1", "NEK6", "PPARA", "ARFGAP3", "FAS", "HNRNPUL1", "SYT11", "ATP2B4", "NCOA7", "F2R", "PPP2R5C", "BMPR1A", "OGDH", "NABP1", "ENTPD1", "GNB1", "MEF2C", "ATP…
784	GSE17721_0.5H_VS_4H_LPS_BMDC_DN	0.00719424	0.0499034	-0.383002	-1.99076	0	154	c("PIKFYVE", "ATAD2B", "ITGB1", "TPR", "RAB10", "IQGAP1", "TANC1", "RGL1", "PPP1CB", "ABI1", "RPE", "FNBP4", "ATM", "CSDE1", "UPF2", "TRA2B", "METAP1", "VCL", "CCNJ", "NFKB1", "HP1BP3", "MGAT5", "MCMBP", "ACTN1", "DBR1", "TRIM26", "WSB2", "PLEKHA5", "ZNF189", "PALLD", "GNA13", "TCF4", "CCDC71L", "WWC2", "STAT2", "TRIM25", "CHIC2", "BMPR1A", "RBM43", "UBE2J1", "UBE2D1", "UBAP1", "KATNBL1", "NAMPT"…
785	FOXD3_01	0.00574713	0.0499034	-0.393778	-1.99158	0	121	c("FBXO11", "ATP2A2", "KDM3A", "SMAD1", "KMT2E", "PPP1CB", "SLC10A7", "ANKRD11", "UTRN", "ARID4A", "TLE4", "ZEB2", "PIK3C2A", "CALD1", "KLF12", "YWHAG", "RREB1", "MSL3", "TCF7L2", "NRP1", "RORA", "FRMD4A", "PCDH17", "ANKRD28", "FSTL1", "STAG2", "SGK1", "NEO1", "FGFR1OP2", "TFEC", "MEF2C", "ARHGEF12", "MARCKS", "TBL1XR1", "SLIT3", "CXADR", "POGZ", "CAST", "LMO4", "ZHX2", "ETV5", "ERRFI1", "CRIM1",…
786	chr1p22	0.00364964	0.0499034	-0.474095	-1.99161	0	50	c("SH3GLB1", "ZNF644", "PKN2", "HS2ST1", "EVI5", "FNBP1L", "BCL10", "LRRC8B", "DR1", "RBMXL1", "GCLM", "ODF2L", "LRRC8C", "SSX2IP", "RPAP2", "TMED5", "CCDC18", "ZNF326", "MTF2", "ARHGAP29", "PTGES3P1", "CDC7", "GBP1", "LMO4", "LRRC8D", "DNTTIP2", "SNORA66", "CTBS", "GBP5", "ZNHIT6", "GBP4", "GBP1P1", "GBP2", "DDAH1", "LPAR3", "BCAR3")
787	GSE1460_INTRATHYMIC_T_PROGENITOR_VS_CD4_THYMOCYTE_DN	0.00729927	0.0499034	-0.373839	-1.9921	0	166	c("CBLB", "HIVEP2", "PTPN12", "SPTBN1", "STX17", "JAK1", "ACVR2A", "MSN", "SH2B3", "VCL", "G3BP2", "MAP2K1", "CBFB", "HNRNPH1", "ACTN1", "RAB8B", "TNFAIP3", "CAMSAP2", "PLEKHA1", "ADARB1", "RASSF2", "FOXO1", "CD200", "INPP5B", "RAB29", "DCHS1", "DCLRE1A", "KLF10", "ENC1", "PRKCH", "TOR1AIP1", "SGK1", "IL6R", "ABLIM1", "PHLPP2", "EPAS1", "GALNT11", "STAT1", "LBH", "COL6A3", "LPIN2", "SGPL1", "ZFP3…
788	GRAHAM_CML_DIVIDING_VS_NORMAL_QUIESCENT_DN	0.00462963	0.0499034	-0.430576	-1.99256	0	74	c("SPTBN1", "NFAT5", "SH3BP5", "RABGAP1", "ANXA5", "SVIL", "PPFIBP1", "TCF7L2", "MPZL2", "CD200", "IFI16", "PTGER4", "TCF4", "TRIM22", "FNBP1", "CTSO", "GLIPR1", "EMP1", "ERG", "INHBA", "SOD2", "PTPRC", "MIR22HG", "BCL11A", "IDS", "NRIP1", "CXCL8", "BIRC3", "DUSP6", "LIMCH1", "MYO5C", "EVI2A", "ADAM28", "TNFSF4", "CCNG2", "SORL1", "OPTN", "GBP2", "CXCL11", "CD44", "IL1B", "TM4SF1", "CYTIP", "ALOX…
789	MODULE_122	0.00552486	0.0499034	-0.394804	-1.99335	0	118	c("VCL", "DDR2", "PTPRF", "DSG2", "PPFIBP1", "ITGAV", "FAT1", "NRP1", "NID1", "PCDH17", "LAMA4", "LAMB1", "COL4A1", "NEO1", "FBN1", "SSPN", "MCAM", "ITGA5", "CDH3", "ICAM1", "COL6A3", "ADAM12", "PTK7", "CDH5", "FN1", "CCR1", "LAMA2", "ITGA2", "ECM2", "NEDD9", "ITGBL1", "RND3", "CDH13", "PECAM1", "COL5A2", "CXCL12", "THBS2", "COL3A1", "POSTN", "SRPX", "CXCL8", "TNC", "LAMC2", "JAM2", "CX3CL1", "IT…
790	PID_INTEGRIN3_PATHWAY	0.0030303	0.0499034	-0.504655	-1.9937	0	36	c("LAMC1", "ITGAV", "KDR", "LAMA4", "LAMB1", "COL4A1", "THBS1", "FBN1", "TGFBR2", "FN1", "PDGFRB", "PECAM1", "CD47", "VEGFA", "PLAUR", "TNC", "PVR", "HMGB1", "F11R", "PLAU", "TGFBI", "COL1A2", "SPP1", "SDC1", "PDGFB")
791	GSE3920_UNTREATED_VS_IFNG_TREATED_FIBROBLAST_DN	0.00645161	0.0499034	-0.384691	-1.99555	0	141	c("KIF1B", "TANC1", "EXOC6B", "ARHGAP31", "USP6NL", "KLF7", "FNBP4", "R3HDM1", "MYO9A", "ETV3", "ZNF318", "RAB3GAP1", "CDKL5", "ATP10D", "PRRG1", "CARD6", "MALT1", "SFMBT2", "TTYH3", "RBL2", "CAMSAP2", "ADARB1", "RORA", "SGMS1", "MYO10", "VPS13C", "PLCB4", "DST", "AEBP2", "SIPA1L2", "ARHGAP5", "KIF13A", "IL6R", "NT5E", "TCP11L1", "ZMYM2", "TAGAP", "ITGA5", "HERC3", "ARHGEF12", "DDX5", "TAF4B", "B…
792	HP_ARTERIAL_THROMBOSIS	0.00259067	0.0499034	-0.590045	-1.99646	0	20	c("TET2", "IFNGR1", "SH2B3", "TLR4", "FAS", "ERAP1", "PTPN22", "PIGA", "PROS1", "JAK2", "CCR1", "PTEN")
793	MIR4736	0.00480769	0.0499034	-0.42455	-1.99764	0	82	c("DDX3X", "NCKAP1", "STAG1", "BIRC6", "TLN1", "PTPN12", "ATXN1", "FOXN3", "CCSER2", "WASF2", "FOXN2", "TRIO", "KDM6A", "TNPO1", "FMNL2", "ATM", "LRIG3", "PRKD3", "SH2B3", "DPP8", "ATF7", "PPP3R1", "BAZ2A", "BARD1", "PDPK1", "SSR1", "GATAD2B", "ZNF609", "UBE2V1", "CACHD1", "TNKS", "CFL2", "UBE2G1", "MEF2C", "SAMSN1", "FBXL18", "WWC3", "MAP1B", "ZNF608", "SSH2", "TEAD3", "RYBP", "CDKAL1", "ZHX3", …
794	GOBP_MUSCLE_CELL_PROLIFERATION	0.00724638	0.0499034	-0.383072	-1.99941	0	155	c("VGLL4", "MAPK14", "AKIRIN1", "ZNF143", "ABL1", "YAP1", "BMPR2", "SMAD1", "CFLAR", "KPNA1", "SKI", "GNA12", "MYD88", "MFN2", "GNAI3", "DDR2", "TLR4", "DNMT1", "TCF7L2", "MAP3K5", "PAXBP1", "TNFAIP3", "XRCC5", "NAA35", "SAV1", "GNA13", "NOTCH1", "MIR590", "JARID2", "PPARD", "BMPR1A", "PRKDC", "FOXJ2", "IL6R", "NF1", "THBS1", "JAK2", "CAV2", "TGFBR1", "CALCRL", "TGFBR2", "MEF2C", "STAT1", "SOD2",…
795	GOBP_NEGATIVE_REGULATION_OF_CD4_POSITIVE_ALPHA_BETA_T_CELL_ACTIVATION	0.00280112	0.0499034	-0.559767	-2.00028	0	25	c("CBLB", "SOCS5", "ITCH", "RC3H2", "CBFB", "RC3H1", "ANXA1", "RUNX3", "RUNX1", "IL4R", "CD274", "SMAD7", "HMGB1", "ZC3H12A", "TNFSF4", "TWSG1", "ARG2")
796	GSE25088_IL4_VS_IL4_AND_ROSIGLITAZONE_STIM_STAT6_KO_MACROPHAGE_DAY10_DN	0.00729927	0.0499034	-0.375451	-2.0007	0	166	c("ADAM17", "CCDC93", "MTF1", "RAB1A", "MAP4K4", "DDX21", "ARL5B", "FNDC3B", "UBR1", "SH3BP5", "ELF1", "SLC25A13", "TAB2", "PDIA6", "ZEB2", "ADNP2", "ATP10D", "G3BP2", "PNPLA8", "SLFN11", "MAP2K1", "EIF2AK2", "MAML2", "ITGAV", "ACOT9", "NFKB1", "PRPF40B", "ZC3H11A", "LACC1", "CKAP2L", "LYN", "SERPINB8", "MAFG", "BRD2", "WSB1", "CEPT1", "PIK3AP1", "BTBD19", "HRH1", "ABCC1", "PNRC1", "WTAP", "SLC1A…
797	GSE6259_CD4_TCELL_VS_CD8_TCELL_DN	0.00740741	0.0499034	-0.386104	-2.00099	0	152	c("CTTNBP2NL", "DYRK1A", "KLF3", "PEAK1", "SCYL2", "EP300", "DSE", "JAK1", "NUP98", "CYFIP1", "ARID1B", "TMEM131", "TET2", "KDM6A", "CAP1", "CASP8", "TMEM43", "SNAP23", "DOCK4", "ARID4A", "FNIP2", "TAOK3", "SOS2", "IRF2", "STX12", "FRMD4B", "WRN", "REEP3", "SYNJ1", "ARHGEF7", "STX7", "PRKX", "FRMD4A", "IFI16", "CLCC1", "PIK3AP1", "SIRT1", "STAT2", "MOB3B", "TRIM25", "PPP4R1", "CHD9", "SMCR8", "AD…
798	GSE17301_ACD3_ACD28_VS_ACD3_ACD28_AND_IFNA2_STIM_CD8_TCELL_DN	0.00775194	0.0499034	-0.374955	-2.00114	0	174	c("PAPOLG", "HIVEP1", "TRAM2", "ACVR1", "RNF111", "ATXN1", "DIAPH1", "TES", "NPAT", "ZCCHC14", "ZC3HAV1", "JRKL", "RYK", "PRKD3", "TAOK3", "CLIP1", "RAB3GAP1", "RNF144A", "IPPK", "BTN2A1", "RSU1", "LRRC8B", "SLC31A1", "CSGALNACT1", "TRIM32", "SLC7A6", "FOXO1", "CNOT4", "ZNF189", "CLCC1", "DENND4A", "ZNF140", "OSBP", "CREBBP", "ZNF200", "IFNAR1", "MAGT1", "SENP7", "RNF44", "C21orf91", "AVL9", "PRD…
799	JOHNSTONE_PARVB_TARGETS_1_DN	0.0037037	0.0499034	-0.463903	-2.00302	0	54	c("QKI", "DSE", "RBMS1", "NAA15", "ADH5", "UBA6", "PHACTR2", "ATP10D", "C5orf24", "FAT1", "CDKN2AIP", "SEC24D", "WDFY3", "BICC1", "PTGER4", "MYO10", "DMXL1", "PPP2R5C", "DNAJB14", "COL6A3", "ETV1", "GPX8", "ITGB8", "KHDRBS3", "LIFR", "UBE2K", "SLC25A37", "TNC", "LIMCH1", "RELL1", "KIAA0232", "LNPEP", "TMEM106B", "ZC2HC1A", "SLC12A2", "RBPJ", "CTSB")
800	HOSHIDA_LIVER_CANCER_SURVIVAL_UP	0.00387597	0.0499034	-0.443581	-2.00358	0	62	c("ACTR2", "AKAP13", "IQGAP1", "TRIO", "TSC22D2", "LPP", "SERPINB8", "ADD3", "CHSY1", "SLC7A1", "NCAPH", "TCF4", "ANXA1", "COL4A1", "ABLIM1", "CCDC6", "FILIP1L", "FBN1", "DAB2", "COL6A3", "WIPF1", "CHERP", "PODXL", "SLIT3", "ANXA3")
801	GSE27859_MACROPHAGE_VS_DC_UP	0.00645161	0.0499034	-0.386296	-2.00388	0	141	c("HIVEP1", "RAPGEF2", "ATP2A2", "TANK", "HIVEP2", "KPNA3", "NFAT5", "RNF31", "TANC1", "CYFIP1", "CFLAR", "TET2", "ABL2", "CRLF3", "PPP1R15B", "RNF144A", "SPRED1", "RBM7", "ITGAV", "DR1", "MALT1", "NFKB1", "LSM11", "FBXW11", "PRDM1", "RFFL", "IFI16", "EIF2S1", "DLD", "IFNAR1", "PIK3AP1", "DYRK2", "SMCR8", "CCNL1", "VCAN", "HSPA13", "PARP14", "B3GNT5", "TMX3", "DAAM1", "CALCRL", "TAGAP", "PNP", "R…
802	GOBP_ORGAN_GROWTH	0.0060241	0.0499034	-0.396819	-2.00444	0	125	c("VGLL4", "MAPK14", "AKAP13", "ABL1", "LATS2", "PTPN11", "YAP1", "SMAD1", "EVC", "LATS1", "SKI", "HEG1", "DDR2", "ATF2", "SMAD2", "YY1", "PPARA", "STK4", "BCL2L11", "SAV1", "NOTCH1", "WWC2", "MIR590", "EXT1", "JARID2", "BMPR1A", "NPR2", "TGFBR1", "SPRY2", "TGFBR2", "MEF2C", "LEPR", "ZMPSTE24", "CXADR", "ARID2", "WWC3", "STK3", "PDGFRB", "FGF7", "PIM1", "YBX3", "GATA6", "PTEN", "UBE3A", "PRKAR1A"…
803	GSE42021_TCONV_PLN_VS_TREG_PRECURSORS_THYMUS_DN	0.0078125	0.0499034	-0.36994	-2.00672	0	178	c("HIVEP1", "TANK", "SRSF10", "TOP1", "KPNA3", "KLF3", "AGFG1", "APAF1", "RAB10", "TES", "KDM3A", "MAP4K4", "CYFIP1", "CSNK1A1", "LRRC58", "NAB1", "SLC30A4", "MYD88", "RHOQ", "HUWE1", "TRA2B", "PBRM1", "VCL", "PELI1", "CRKL", "HNRNPK", "SLC31A1", "HNRNPH1", "NFKB1", "FNDC3A", "ATP13A3", "RNF145", "KCMF1", "NEK6", "PLEKHA1", "HIF1A", "INPP5B", "CLCN5", "DLD", "IFNAR1", "LTBP1", "RIOK3", "SPATA13",…
804	GNF2_CBFB	0.00287356	0.0499034	-0.53689	-2.00758	0	30	c("SRRM1", "ZBTB1", "ZC3H15", "TAOK3", "RNF4", "CBFB", "IFI16", "RBM15", "FNBP1", "HNRNPF", "MAPRE1", "DOCK2", "RCHY1", "CNOT7", "RBMX")
805	GSE6674_UNSTIM_VS_PL2_3_STIM_BCELL_DN	0.00641026	0.0499034	-0.384776	-2.00768	0	143	c("ADAM17", "RANBP2", "TBC1D2B", "WDFY1", "TMEM39A", "TOP1", "ACVR1", "LRCH1", "RAB1A", "SMURF1", "MORC3", "ACAP2", "KPNA1", "NOD1", "SGTB", "USP37", "ACSL4", "PPP1R15B", "HMGXB4", "SMCHD1", "PRKAB2", "TRIP11", "SURF4", "RNF214", "USP15", "DNMT1", "PGAM1", "ABCA1", "DYNC1I2", "ARFGAP3", "TCAF1", "DDHD1", "CNN3", "FAS", "USP12", "APP", "TCF4", "SIRT1", "CENPJ", "FEZ2", "GTPBP4", "PLK4", "CCNL1", "…
806	GSE7460_TCONV_VS_TREG_LN_DN	0.00740741	0.0499034	-0.37616	-2.00781	0	167	c("NCKAP1", "ATP2A2", "WDR82", "SOCS5", "PEAK1", "HNRNPLL", "DENND5A", "SNX18", "TSC22D2", "SLC35D1", "VPS54", "ANXA4", "LMAN1", "ARHGAP21", "TBC1D4", "MDFIC", "NFIL3", "KLF6", "MGAT5", "PLXNC1", "NRP1", "RAB8B", "SNX13", "ELK3", "PHTF2", "RORA", "DENND4A", "STON1", "TMEM65", "PTGER4", "OSBPL3", "E2F3", "BMP2K", "ABI2", "F2R", "PLCB4", "KIF13A", "SMAP1", "AHR", "NT5E", "TM7SF3", "PROS1", "ENTPD1"…
807	KEGG_FOCAL_ADHESION	0.00735294	0.0499034	-0.377699	-2.00909	0	164	c("SOS1", "ITGB1", "MAPK1", "RAPGEF1", "TLN1", "PPP1R12A", "ROCK1", "DIAPH1", "LAMC1", "PPP1CB", "ROCK2", "GSK3B", "BIRC2", "SOS2", "VCL", "MAP2K1", "CRKL", "RAF1", "ITGAV", "ACTN4", "ACTN1", "SHC1", "CRK", "ILK", "RAP1A", "TLN2", "KDR", "FLNA", "PDPK1", "ITGA1", "PIK3CG", "FLT1", "MET", "MAPK8", "LAMA4", "ARHGAP5", "DOCK1", "XIAP", "PAK2", "ITGA4", "LAMB1", "COL4A1", "MYLK", "THBS1", "CAV2", "PI…
808	GSE41867_DAY6_VS_DAY15_LCMV_ARMSTRONG_EFFECTOR_CD8_TCELL_UP	0.00552486	0.0499034	-0.397997	-2.00947	0	118	c("RAPGEF2", "USP42", "LATS2", "ZBTB43", "DENND5A", "TJP2", "KLF7", "PLAGL2", "ZC3HAV1", "PELI1", "PTPRF", "NFKB1", "ARAP2", "CPNE8", "USP12", "FUT4", "PTGER4", "MFHAS1", "RIPK1", "RASGEF1B", "GALNT3", "PUS10", "PI4K2B", "STX11", "C21orf91", "C4orf46", "PRKD1", "PARPBP", "MELK", "NAMPT", "KANK1", "NRP2", "KIAA1549", "SNN", "MARCKS", "RNF213", "CYP7B1", "TTYH2", "ACSL1", "TNFAIP6", "USP18", "SAMD9…
809	GSE2405_S_AUREUS_VS_UNTREATED_NEUTROPHIL_DN	0.00724638	0.0499034	-0.376115	-2.0138	0	172	c("SLC35B4", "CBL", "BACH1", "MIER1", "IFNGR1", "LIG4", "PHF2", "WDR12", "CNOT6", "ATL2", "TM6SF1", "ATP13A3", "FIGNL1", "CKAP2", "CKAP2L", "BUB1B", "DZIP1", "KIF20A", "CHCHD3", "RMND5A", "NCAPH", "MBNL3", "ZEB1", "GPSM2", "CENPF", "EDEM1", "PRIM2", "MCM6", "CENPI", "RTKN2", "RFC3", "HMMR", "FBXO5", "CENPE", "TSPAN2", "ATAD5", "MKI67", "EXO1", "PRICKLE1", "CDCA8", "C1GALT1", "NUSAP1", "CEP55", "A…
810	GSE3920_IFNA_VS_IFNB_TREATED_ENDOTHELIAL_CELL_DN	0.00598802	0.0499034	-0.399114	-2.0146	0	124	c("RAPGEF1", "GNPTAB", "RNF111", "SETD5", "MAP4K5", "PTPN11", "ZBTB38", "ITSN1", "PIK3R4", "NEDD4", "FNIP2", "CEP104", "ZEB2", "LRRK1", "NOTCH2", "RNF216", "DGKH", "PTGER4", "DNMT3A", "PIK3AP1", "SPATA13", "GALNT3", "KMT2B", "FRYL", "PLSCR4", "DMTF1", "TRAF3", "TMBIM1", "PLXDC2", "ENTPD1", "LCLAT1", "EPAS1", "SPRY2", "FARP1", "LPIN2", "SYNJ2", "PODXL", "THEMIS2", "SORBS1", "CD109", "GFPT1", "GPM6…
811	GSE2706_R848_VS_R848_AND_LPS_8H_STIM_DC_UP	0.00625	0.0499034	-0.396264	-2.01565	0	130	c("NT5C2", "LHFPL2", "APAF1", "BMPR2", "IFNAR2", "SGTB", "LMTK2", "MSH2", "FMNL2", "TLE4", "SMCHD1", "ANXA4", "TMCC1", "FCHO2", "TNS3", "NFIL3", "SFMBT2", "RBM41", "LACC1", "ZNF234", "PAPSS1", "WSB1", "KCNE3", "BRCA2", "GAS2L3", "TM9SF2", "RCN2", "TLR1", "SAMHD1", "SGK1", "PARPBP", "AHR", "FPR3", "CCDC121", "THBS1", "SNTB2", "DOCK2", "ARL4C", "CLIP4", "TRIM14", "NCSTN", "ZNF527", "RERE", "TBC1D8"…
812	GSE28237_FOLLICULAR_VS_LATE_GC_BCELL_DN	0.0075188	0.0499034	-0.37734	-2.01569	0	168	c("HMG20A", "TXNDC5", "TGFBRAP1", "RAB1A", "PTPN12", "ARSB", "STRN", "WASF2", "IQGAP1", "SMAD1", "SIKE1", "PPP1CB", "TMEM131", "NOD1", "TJP2", "REV3L", "DESI2", "CASP8", "SNAP23", "OSBPL9", "FNIP2", "CDC14B", "CHST11", "SMC2", "SPRTN", "CNOT6", "STIL", "TOPBP1", "CEP76", "IPO9", "DCK", "PRDM1", "RAB3GAP2", "PPP2R5E", "RAP1A", "CHSY1", "HMGCR", "MORF4L1", "SMARCC1", "SFT2D2", "PIK3CG", "SLC25A24",…
813	GSE18893_TCONV_VS_TREG_2H_CULTURE_DN	0.00729927	0.0499034	-0.375519	-2.01697	0	170	c("STAG1", "NFE2L2", "TBC1D2B", "XPO1", "SH3GLB1", "SYNE2", "RAB1A", "NIN", "ARL5A", "ANKRD17", "LATS1", "ABHD16A", "ATG4C", "VPS54", "SPAST", "G3BP2", "PIK3C2A", "LRRC8A", "SMURF2", "STX12", "BRWD3", "FEM1B", "DCUN1D4", "LPP", "ARAP2", "FNDC3A", "MAP3K5", "LPCAT3", "CRK", "VPS13A", "SUPT16H", "TUBE1", "RFX5", "DYRK2", "CHD7", "RBM43", "UBE2J1", "RAD23B", "SCARB2", "SGK1", "SNX2", "ACBD5", "NAMPT…
814	GSE37605_C57BL6_VS_NOD_FOXP3_IRES_GFP_TREG_DN	0.00714286	0.0499034	-0.389047	-2.01763	0	150	c("SP3", "GIT2", "NIPA2", "FUBP1", "AZI2", "MAPK14", "NFE2L2", "TOP1", "TXNDC5", "SOCS5", "TRIP12", "ZDHHC20", "AIDA", "ADCY7", "MPRIP", "UTRN", "NEDD4", "DUSP11", "ZNF638", "TAB2", "ZNF260", "CENPC", "CNOT6", "PICALM", "MTO1", "MDFIC", "NEK7", "YY1", "DYNC1I2", "PPP1R8", "ELF4", "FAS", "HNRNPUL1", "PTGER4", "USP8", "MORF4L1", "HYOU1", "C5orf22", "CHIC2", "F2R", "MTMR1", "OGDH", "HERC4", "LDB1", …
815	GSE9988_LOW_LPS_VS_ANTI_TREM1_AND_LPS_MONOCYTE_UP	0.00724638	0.0499034	-0.377331	-2.01824	0	165	c("NFE2L2", "QKI", "MTF1", "ARID1A", "BCL9L", "HNRNPR", "CCSER2", "NIN", "CLIC4", "SLC30A7", "ARHGAP31", "ACVR2A", "CEP135", "KLF7", "ZC3HAV1", "ZNF436", "MYD88", "TAOK3", "TAB2", "IPPK", "STK17B", "GPR107", "SRSF11", "ATXN7L1", "TLR4", "PLXNC1", "LACC1", "TGS1", "TNFAIP3", "XRCC5", "TMEM123", "CTNND1", "UGP2", "PIK3AP1", "CCDC71L", "DCP2", "STX11", "NCOA4", "STK38", "FNBP1", "SIRPA", "PNRC1", "S…
816	GSE33292_WT_VS_TCF1_KO_DN3_THYMOCYTE_UP	0.00757576	0.0499034	-0.38283	-2.0193	0	159	c("SH3GLB1", "HBP1", "PTPN12", "AGFG1", "SPTBN1", "SMAD1", "MFAP3", "TMEM131", "ABI1", "ANKRD17", "KLF7", "KMT2D", "EVI5", "RYK", "DOCK9", "SH2B3", "ZEB2", "MLXIP", "ELF2", "SECISBP2L", "BRD1", "FNBP1L", "DAPK1", "MTMR6", "KPNA6", "TRAF6", "RNF11", "BAZ2A", "ZKSCAN4", "NEK7", "TNFAIP3", "BAZ2B", "STX7", "BTBD3", "CREBBP", "RFX5", "CRYBG3", "PLCB4", "TRIM22", "MTMR1", "LYST", "RAPGEF5", "TNFRSF21"…
817	GSE37534_UNTREATED_VS_ROSIGLITAZONE_TREATED_CD4_TCELL_PPARG1_AND_FOXP3_TRASDUCED_DN	0.00724638	0.0499034	-0.377145	-2.01932	0	172	c("MOB1A", "KCTD20", "TANK", "SOCS5", "PTPN12", "STX17", "SWAP70", "NRBF2", "RPE", "SCAF11", "SLC30A4", "SLK", "SKI", "ELF1", "SH2B3", "MBD5", "PRKAB2", "EIF2AK2", "ETS1", "ZBED4", "BRD3", "RINT1", "MALT1", "AFF4", "TIA1", "LYN", "ATXN7", "FOSL2", "DBF4", "CSTF2T", "RAB27A", "RB1", "ABHD17B", "HAUS2", "GNA13", "FLT1", "ZNF609", "CHM", "CHST3", "HRH1", "STAT2", "ZFP64", "TRIM25", "APOL6", "SPRY4",…
818	GSE17721_POLYIC_VS_PAM3CSK4_1H_BMDC_DN	0.00714286	0.0499034	-0.389416	-2.01951	0	151	c("TMEM39A", "TOP1", "RNF111", "TPR", "USP16", "JAK1", "DNAJC24", "KLF7", "ETV3", "CCDC186", "NUS1", "CEP104", "FAM98A", "SLC41A1", "YES1", "NCK2", "ACTN4", "DLST", "AFF4", "STARD4", "SGMS1", "TMLHE", "BRD2", "DOCK8", "DLD", "ATP6V1A", "SBDS", "DHX38", "SPATA13", "KIF11", "MET", "CHIC2", "PRIM2", "RNF19A", "GPNMB", "EPHA2", "MECOM", "RNF19B", "SLC15A2", "ICAM1", "RAP1B", "LMBRD1", "ETS2", "AP1G1"…
819	NKX25_02	0.00763359	0.0499034	-0.380431	-2.01999	0	162	c("VGLL4", "TCF12", "NSD1", "RNF111", "FOXN3", "TRPM7", "UBR3", "DOCK4", "ATP11C", "PRRC1", "TAB2", "ARRDC3", "KLF12", "ATF7", "PPFIBP1", "RNF11", "CYTH3", "KLF6", "DNAJB4", "FBXW11", "MYO18A", "ANLN", "RORA", "FBXW7", "TMEM182", "UBQLN1", "FLNA", "KCTD12", "ABHD17B", "GNA13", "LTBP1", "FLT1", "NOTCH1", "PCNT", "RCC2", "GRHL1", "EIF4E", "MINK1", "EDEM1", "PTPN21", "PDE7A", "LRP1", "SYNRG", "ASB7"…
820	GOBP_CELL_SUBSTRATE_JUNCTION_ORGANIZATION	0.00520833	0.0499034	-0.418484	-2.02022	0	96	c("LIMS1", "TLN1", "ROCK1", "ABL1", "CORO1C", "PEAK1", "LAMC1", "MAP4K4", "CLASP1", "ROCK2", "SLK", "PIP5K1A", "MAPRE2", "VCL", "FERMT2", "MACF1", "NRP1", "ACTN1", "RAB8B", "ARHGEF7", "PTPRK", "KDR", "STON1", "RCC2", "DST", "LDB1", "THBS1", "PIK3R1", "PRICKLE1", "TSC1", "ITGA5", "TEK", "CDH11", "FN1", "SORBS1", "ITGA2", "ITGA6", "GPM6B", "PTEN", "PTK2", "DLC1", "CLASP2", "SFRP1", "ITGB4", "PTPRJ"…
821	GOBP_SUBSTRATE_ADHESION_DEPENDENT_CELL_SPREADING	0.005	0.0499034	-0.423495	-2.02041	0	89	c("LIMS1", "ABL1", "RAB1A", "CORO1C", "PEAK1", "FER", "LAMC1", "FERMT2", "CRKL", "RREB1", "MERTK", "ITGAV", "ACTN4", "NRP1", "CRK", "ILK", "ARHGEF7", "FLNA", "RCC2", "DOCK5", "SPRY4", "KIF14", "DOCK1", "ITGA4", "ARPC2", "LAMB1", "KANK1", "PIK3R1", "DAB2", "TEK", "ANTXR1", "DNM2", "FN1", "GBP1", "ST6GAL1", "PARVA", "NEDD9", "PTK2", "PKP2", "TYRO3", "FZD7", "VAMP3", "LPXN", "AP1AR", "BRAF", "UNC13D…
822	GSE29618_BCELL_VS_MDC_UP	0.00714286	0.0499034	-0.389807	-2.02158	0	150	c("PIKFYVE", "CBLB", "PRDM2", "SPTBN1", "SWAP70", "LAMC1", "MAP4K4", "BMS1P20", "USP6NL", "KLF7", "EIF2AK3", "RYK", "ZNF430", "ARID5B", "YTHDC1", "SMCHD1", "PIK3C2B", "PELI1", "KMT2A", "ETS1", "NCK2", "AFF4", "PHTF2", "CKAP2", "NOC3L", "ADD3", "FOXO1", "FAM3C", "ADAM19", "DMXL1", "CHD7", "STK17A", "ARHGAP24", "PNRC1", "EIF5", "CLMN", "NT5E", "ZNF253", "SNX2", "ABLIM1", "HECA", "FCHSD2", "RASGRP3"…
823	chr13q32	0.00259067	0.0499034	-0.597634	-2.02214	0	20	c("STK24", "DOCK9", "IPO5", "TGDS", "GPR180", "DZIP1", "RAP2A", "TM9SF2", "DNAJC3", "MBNL2", "UGGT2", "FARP1", "TMTC4", "PCCA", "GPR183")
824	GROSS_HYPOXIA_VIA_ELK3_DN	0.0060241	0.0499034	-0.400542	-2.02325	0	125	c("JMJD1C", "EPS15", "PRDM2", "ACAP2", "SCAF11", "MYH9", "ACSL4", "ATF1", "ETS1", "BCL10", "TRAF6", "ACBD3", "NFIL3", "ALDH1L2", "KLF6", "MTHFD2", "CD93", "AFF1", "IFI16", "PTGER4", "CHIC2", "ATXN2L", "LAMP2", "USP47", "PNRC1", "RAD23B", "GBE1", "SLC39A14", "VLDLR", "SPRY2", "RIOK1", "SAMSN1", "IFRD1", "SLC20A1", "EHF", "ZNF330", "ZNF398", "RCAN1", "PLEK", "ITGA6", "MAP3K1", "FGD6", "NEDD9", "JAG…
825	GSE3203_UNTREATED_VS_IFNB_TREATED_LN_BCELL_UP	0.00684932	0.0499034	-0.390912	-2.02332	0	149	c("FBXO11", "PIKFYVE", "HIVEP2", "GOPC", "MTF1", "SWAP70", "LATS1", "INVS", "RASA2", "EEA1", "PRKAA1", "SP1", "TRAPPC11", "CHST11", "ZNF592", "ANXA4", "ARL6IP6", "USO1", "ITGAV", "USP15", "SLC31A1", "TAF2", "MDFIC", "PTPN14", "PHC3", "STARD4", "ATXN7", "CSGALNACT1", "SPAG9", "CPNE8", "MPZL2", "TMF1", "INPP5B", "PAG1", "HMGCR", "AMOTL2", "L3MBTL3", "TBC1D5", "PIK3CG", "ZNF2", "RIT1", "FAM13B", "NC…
826	GSE3565_CTRL_VS_LPS_INJECTED_SPLENOCYTES_UP	0.00675676	0.0499034	-0.390247	-2.02479	0	145	c("ITGB1", "GNPTAB", "AAK1", "ATXN1", "LATS2", "B4GALT5", "CLIC4", "CYFIP1", "UBA6", "MYO5A", "EEA1", "SOS2", "ZEB2", "MEF2A", "CCDC50", "LRRK1", "TUG1", "NRP1", "PRDM1", "RORA", "RNF216", "PRKAR2A", "DGKH", "ATP2B4", "ATP2B1", "ITGA1", "OSBPL3", "PIK3CG", "PIK3AP1", "GALNT3", "POLK", "DOCK5", "PTPN22", "BMPR1A", "ANXA1", "ITGA4", "NT5E", "LPIN1", "ENTPD1", "TSPAN2", "EMP1", "RNF19B", "SLC20A1", …
827	MIR4323	0.00306748	0.0499034	-0.519111	-2.02481	0	35	c("NR2C2", "HPS5", "RLF", "FBXO34", "DIAPH1", "TAB2", "MAP2K1", "ATF7", "GOLPH3", "C6orf120", "SUFU", "KRAS", "AFF1", "STX11", "RCN2", "STIM2", "CAMK2G")
828	MIR6818_5P	0.00490196	0.0499034	-0.44157	-2.02552	0	77	c("RASAL2", "AKIRIN1", "MAPK6", "ARL13B", "PKN2", "TNRC6B", "ZNF436", "ZEB2", "ATF2", "MEX3B", "KLF6", "CRK", "ATRN", "C12orf4", "KIF20A", "KIF23", "FMNL3", "CHM", "LRRC8C", "CCDC14", "ZFAND3", "NAA30", "UBE2J1", "UFL1", "SGK1", "TMBIM1", "PPAT", "NUFIP2", "PERP", "TFEC", "ANTXR1", "WDR33", "RAB14", "LAP3", "TYW3", "LAX1")
829	GSE9988_LOW_LPS_VS_CTRL_TREATED_MONOCYTE_UP	0.00769231	0.0499034	-0.386211	-2.02767	0	158	c("RAPGEF2", "NFE2L2", "HIVEP2", "DENND5A", "CFLAR", "ARL5B", "TSC22D2", "TAOK3", "PPP1R15B", "PELI1", "SUSD6", "MSH6", "NFKB1", "TP53BP2", "DNAJB4", "MAP3K4", "SFMBT2", "STARD4", "TNFAIP3", "SERPINB8", "STARD8", "USP12", "SAV1", "DENND4A", "PSMD5", "PTGER4", "B3GNT2", "REL", "PIGA", "UBE2D1", "WTAP", "NBN", "PDSS1", "ICAM1", "DDX5", "INHBA", "ETS2", "SOD2", "ACSL1", "HECW2", "GBP1", "PLEK", "BTG…
830	TURASHVILI_BREAST_DUCTAL_CARCINOMA_VS_DUCTAL_NORMAL_DN	0.00714286	0.0499034	-0.378256	-2.03036	0	171	c("RAPGEF2", "SOCS5", "CSNK1A1", "SEC14L1", "CDC14B", "RHOQ", "TRAPPC11", "ATP10D", "SPRED1", "USP31", "RAB27A", "NCOA7", "MET", "CHIC2", "DST", "ZNF462", "ANXA1", "PTPN21", "MID1", "MYLK", "CAV2", "SLC18B1", "NFIB", "ADAMTS5", "CDH3", "TNFRSF10B", "KIF27", "EHF", "SOD2", "TRIM2", "RCAN1", "BCOR", "TGFA", "ITGB8", "RND3", "YBX3", "GPM6B", "DLG5", "ZDHHC3", "BHLHE41", "SFRP1", "ITGB4", "GABRP", "F…
831	NAKAYA_MONOCYTE_FLUARIX_FLUVIRIN_AGE_18_50YO_7DY_DN	0.00465116	0.0499034	-0.427058	-2.03043	0	84	c("GIT2", "TRAM2", "EXOC5", "CAMSAP1", "CFLAR", "KLF7", "DESI2", "PLAGL2", "POLG", "ADNP2", "TMCC1", "DMXL2", "TCF7L2", "ABCA1", "RFWD3", "PRDM1", "RDX", "NID1", "GNA13", "PPARD", "ABCC1", "DOCK5", "CUL5", "THBS1", "NAMPT", "ARNT", "CHMP1B", "RNF41", "SGPL1", "SLFN12", "SLC2A3", "SPRY1", "RASA1", "PDE4B", "TAF4", "C5AR1", "DCLRE1B", "ZNF331", "VEGFA", "YRDC", "PLCB1", "UBE3B", "GALC", "GABARAPL1"…
832	SHEPARD_BMYB_TARGETS	0.00369004	0.0499034	-0.459148	-2.03046	0	57	c("CDC14B", "ARID5B", "CKAP2", "NOTCH2", "ANLN", "KIF23", "MASTL", "KIF11", "ASPM", "DLGAP5", "KIF14", "PARPBP", "BMS1", "TTK", "PCDH18", "FBXO5", "MELK", "GOLGB1", "MKI67", "FOXM1", "TPX2", "PRC1", "CDCA2", "GTSE1", "NDE1", "DDX17", "PHF20L1", "SOX11", "SFRP1")
833	TCCAGAG_MIR518C	0.00540541	0.0499034	-0.415983	-2.03107	0	105	c("ATP2A2", "TCF12", "PUM1", "TCERG1", "MAPK1", "TNKS2", "NFAT5", "GTDC1", "MKLN1", "SLC30A4", "ARID5B", "PCDHGC3", "RHOQ", "SH2B3", "ZFAND5", "IQCB1", "ZMYND11", "SMURF2", "KDM5C", "RICTOR", "AGO1", "C6orf62", "SGMS1", "ING3", "CSNK1G1", "CHCHD3", "RALA", "DNMT3A", "SLC38A2", "RNF44", "MOB3B", "SMCR8", "PPP1R12B", "GDAP2", "CAMK2G", "GPRC5B", "SPRY2", "CSNK2A1", "RBBP5", "KDM2A", "MICAL2", "LSM1…
834	GSE40277_GATA1_AND_SATB1_TRANSDUCED_VS_CTRL_CD4_TCELL_DN	0.00729927	0.0499034	-0.381661	-2.03226	0	163	c("TRRAP", "GTF2I", "ABL1", "MAP4K3", "SWAP70", "GTDC1", "MAP4K4", "GEMIN5", "ZMYM4", "EIF4G2", "SENP6", "DCAF17", "TP53BP1", "SNX18", "ZBTB34", "EPB41L2", "PHC1", "SKI", "RASA2", "MEF2A", "TBC1D4", "DAPK1", "KIAA0586", "CCNJ", "POGK", "TCF7L2", "RNF145", "ACTN1", "ZNF451", "SFMBT2", "TIA1", "IPO9", "TTYH3", "AGTPBP1", "ATP11A", "BAZ2B", "FOSL2", "ZZZ3", "SLC7A6", "DZIP1", "EHMT1", "FMNL3", "ACAD…
835	GNF2_PTX3	0.0030303	0.0499034	-0.527522	-2.03227	0	34	c("LAMC1", "CALU", "YIPF5", "PXDN", "FSTL1", "LAMB1", "LOX", "FBN1", "FAP", "CDH11", "COL5A2", "THBS2", "COL3A1", "GFPT2", "SRPX", "LOXL2", "B4GALT1", "PLOD2", "SERPINH1", "CCL2", "COL5A1", "PLOD1", "SERPINE1", "COL1A2", "MMP1", "CXCL1", "PTX3", "IL6")
836	TERF2_TARGET_GENES	0.00465116	0.0499034	-0.427499	-2.03253	0	84	c("AKAP13", "JMJD1C", "SRBD1", "TRMT61B", "TNRC6B", "REV3L", "UBR1", "ORC2", "CCDC186", "ATF7IP", "UTP20", "LPCAT2", "CNTRL", "TTLL5", "DLG1", "ZNF451", "PRDM1", "SUFU", "BUB1B", "IFI16", "CHSY1", "BTN3A1", "SRPK2", "ALPK1", "TMBIM1", "NF1", "ARHGAP26", "SLC9A9", "CHMP1B", "TSPAN14", "MTHFD1L", "WEE1", "KDM2A", "B4GALT4", "TBL1XR1", "SLC25A46", "SNX5", "TBC1D1", "RSBN1", "PTK2", "TLR3", "LILRB1",…
837	WP_PRIMARY_FOCAL_SEGMENTAL_GLOMERULOSCLEROSIS_FSGS	0.00363636	0.0499034	-0.454035	-2.03421	0	58	c("ITGB1", "LIMS1", "TLN1", "NCK1", "MYO1E", "YWHAQ", "MYH9", "UTRN", "VCL", "TLR4", "ITGAV", "FAT1", "ACTN4", "ILK", "NOTCH1", "PLCG1", "SCARB2", "MKI67", "SYNPO", "DAG1", "PODXL", "CTNNB1", "PARVA", "JAG1", "LRP6", "PTK2", "ITGB4", "FYN", "CD2AP")
838	GSE13485_DAY3_VS_DAY21_YF17D_VACCINE_PBMC_UP	0.00714286	0.0499034	-0.379269	-2.0358	0	171	c("CCNK", "ATP2A2", "SEC31A", "TET3", "ABL1", "MAP3K2", "ATXN1L", "RGL1", "ATP2C1", "ARHGAP31", "SCAF4", "FMNL2", "INVS", "RNASEH1", "FNIP2", "TAOK3", "DIS3", "VPS54", "SH2B3", "HMGXB4", "EIF2AK4", "MAN2A2", "SUSD6", "EIF2AK2", "TNS3", "MERTK", "UBAP2L", "MKNK1", "LPP", "CRK", "TNFAIP3", "HIF1A", "DSTYK", "ELF4", "SPATS2L", "RIPK1", "SUSD1", "CLCN6", "FLT1", "MASTL", "EXT1", "RCC2", "SFPQ", "ZMIZ…
839	GSE24142_EARLY_THYMIC_PROGENITOR_VS_DN2_THYMOCYTE_ADULT_UP	0.00746269	0.0499034	-0.390117	-2.03678	0	156	c("ADAM17", "MAP4K5", "ICE1", "PTPN12", "DENND5A", "PKD2", "TRIO", "ACVR2A", "ITSN1", "SCAF11", "DOCK7", "RASA2", "ZNF436", "RHOQ", "YTHDC1", "VCL", "FRMD4B", "LRRK1", "TCF7L2", "PLXNC1", "ABCA1", "ANTXR2", "LYN", "NEK6", "DZIP1", "JARID2", "C21orf91", "BBX", "ANXA1", "MYLK", "GLIPR1", "ZMAT3", "LPIN1", "WDFY2", "FAM91A1", "GCNT2", "GPRC5B", "SOX4", "LGALSL", "STX3", "TGFBR2", "MEF2C", "SLC25A36"…
840	GSE17301_IFNA2_VS_IFNA2_AND_ACD3_ACD28_STIM_CD8_TCELL_UP	0.00757576	0.0499034	-0.379066	-2.03776	0	175	c("PAPOLG", "HIVEP1", "OTUD4", "TRAM2", "TBC1D2B", "ACVR1", "ATXN1", "DIAPH1", "ARL2BP", "TES", "PTPN4", "GTDC1", "NPAT", "TCF20", "ZC3HAV1", "CUL2", "TAOK3", "CLIP1", "RAB3GAP1", "RNF144A", "PIK3C2A", "RSU1", "KDM7A", "KLHL36", "SYNJ1", "GOLGA4", "TRIM32", "SGMS1", "SLC7A6", "ZNF189", "DENND4A", "OSBP", "CREBBP", "ZNF200", "FKTN", "MAGT1", "RNF44", "BTN3A1", "C21orf91", "AVL9", "ZFAND3", "EXT2",…
841	GSE39820_IL1B_IL6_VS_IL1B_IL6_IL23A_TREATED_CD4_TCELL_UP	0.00598802	0.0499034	-0.404068	-2.03961	0	124	c("CLINT1", "TRAPPC10", "EML4", "BACH1", "ACVR2A", "RFX7", "PARG", "PRMT9", "TRAF6", "CASP3", "TIGD2", "DDHD1", "MPZL2", "CNN3", "HUS1", "ABHD17B", "ERLIN1", "SFT2D2", "KCNE3", "F2R", "MINK1", "ENC1", "SUN2", "AHR", "TTK", "PROS1", "SNTB2", "NAMPT", "ARL4C", "EPAS1", "CTPS1", "ZFP36L1", "RELT", "DTX3L", "DSP", "PDPR", "P2RX7", "USP18", "GPM6B", "MBOAT1", "PARP11", "ZSCAN21", "KIF21A", "EGR2", "PE…
842	GSE26488_CTRL_VS_PEPTIDE_INJECTION_OT2_THYMOCYTE_DN	0.00740741	0.0499034	-0.3937	-2.04035	0	152	c("ARID1A", "WASF2", "IQGAP1", "JAK1", "MAP4K4", "SNX29", "AIDA", "SMC5", "SMC3", "SH3BP5", "MYH9", "SMARCC2", "MSN", "ZNF318", "IRF2", "RNF144A", "DOCK11", "PICALM", "LRIG2", "CARD6", "RICTOR", "KDM7A", "KLF6", "ABCA1", "NCOA1", "RNF38", "ADD3", "FOXO1", "CD200", "LRP12", "FLNA", "BRWD1", "GATAD2B", "DMXL1", "TRIM25", "DYRK2", "RFC1", "SAMHD1", "SGK1", "SNX2", "RASA3", "SNX9", "B3GNT5", "FCHSD2"…
843	GSE26343_WT_VS_NFAT5_KO_MACROPHAGE_DN	0.00714286	0.0499034	-0.380229	-2.04096	0	171	c("ADAM17", "CTTNBP2NL", "NFE2L2", "TANK", "UBXN2A", "SWAP70", "B4GALT5", "TJP2", "FAM133B", "ARL5B", "ANKRD17", "REST", "RASA2", "EEA1", "MAPRE2", "SPRED1", "ACTN1", "PRDM1", "ATP11A", "KDM1B", "CD200", "FAS", "DENND4A", "IFNAR1", "ANKRD28", "GNA13", "NCOA7", "SBDS", "SPATA13", "RFX5", "GRHL1", "KLF10", "EDEM1", "PNRC1", "RNF19A", "UBTD2", "RAPGEF5", "SLC11A2", "TRAF3", "SGMS2", "NAMPT", "NRP2",…
844	GOBP_FOCAL_ADHESION_ASSEMBLY	0.00473934	0.0499034	-0.436993	-2.04138	0	80	c("LIMS1", "TLN1", "ROCK1", "ABL1", "CORO1C", "PEAK1", "MAP4K4", "CLASP1", "ROCK2", "SLK", "PIP5K1A", "VCL", "FERMT2", "MACF1", "NRP1", "ACTN1", "ARHGEF7", "PTPRK", "KDR", "STON1", "RCC2", "LDB1", "THBS1", "TSC1", "TEK", "CDH11", "SORBS1", "ITGA2", "GPM6B", "PTEN", "PTK2", "DLC1", "CLASP2", "SFRP1", "PTPRJ", "DUSP3", "VEGFA", "LIMCH1", "AJUBA", "GREM1", "PPM1F", "MMP14", "FMN1", "SRC", "SMAD3", "…
845	MANNE_COVID19_NONICU_VS_HEALTHY_DONOR_PLATELETS_DN	0.00617284	0.0499034	-0.402179	-2.04141	0	126	c("YAP1", "CALU", "UTRN", "LIG4", "SETD7", "CCDC50", "SMAD5", "RNF11", "DPYD", "ZNF347", "OPA1", "SERPINB8", "ENAH", "KDR", "KCTD12", "ACADM", "LYSMD3", "CDYL", "GRHL1", "NCOA4", "DAB2IP", "TNS1", "COL4A1", "MECOM", "EPAS1", "RPA1", "FANCA", "SYNPO", "PDCD1LG2", "DPYSL3", "LEPR", "ADAM12", "ARHGAP29", "NAP1L3", "PARD3B", "HAT1", "COL4A2", "PLCH1", "TBC1D8", "ANXA3", "PID1", "LDB2", "VWA8", "ZNRF2…
846	MIR542_3P	0.00515464	0.0499034	-0.413488	-2.04363	0	107	c("BTAF1", "TCF12", "BNIP2", "UBE3C", "KPNA3", "YME1L1", "KMT2E", "HS2ST1", "PUM2", "EVC", "MPRIP", "MYH9", "COA7", "PDIA6", "DCUN1D1", "SPRED1", "LPP", "ZNF618", "SERPINB8", "CCNT1", "TMEM65", "CTCF", "CCDC71L", "HIPK3", "AFAP1L1", "ITPRIP", "DDI2", "ARMC8", "PRIM2", "CDC5L", "SUN2", "AHR", "FYCO1", "GBE1", "SNTB2", "C18orf25", "AMMECR1", "SH3KBP1", "PIK3R1", "FBN1", "B3GNT5", "ZXDA", "PLA2R1", …
847	GSE11386_NAIVE_VS_MEMORY_BCELL_DN	0.00621118	0.0499034	-0.398934	-2.04558	0	133	c("TCF12", "CBLB", "AKAP13", "NSD1", "SOCS5", "JMJD1C", "ASAP1", "WAC", "WDR37", "MYCBP2", "NUP153", "SMG6", "FNBP4", "UTRN", "ATP10D", "EIF2AK4", "RFX7", "NIPBL", "PELI1", "TBC1D23", "KDM5B", "RICTOR", "S100PBP", "ASH1L", "MGAT5", "MAP3K5", "ACTN1", "SFMBT2", "USP45", "PLEKHA1", "MDN1", "EIF4G3", "TBC1D5", "REL", "TRIM25", "CHD9", "PLEKHG2", "KIF13A", "ZMYM5", "GBE1", "DOCK2", "XAF1", "FILIP1L",…
848	WP_REGULATION_OF_ACTIN_CYTOSKELETON	0.00546448	0.0499034	-0.414192	-2.04563	0	111	c("SSH1", "SOS1", "NCKAP1", "MAPK1", "PPP1R12A", "ROCK1", "MAPK6", "DIAPH1", "WASF2", "IQGAP1", "ROCK2", "PIK3R4", "APC", "GNA12", "PIP5K1A", "MSN", "SOS2", "VCL", "PIK3C2A", "PIK3C2B", "MAP2K1", "RAF1", "ACTN1", "CRK", "KRAS", "ARHGEF7", "RDX", "ENAH", "ITGA1", "GNA13", "PIK3CG", "ABI2", "F2R", "DOCK1", "PAK2", "MYLK", "CFL2", "PIK3R1", "MRAS", "PIK3CB", "GNG12", "FN1", "PDGFRB", "LIMK1", "FGF7"…
849	GSE9988_ANTI_TREM1_VS_VEHICLE_TREATED_MONOCYTES_UP	0.00714286	0.0499034	-0.394533	-2.04604	0	151	c("M6PR", "ZBTB21", "JMJD1C", "RAB1A", "MAP4K3", "MAPK6", "CORO1C", "ZBTB43", "ETF1", "ESYT2", "KCTD7", "SH3BP5", "EIF2AK3", "ABL2", "FNIP2", "ADNP2", "FERMT2", "LRRC8B", "FNDC3A", "NPC1", "COL15A1", "SPAG9", "STARD8", "SMIM13", "CHSY1", "ANKRD28", "GNA13", "HOMER1", "SLC38A2", "NAA50", "RASGEF1B", "RIT1", "EIF4E", "KLF10", "RNF19A", "SGK1", "SGMS2", "USP53", "TXNRD1", "SNX9", "B3GNT5", "DAB2", "…
850	GSE23502_WT_VS_HDC_KO_MYELOID_DERIVED_SUPPRESSOR_CELL_BM_DN	0.00714286	0.0499034	-0.381383	-2.04715	0	171	c("SOS1", "NIPA2", "AKIRIN1", "AGO3", "PTPN12", "ATXN1", "TRIO", "YWHAQ", "SNAP23", "CHST11", "MAN2A2", "RC3H2", "SLC41A1", "VKORC1L1", "FCHO2", "TRIP11", "SLC31A1", "NFIL3", "PDE8A", "MMGT1", "UBXN7", "ACTN1", "PRDM1", "RAP1A", "TMEM167A", "FOSL2", "STX7", "TTC33", "EIF2S1", "PTGER4", "ABHD17B", "RIPK1", "SLC38A2", "HIPK3", "STIM2", "STK38", "LAMP2", "SIRPA", "VAMP7", "AHR", "OTULIN", "ACBD5", "…
851	MEBARKI_HCC_PROGENITOR_WNT_UP	0.00645161	0.0499034	-0.3963	-2.04836	0	139	c("CORO1C", "KLF7", "MYH9", "ZNF827", "MEX3B", "ACTN1", "PHLDB1", "FLNA", "TPM4", "ADAM19", "EXT1", "PTPN22", "SLC1A3", "HMCN1", "GLIPR1", "VCAN", "LZTS1", "KANK1", "ARL4C", "CDCP1", "FBN1", "FAP", "ITGA5", "DPYSL3", "ADAM12", "DACT1", "FN1", "CCR1", "GBP1", "DCBLD2", "MMD", "LCP1", "TNFAIP6", "CRISPLD2", "CCDC80", "SLC12A8", "ZNF608", "GCNT1", "COL5A2", "ITGB4", "THBS2", "BMF", "COL3A1", "TGFB2"…
852	GSE39820_CTRL_VS_IL1B_IL6_CD4_TCELL_DN	0.00769231	0.0499034	-0.389636	-2.04848	0	160	c("AREL1", "RAPGEF2", "NFE2L2", "SF3B1", "MCFD2", "LAMC1", "KCTD18", "ZFP91", "TMEM43", "ARIH1", "SLC30A4", "RHOQ", "VPS54", "ATP10D", "FRMD4B", "KLHL24", "MALT1", "FNDC3A", "MAP3K5", "CDKN2AIP", "PAXBP1", "ABCA1", "NDEL1", "TNFAIP3", "PRDM1", "NEK6", "SKAP2", "STX7", "PAPSS1", "UBQLN1", "CD200", "ESCO1", "MFHAS1", "ERLIN1", "CCDC71L", "CHM", "CHD7", "WDR91", "RANBP9", "ARHGAP12", "PNISR", "RAPGE…
853	GSE25123_CTRL_VS_IL4_STIM_PPARG_KO_MACROPHAGE_DN	0.00645161	0.0499034	-0.395336	-2.05077	0	141	c("SOS1", "NIPA2", "SETD5", "ASAP1", "FARP2", "ATXN1", "LATS2", "LAMC1", "NUP153", "UBR1", "MYO5A", "SOCS4", "ZNF260", "CNOT6", "RBM7", "C5orf24", "MALT1", "UBXN7", "MCL1", "SFMBT2", "ATXN7", "RC3H1", "VPS13C", "RAI14", "RCN2", "ADAR", "CEP85", "EPHA2", "GLS", "CHD6", "GLIPR1", "NUFIP2", "NEO1", "CAPN7", "PDCD1LG2", "STAT1", "ZNF790", "EHD3", "AKT3", "TMCC3", "DTX3L", "AHNAK", "CAST", "MED13", "S…
854	REACTOME_RHOU_GTPASE_CYCLE	0.00320513	0.0499034	-0.510709	-2.05165	0	38	c("GIT2", "ITSN2", "PEAK1", "NCK1", "SPTBN1", "IQGAP1", "STAM", "ARHGAP31", "USP9X", "NCK2", "STAM2", "ARHGEF7", "DST", "PAK2", "HGS", "EPHA2", "PIK3R1", "DEPDC1B", "VANGL1", "DLG5")
[truncated: 514 more rows]
